# Supplementary material for: Large-scale genomic analysis shows association between homoplastic genetic variation in Mycobacterium tuberculosis genes and meningeal or pulmonary tuberculosis
Source: BMC Genomics. 2018 Feb 5;19:122. doi: 10.1186/s12864-018-4498-z (PMC5800017; doi:10.1186/s12864-018-4498-z)
Supplement: Supplementary file 3 — Merged SNP lists consisting of variable positions for the 214 strains in the validation set. File showing all common non-synonymous SNPs in the 214 isolates in the validation set, including their p-value for association with the TB disease phenotype. (XLSX 8758 kb) [file 12864_2018_4498_MOESM3_ESM.xlsx]

## Sheet: Sheet1
Position	SNPID	Amino Acid Variation	Synonymous	Original Codon	Variant Codon	Gene	Description	Index12_101_TBM	Index12_106_PTB	Index12_20_TBM	Index12_21_PTB	Index12_25_PTB	Index12_34_TBM	Index12_66_TBM	Index12_90_PTB	Index15_106_PTB	Index15_109_PTB	Index15_142_PTB	Index15_20_TBM	Index15_21_PTB	Index15_25_PTB	Index15_34_TBM	Index15_42_PTB	Index15_66_TBM	Index18_106_PTB	Index18_109_PTB	Index18_142_PTB	Index18_21_PTB	Index18_25_PTB	Index18_34_TBM	Index18_90_PTB	Index21_109_PTB	Index21_20_TBM	Index21_21_PTB	Index24_100_PTB	Index24_101_PTB	Index24_106_PTB	Index24_109_PTB	Index24_142_PTB	Index24_20_TBM	Index24_21_PTB	Index24_25_PTB	Index24_42_PTB	Index24_66_TBM	Index24_88_TBM	Index24_90_PTB	Index28_106_PTB	Index28_142_PTB	Index28_42_PTB
2836020	2836020CT	A79V	NS	GCA	GTA	PE26	PE family protein PE26	0	0	0	0	0	0	0	0	0	0	0	0	0	0	0	0	0	0	0	0	0	0	0	0	0	0	0	0	0	0	0	0	0	0	0	0	0	0	0	0	0	0
261869	261869TC	C316R	NS	TGT	CGT	Rv0218	transmembrane protein	1	1	1	0	1	0	1	0	1	0	1	1	1	1	0	1	1	1	0	1	1	1	0	1	0	1	1	1	1	1	0	1	1	1	1	1	1	0	1	0	1	1
1468208	1468208AC	L433R	NS	CTG	CGG	Rv1313c	insertion sequence element IS1557 transposase	0	0	1	0	0	1	1	0	1	1	1	0	1	1	1	0	1	1	1	1	1	0	1	1	0	1	0	1	1	1	1	1	1	0	1	0	1	1	0	0	0	0
3578028	3578028GA	P725S	NS	CCC	TCC	Rv3202c	ATP‑dependent DNA helicase	0	0	0	0	0	0	0	0	0	0	0	0	0	0	0	0	0	0	0	0	0	0	0	0	0	0	0	0	0	0	0	0	0	0	0	0	0	0	0	0	0	0
7311	7311AG	T4A	NS	ACG	GCG	gyrA	DNA gyrase subunit A	0	0	0	0	0	0	0	0	0	0	0	0	0	0	0	0	0	0	0	0	0	0	0	0	0	0	0	0	0	0	0	0	0	0	0	0	0	0	0	0	0	0
705195	705195AG	W239R	NS	TGG	CGG	Rv0610c	hypothetical protein	0	0	0	0	0	0	0	0	0	0	0	0	0	0	0	0	0	0	0	0	0	0	0	0	0	0	0	0	0	0	0	0	0	0	0	0	0	0	0	0	0	0
2017100	2017100CT	G126D	NS	GGC	GAC	malQ	4‑alpha‑glucanotransferase	0	0	0	0	0	0	0	0	0	0	0	0	0	0	0	0	0	0	0	0	0	0	0	0	0	0	0	0	0	0	0	0	0	0	0	0	0	0	0	0	0	0
1711431	1711431CG	P135R	NS	CCG	CGG	Rv1520	sugar transferase	0	0	0	0	0	0	0	0	0	0	0	0	0	0	0	0	0	0	0	0	0	0	0	0	0	0	0	0	0	0	0	0	0	0	0	0	0	0	0	0	0	0
4233471	4233471CT	E43K	NS	GAG	AAG	Rv3786c	hypothetical protein	0	0	0	0	0	0	0	0	0	0	0	0	0	0	0	0	0	0	0	0	0	0	0	0	0	0	0	0	0	0	0	0	0	0	0	0	0	0	0	0	0	0
1845083	1845083TG	L448R	NS	CTG	CGG	uvrA	excinuclease ABC subunit UvrA	0	0	0	0	0	0	0	0	0	0	0	0	0	0	0	0	0	0	0	0	0	0	0	0	0	0	0	0	0	0	0	0	0	0	0	0	0	0	0	0	0	0
3001899	3001899AG	H429R	NS	CAC	CGC	arsA	arsenic‑transport integral membrane protein ArsA	0	0	0	0	0	0	0	0	0	0	0	0	0	0	0	0	0	0	0	0	0	0	0	0	0	0	0	0	0	0	0	0	0	0	0	0	0	0	0	0	0	0
4266505	4266505CG	E52Q	NS	GAG	CAG	fbpA	diacylglycerol acyltransferase/mycolyltransferase Ag85A	0	0	0	0	0	0	0	0	0	0	0	0	0	0	0	0	0	0	0	0	0	0	0	0	0	0	0	0	0	0	0	0	0	0	0	0	0	0	0	0	0	0
4155244	4155244TC	V502A	NS	GTG	GCG	leuA	2‑isopropylmalate synthase	0	0	0	0	0	0	0	0	0	0	0	0	0	0	1	0	1	0	0	0	0	0	0	0	0	0	0	0	0	0	0	0	0	0	0	0	0	0	0	0	0	0
931157	931157CT	R69C	NS	CGT	TGT	lpqQ	lipoprotein LpqQ	0	0	0	0	0	0	0	0	0	0	0	0	0	0	0	0	0	0	0	0	0	0	0	0	0	0	0	0	0	0	0	0	0	0	0	0	0	0	0	0	0	0
526966	526966TC	K132R	NS	AAG	AGG	moeA2	molybdopterin molybdenumtransferase	0	0	0	0	0	0	0	0	0	0	0	0	0	0	0	0	0	0	0	0	0	0	0	0	0	0	0	0	0	0	0	0	0	0	0	0	0	0	0	0	0	0
2237512	2237512TG	S22R	NS	AGC	CGC	Rv1993c	hypothetical protein	0	0	0	0	0	0	0	0	0	0	0	0	0	0	0	0	0	0	0	0	0	0	0	0	0	0	0	0	0	0	0	0	0	0	0	0	0	0	0	0	0	0
4370564	4370564AG	L374P	NS	CTC	CCC	eccD2	ESX‑2 secretion system protein EccD	0	0	0	0	0	0	0	0	0	0	0	0	0	0	0	0	0	0	0	0	0	0	0	0	0	0	0	0	0	0	0	0	0	0	0	0	0	0	0	0	0	0
3505159	3505159AG	Y322C	NS	TAC	TGC	pflA	pyruvate formate lyase activating protein PflA	0	0	0	0	0	0	0	0	0	0	0	0	0	0	0	0	0	0	0	0	0	0	0	0	0	0	0	0	0	0	0	0	0	0	0	0	0	0	0	0	0	0
2335075	2335075AG	E6G	NS	GAA	GGA	Rv2078	hypothetical protein	1	0	0	0	1	1	1	0	1	1	1	1	1	1	1	1	1	1	1	1	1	1	1	1	1	1	1	1	1	0	1	1	1	1	1	1	1	1	1	0	1	1
2339835	2339835CT	P376L	NS	CCC	CTC	Rv2082	hypothetical protein	0	0	0	0	1	0	0	0	1	0	1	0	0	1	0	0	0	0	0	0	0	0	1	0	0	1	0	0	0	0	0	0	0	0	0	0	0	0	0	0	0	0
716712	716712GC	D17H	NS	GAC	CAC	vapC30	ribonuclease VapC30	0	0	0	0	0	0	0	0	0	0	0	0	0	0	0	0	0	0	0	0	0	0	0	0	0	0	0	0	0	0	0	0	0	0	0	0	0	0	0	0	0	0
3007840	3007840AG	V457A	NS	GTG	GCG	Rv2690c	integral membrane protein	0	0	0	0	0	0	0	0	0	0	0	0	0	0	0	0	0	0	0	0	0	0	0	0	0	0	0	0	0	0	0	0	0	0	0	0	0	0	0	0	0	0
4389202	4389202CT	D411N	NS	GAC	AAC	Rv3903c	alanine/proline‑rich protein	0	0	0	0	0	0	0	0	0	0	0	0	0	0	0	0	0	0	0	0	0	0	0	0	0	0	0	0	0	0	0	0	0	0	0	0	0	0	0	0	0	0
102188	102188CA	R536S	NS	CGC	AGC	ctpA	cation transporter ATPase A	0	0	0	0	0	0	0	0	0	0	0	0	0	0	0	0	0	0	0	0	0	0	0	0	0	0	0	0	0	0	0	0	0	0	0	0	0	0	0	0	0	0
1182874	1182874AC	S162R	NS	AGC	CGC	Rv1059	hypothetical protein	0	0	0	0	0	0	0	0	0	0	0	0	0	0	0	0	0	0	0	0	0	0	0	0	0	1	0	0	0	0	0	0	0	0	0	0	0	0	0	0	0	0
2192350	2192350CT	A86V	NS	GCC	GTC	Rv1939	oxidoreductase	0	0	0	0	0	0	0	0	0	0	0	0	0	0	0	0	0	0	0	0	0	0	0	0	0	0	0	0	0	0	0	0	0	0	0	0	0	0	0	0	0	0
1799806	1799806CT	A75V	NS	GCG	GTG	hisD	histidinol dehydrogenase	0	0	0	0	0	0	0	0	0	0	0	0	0	0	0	0	0	0	0	0	0	0	0	0	0	0	0	0	0	0	0	0	0	0	0	0	0	0	0	0	0	0
2172964	2172964TG	K278Q	NS	AAA	CAA	lppF	lipoprotein LppF	0	0	0	0	0	0	0	0	0	0	0	0	0	0	0	0	0	0	0	0	0	0	0	0	0	0	0	0	0	0	0	0	0	0	0	0	0	0	0	0	0	0
1625019	1625019GA	P116L	NS	CCC	CTC	opcA	OXPP cycle protein OpcA	0	0	0	0	0	0	0	0	0	0	0	0	0	0	0	0	0	0	0	0	0	0	0	0	0	0	0	0	0	0	0	0	0	0	0	0	0	0	0	0	0	0
2751804	2751804CT	R126Q	NS	CGG	CAG	rpfE	resuscitation‑promoting factor RpfE	1	1	1	1	0	1	1	0	1	1	1	1	1	1	1	1	1	0	1	1	1	1	1	1	1	1	1	1	1	1	1	1	1	1	1	1	1	1	1	0	1	1
1146037	1146037CG	I60M	NS	ATC	ATG	Rv1024	membrane protein	0	0	0	0	0	0	0	0	0	0	0	0	0	0	0	0	0	0	0	0	0	0	0	0	0	0	0	0	0	0	0	0	0	0	0	0	0	0	0	0	0	0
1550360	1550360AG	K405E	NS	AAG	GAG	Rv1376	hypothetical protein	0	0	0	0	0	0	0	0	0	0	0	0	0	0	1	0	1	0	0	0	0	0	0	0	0	0	0	0	0	0	0	0	0	0	0	0	0	0	0	0	0	0
4163932	4163932CT	A66V	NS	GCA	GTA	Rv3720	fatty acid synthase	0	0	0	0	0	0	0	0	0	0	0	0	0	0	0	0	0	0	0	0	0	0	0	0	0	0	0	0	0	0	0	0	0	0	0	0	0	0	0	0	0	0
2329533	2329533AG	L205P	NS	CTC	CCC	cobL	precorrin‑6Y C(5,15)‑methyltransferase	1	0	0	0	1	1	1	0	1	1	1	1	1	1	1	1	1	1	1	1	1	1	1	1	1	1	1	1	1	0	1	1	1	1	1	1	1	1	1	0	1	1
3716966	3716966GA	R397Q	NS	CGG	CAG	dacB1	penicillin‑binding protein DacB	0	0	0	0	0	0	0	0	0	0	0	0	0	0	0	0	0	0	0	0	0	0	0	0	0	0	0	0	0	0	0	0	0	0	0	0	0	0	0	0	0	0
3048912	3048912CG	V59L	NS	GTT	CTT	recX	regulatory protein RecX	0	0	0	0	0	0	0	0	1	0	1	0	0	1	0	0	0	0	0	0	0	0	1	0	0	1	0	0	0	0	0	0	0	0	0	0	1	0	0	0	0	0
1710070	1710070CG	Q143E	NS	CAA	GAA	Rv1518	hypothetical protein	0	0	0	0	0	0	0	0	0	0	0	0	0	0	0	0	0	0	0	0	0	0	0	0	0	0	0	0	0	0	0	0	0	0	0	0	0	0	0	0	0	0
2196715	2196715GC	V243L	NS	GTC	CTC	Rv1945	hypothetical protein	0	0	1	0	0	0	0	0	0	0	0	0	0	0	0	0	0	0	0	0	1	0	0	0	0	0	0	0	0	0	0	0	0	0	0	0	0	0	0	0	0	0
3451670	3451670GC	V251L	NS	GTG	CTG	Rv3085	oxidoreductase SadH	0	0	0	0	0	0	0	0	0	0	0	0	0	0	0	0	0	0	0	0	0	0	0	0	0	0	0	0	0	0	0	0	0	0	0	0	0	0	0	0	0	0
287904	287904TC	V240A	NS	GTC	GCC	lpqI	lipoprotein LpqI	0	0	0	0	0	0	0	0	0	0	0	0	0	0	0	0	0	0	0	0	0	0	0	0	0	0	0	0	0	0	0	0	0	0	0	0	0	0	0	0	0	0
2659711	2659711GA	P792L	NS	CCG	CTG	mbtF	peptide synthetase	0	0	0	0	0	0	0	0	0	0	0	0	0	0	0	0	0	0	0	0	0	0	0	0	0	0	0	0	0	0	0	0	0	0	0	0	0	0	0	0	0	0
4007564	4007564CT	G207R	NS	GGA	AGA	nat	arylamine N‑acetyltransferase	0	0	0	0	0	0	0	0	0	0	0	0	0	0	0	0	0	0	0	1	0	0	0	0	0	0	0	0	1	0	0	0	0	0	0	0	0	0	0	0	0	0
3078781	3078781CT	E69K	NS	GAA	AAA	PE27	PE family protein PE27	0	0	0	0	0	0	0	0	0	0	0	0	0	0	0	0	0	0	0	0	0	0	0	0	0	0	0	0	0	0	0	0	0	0	0	0	0	0	0	0	0	0
1414619	1414619CT	A408T	NS	GCC	ACC	pknH	serine/threonine‑protein kinase PknH	0	0	0	0	0	0	0	0	0	0	0	0	0	0	0	0	0	0	0	0	0	0	0	0	0	0	0	0	0	0	0	0	0	0	0	0	0	0	0	0	0	0
1885073	1885073AG	M1124V	NS	ATG	GTG	pks8	polyketide synthase	0	0	0	0	0	0	0	0	0	0	0	0	0	0	0	0	0	0	0	0	0	0	0	0	0	0	0	0	0	0	0	0	0	0	0	0	0	0	0	0	0	0
551044	551044TC	V457A	NS	GTC	GCC	Rv0458	aldehyde dehydrogenase	0	0	0	0	0	0	0	0	0	0	0	0	0	0	0	0	0	0	0	0	0	0	0	0	0	0	0	0	0	0	0	0	0	0	0	0	0	0	0	0	0	0
980360	980360GT	G46C	NS	GGT	TGT	Rv0882	transmembrane protein	0	0	0	0	0	0	0	0	0	0	0	0	0	0	0	0	0	0	0	0	0	0	0	0	0	0	0	0	0	0	0	0	0	0	0	0	0	0	0	0	0	0
1105102	1105102AC	E854A	NS	GAG	GCG	Rv0987	adhesion component ABC transporter permease	0	0	0	0	0	0	0	0	0	0	0	0	0	0	0	0	0	0	0	1	0	0	0	0	0	0	0	0	1	0	0	0	0	0	0	0	0	0	0	0	0	0
3107859	3107859CT	A31V	NS	GCG	GTG	Rv2799	membrane protein	0	0	0	0	0	0	0	0	0	0	0	0	0	0	0	0	0	0	0	0	0	0	0	0	0	0	0	0	0	0	0	0	0	0	0	0	0	0	0	0	0	0
4033954	4033954GA	S30F	NS	TCC	TTC	Rv3591c	hydrolase	0	0	0	0	0	0	0	0	0	0	0	0	0	0	0	0	0	0	0	0	0	0	0	0	0	0	0	0	0	0	0	0	0	0	0	0	0	0	0	0	0	0
3788840	3788840GT	A74S	NS	GCC	TCC	amiD	amidase	0	0	0	0	0	0	0	0	0	0	0	0	0	0	0	0	0	0	0	0	0	0	0	0	0	0	0	0	0	0	0	0	0	0	0	0	0	0	0	0	0	0
4356007	4356007AG	E334G	NS	GAG	GGG	eccD1	ESX‑1 secretion system protein EccD1	0	0	0	0	0	0	0	0	0	0	0	0	0	0	0	0	0	0	0	0	0	0	0	0	0	0	0	0	0	0	0	0	0	0	0	0	0	0	0	0	0	0
4361162	4361162TG	Q255P	NS	CAG	CCG	espB	ESX‑1 secretion‑associated protein EspB	0	0	0	0	0	0	0	0	0	0	0	0	0	0	0	0	0	0	0	0	0	0	0	0	0	0	0	0	0	0	0	0	0	0	0	0	0	0	0	0	0	0
1106422	1106422TC	I321V	NS	ATA	GTA	grcC2	polyprenyl‑diphosphate synthase GrcC	1	0	0	0	1	1	1	0	1	1	1	1	1	1	1	1	1	1	1	1	1	1	1	1	1	1	1	1	1	0	1	1	1	1	1	1	1	1	1	0	1	1
1511882	1511882GT	W346L	NS	TGG	TTG	mbtN	acyl‑ACP dehydrogenase MbtN	0	0	0	0	0	0	0	0	0	0	0	0	0	0	0	0	0	0	0	0	0	0	0	0	0	0	0	0	0	0	0	0	0	0	0	0	0	0	0	0	0	0
1290326	1290326GA	R1000H	NS	CGT	CAT	narG	nitrate reductase subunit alpha	0	0	0	0	0	0	0	0	0	0	0	0	0	0	0	0	0	0	0	0	0	0	0	0	0	0	0	0	0	0	0	0	0	0	0	0	0	0	0	0	0	0
2048354	2048354AG	I95V	NS	ATC	GTC	PE20	PE family protein PE20	0	0	0	0	0	0	0	0	0	0	0	0	0	0	0	0	0	0	0	0	0	0	0	0	0	0	0	0	0	0	0	0	0	0	0	0	0	0	0	0	0	0
3340615	3340615CG	F254L	NS	TTC	TTG	ppk1	polyphosphate kinase	0	0	0	0	0	0	0	0	0	0	0	0	0	0	0	0	0	0	0	0	0	0	0	0	0	0	0	0	0	0	0	0	0	0	0	0	0	0	0	0	0	0
243118	243118GA	R33C	NS	CGC	TGC	Rv0204c	transmembrane protein	0	0	0	0	0	0	0	0	0	0	0	0	0	0	0	0	0	0	0	0	0	0	0	0	0	0	0	0	0	0	0	0	0	0	0	0	0	0	0	0	0	0
630449	630449CT	A137V	NS	GCG	GTG	Rv0538	membrane protein	0	0	0	0	0	0	0	0	0	0	0	0	0	0	0	0	0	0	0	0	0	0	0	0	0	0	0	0	0	0	0	0	0	0	0	0	0	0	0	0	0	0
1440150	1440150TC	L415S	NS	TTA	TCA	Rv1286	bifunctional sulfate adenyltransferase subunit 1 CysN/adenylylsulfate kinase CysC	0	0	0	0	0	0	0	0	0	0	0	0	0	0	0	0	0	0	0	0	0	0	0	0	0	0	0	0	0	0	0	0	0	0	0	0	0	0	0	0	0	0
1711676	1711676AC	K217Q	NS	AAG	CAG	Rv1520	sugar transferase	0	0	0	0	0	0	0	0	0	0	0	0	0	0	0	0	0	0	0	1	0	0	0	0	0	0	0	0	1	0	0	0	0	0	0	0	0	0	0	0	0	0
2976200	2976200CG	G119R	NS	GGG	CGG	Rv2652c	prophage protein	0	0	0	0	0	0	0	0	0	0	0	0	0	0	1	0	1	0	0	0	0	0	0	0	0	0	0	0	0	0	0	0	0	0	0	0	0	0	0	0	0	0
3564790	3564790GA	D143N	NS	GAC	AAC	Rv3195	hypothetical protein	0	0	0	0	0	0	0	0	0	0	0	0	0	0	0	0	0	0	0	0	0	0	0	0	0	0	0	0	0	0	0	0	0	0	0	0	0	0	0	0	0	0
4069743	4069743CT	T190M	NS	ACG	ATG	Rv3630	integral membrane protein	0	0	0	0	0	0	0	0	0	0	0	0	0	0	0	0	0	0	0	1	0	0	0	0	0	0	0	0	1	0	0	0	0	0	0	0	0	0	0	0	0	0
285876	285876CT	A326T	NS	GCC	ACC	aftD	alpha‑(1‑>3)‑arabinofuranosyltransferase	0	0	0	0	0	0	0	0	0	0	0	0	0	0	0	0	0	0	0	0	0	0	0	0	0	0	0	0	0	0	0	0	0	0	0	0	0	0	0	0	0	0
182949	182949TC	M84V	NS	ATG	GTG	fadE2	acyl‑CoA dehydrogenase FadE2	0	0	0	0	0	0	0	0	0	0	0	0	0	0	0	0	0	0	0	0	0	0	0	0	0	0	0	0	0	0	0	0	0	0	0	0	0	0	0	0	0	0
4051823	4051823TC	D354G	NS	GAC	GGC	ftsH	zinc metalloprotease FtsH	0	0	0	0	0	0	0	0	0	0	0	0	0	0	0	0	0	0	0	1	0	0	0	0	0	0	0	0	1	0	0	0	0	0	0	0	0	0	0	0	0	0
1813255	1813255TA	C29S	NS	TGC	AGC	lgt	prolipoprotein diacylglyceryl transferase	0	0	0	0	0	0	0	0	0	0	0	0	0	0	0	0	0	0	0	0	0	0	0	0	0	0	0	0	0	0	0	0	0	0	0	0	0	0	0	0	0	0
4182695	4182695GA	R313H	NS	CGC	CAC	ligC	DNA ligase C	1	0	0	0	1	1	1	0	1	1	1	1	1	1	1	1	1	1	1	1	1	1	1	1	1	1	1	1	1	0	1	1	1	1	1	1	1	1	1	1	1	1
244911	244911GC	P803R	NS	CCA	CGA	mmpL3	transmembrane transport protein MmpL3	0	0	0	0	0	0	0	0	0	0	0	0	0	0	0	0	0	0	0	0	0	0	0	0	0	0	0	0	0	0	0	0	0	0	0	0	0	0	0	0	0	0
3681582	3681582TA	I88N	NS	ATT	AAT	nei	endonuclease VIII	0	0	0	0	0	0	0	0	0	0	0	0	0	0	0	0	0	0	0	0	0	0	0	0	0	0	0	0	0	0	0	0	0	0	0	0	0	0	0	0	0	0
2227654	2227654CT	P471S	NS	CCC	TCC	PEPGRS35	PE‑PGRS family protein PE_PGRS35	0	0	0	0	0	0	0	0	0	0	0	0	0	0	0	0	0	0	0	0	0	0	0	0	0	0	0	0	0	0	0	0	0	0	0	0	0	0	0	0	0	0
3296106	3296106GA	T83M	NS	ACG	ATG	pks1	polyketide synthase	0	0	0	0	0	0	0	0	0	0	0	0	0	0	0	0	0	0	0	0	0	0	0	0	0	0	0	0	0	0	0	0	0	0	0	0	0	0	0	0	0	0
4375149	4375149TC	M179V	NS	ATG	GTG	PPE69	PPE family protein PPE69	0	0	0	0	0	0	0	0	0	0	0	0	0	0	0	0	0	0	0	0	0	0	0	0	0	0	0	0	0	0	0	0	0	0	0	0	0	0	0	0	0	0
466096	466096CT	R896C	NS	CGC	TGC	Rv0386	transcriptional regulator	0	0	0	0	0	0	0	0	0	0	0	0	0	0	0	0	0	0	0	0	0	0	0	0	0	0	0	0	0	0	0	0	0	0	0	0	0	0	0	0	0	0
1090172	1090172GA	R2C	NS	CGT	TGT	Rv0976c	hypothetical protein	0	0	0	0	0	0	0	0	0	0	0	0	0	0	0	0	0	0	0	0	0	0	0	0	0	0	0	0	0	0	0	0	0	0	0	0	0	0	0	0	0	0
2522955	2522955TG	V199G	NS	GTC	GGC	Rv2248	hypothetical protein	0	0	0	0	1	0	0	0	1	0	1	0	0	1	0	0	0	0	0	0	0	0	1	0	0	1	0	0	0	0	0	0	0	0	0	0	0	0	0	0	0	0
3330641	3330641CG	A241P	NS	GCC	CCC	Rv2974c	alanine‑rich protein	0	0	0	0	0	0	0	0	0	0	0	0	0	0	0	0	0	0	0	0	0	0	0	0	0	0	0	0	0	0	0	0	0	0	0	0	0	0	0	0	0	0
2748274	2748274TG	D651A	NS	GAC	GCC	valS	valine‑‑tRNA ligase	0	0	0	0	0	0	0	0	0	0	0	0	0	0	0	0	0	0	0	0	0	0	0	0	0	0	0	0	0	0	0	0	0	0	0	0	0	0	0	0	0	0
4194098	4194098TG	T426P	NS	ACG	CCG	ctpJ	cation transporter ATPase J	0	0	0	0	0	0	0	0	0	0	0	0	0	0	0	0	0	0	0	0	0	0	0	0	0	0	0	0	0	0	0	0	0	0	0	0	0	0	0	0	0	0
2094795	2094795AC	F132V	NS	TTC	GTC	gnd1	6‑phosphogluconate dehydrogenase	0	0	0	0	0	0	0	0	0	0	0	0	0	0	0	0	0	0	0	0	0	0	0	0	0	0	0	0	0	0	0	0	0	0	0	0	0	0	0	0	0	0
652817	652817CG	A16G	NS	GCT	GGT	grcC1	polyprenyl‑diphosphate synthase GrcC	0	0	0	0	0	0	0	0	0	0	0	0	0	0	1	0	1	0	0	0	0	0	0	0	0	0	0	0	0	0	0	0	0	0	0	0	0	0	0	0	0	0
1715548	1715548CA	A689S	NS	GCT	TCT	mmpL12	transmembrane transport protein MmpL12	0	0	0	0	0	0	0	0	0	0	0	0	0	0	0	0	0	0	0	0	0	0	0	0	0	0	0	0	0	0	0	0	0	0	0	0	0	0	0	0	0	0
104833	104833CG	G128A	NS	GGC	GCC	Rv0095c	hypothetical protein	0	0	0	0	0	0	0	0	0	0	0	0	0	0	0	0	0	0	0	0	0	0	0	0	0	0	0	0	0	0	0	0	0	0	0	0	0	0	0	0	0	0
799184	799184AG	R118G	NS	AGG	GGG	Rv0698	hypothetical protein	0	0	0	0	0	0	0	0	0	0	0	0	0	0	1	0	1	0	0	0	0	0	0	0	0	0	0	0	0	0	0	0	0	0	0	0	0	0	0	0	0	0
823757	823757CG	G295R	NS	GGC	CGC	Rv0731c	S‑adenosylmethionine‑dependent methyltransferase	0	0	0	0	0	0	0	0	0	0	0	0	0	0	0	0	0	0	0	0	0	0	0	0	0	0	0	0	0	0	0	0	0	0	0	0	0	0	0	0	0	0
880562	880562GT	C408F	NS	TGC	TTC	Rv0785	KsdD‑like steroid dehydrogenase	1	0	0	0	1	1	1	0	1	1	1	1	1	1	1	1	1	1	1	1	1	1	1	1	1	1	1	1	1	0	1	1	1	1	1	1	1	1	1	0	1	1
1226129	1226129CT	A6T	NS	GCT	ACT	Rv1097c	membrane glycine/proline‑rich protein	0	0	0	0	0	0	0	0	0	0	0	0	0	0	0	0	0	0	0	1	0	0	0	0	0	0	0	0	1	0	0	0	0	0	0	0	0	0	0	0	0	0
2526694	2526694CG	T377R	NS	ACA	AGA	Rv2251	flavoprotein	0	0	0	0	0	0	0	0	0	0	0	0	0	0	0	0	0	0	0	0	0	0	0	0	0	0	0	0	0	0	0	0	0	0	0	0	0	0	0	0	0	0
3123854	3123854CT	R38Q	NS	CGG	CAG	Rv2816c	CRISPR‑associated endoribonuclease Cas2	0	0	0	0	0	0	0	0	0	0	0	0	0	0	1	0	1	0	0	0	0	0	0	0	0	0	0	0	0	0	0	0	0	0	0	0	0	0	0	0	0	0
3133536	3133536TC	K2E	NS	AAA	GAA	Rv2825c	hypothetical protein	1	0	0	0	1	1	1	0	1	1	1	1	1	1	1	1	1	1	1	1	1	1	1	1	1	1	1	1	1	0	1	1	1	1	1	1	1	1	1	1	1	1
3357160	3357160GC	A116P	NS	GCG	CCG	Rv2998	hypothetical protein	0	0	0	0	0	0	0	0	0	0	0	0	0	0	0	0	0	0	0	0	0	0	0	0	0	0	0	0	0	0	0	0	0	0	0	0	0	0	0	0	0	0
3771563	3771563GT	G74C	NS	GGC	TGC	Rv3359	oxidoreductase	0	0	0	0	0	0	0	0	0	0	0	0	0	0	0	0	0	0	0	0	0	0	0	0	0	0	0	0	0	0	0	0	0	0	0	0	0	0	0	0	0	0
4386423	4386423CT	R131H	NS	CGC	CAC	Rv3901c	membrane protein	0	0	0	0	0	0	0	0	0	0	0	0	0	0	1	0	1	0	0	0	0	0	0	0	0	0	0	0	0	0	0	0	0	0	0	0	0	0	0	0	0	0
753088	753088CT	A94T	NS	GCG	ACG	vapC6	ribonuclease VapC6	0	0	0	0	0	0	0	0	0	0	0	0	0	0	0	0	0	0	0	1	0	0	0	0	0	0	0	0	1	0	0	0	0	0	0	0	0	0	0	0	0	0
2774555	2774555TC	V331A	NS	GTG	GCG	aglA	alpha‑glucosidase AglA	0	0	0	0	1	0	0	0	1	0	1	0	0	1	0	0	0	0	0	0	0	0	1	0	0	1	0	0	0	0	0	0	0	0	0	0	0	0	0	0	0	0
2318725	2318725CT	E677K	NS	GAA	AAA	cobN	cobalamin biosynthesis protein CobN	0	0	0	0	1	0	0	0	1	0	1	0	0	1	0	0	0	0	0	0	0	0	1	0	0	1	0	0	0	0	0	0	0	0	0	0	1	0	0	0	0	0
2695094	2695094CG	A236P	NS	GCC	CCC	cysW	sulfate ABC transporter permease CysW	0	0	0	0	0	0	0	0	0	0	0	0	0	0	0	0	0	0	0	0	0	0	0	0	0	0	0	0	0	0	0	0	0	0	0	0	0	0	0	0	0	0
2964024	2964024GA	V147I	NS	GTC	ATC	dedA	transmembrane protein DedA	0	0	0	0	0	0	0	0	0	0	0	0	0	0	0	0	0	0	0	0	0	0	0	0	0	0	0	0	0	0	0	0	0	0	0	0	0	0	0	0	0	0
3923264	3923264GA	R265H	NS	CGC	CAC	fadE26	acyl‑CoA dehydrogenase FadE26	0	0	0	0	0	0	0	0	0	0	0	0	0	0	0	0	0	0	0	0	0	0	0	0	0	0	0	0	0	0	0	0	0	0	0	0	0	0	0	0	0	0
3037917	3037917GA	P333L	NS	CCC	CTC	hflX	GTP‑binding protein HflX	0	0	0	0	0	0	0	0	0	0	0	0	0	0	0	0	0	0	0	1	0	0	0	0	0	0	0	0	1	0	0	0	0	0	0	0	0	0	0	0	0	0
1804409	1804409CA	P124Q	NS	CCA	CAA	impA	inositol‑monophosphatase ImpA	1	0	0	0	1	1	1	0	1	1	1	1	1	1	1	1	1	1	1	1	1	1	1	1	1	1	1	1	1	0	1	1	1	1	1	1	1	1	1	0	1	1
1047683	1047683GT	L516F	NS	TTG	TTT	ligD	multifunctional non‑homologous end joining DNA repair protein/ATP dependent DNA ligase LigD	0	0	0	0	0	0	0	0	0	0	0	0	0	0	0	0	0	0	0	0	0	0	0	0	0	0	0	0	0	0	0	0	0	0	0	0	0	0	0	0	0	0
966128	966128TC	D45G	NS	GAC	GGC	moaD2	cyclic pyranopterin monophosphate synthase 2	0	0	0	0	0	0	0	0	0	0	0	0	0	0	0	0	0	0	0	0	0	0	0	0	0	0	0	0	0	0	0	0	0	0	0	0	0	0	0	0	0	0
1320675	1320675GA	R214H	NS	CGC	CAC	papA3	acyltransferase PapA	0	0	0	0	0	0	0	0	0	0	0	0	0	0	0	0	0	0	0	1	0	0	0	0	0	0	0	0	1	0	0	0	0	0	0	0	0	0	0	0	0	0
2835984	2835984TC	V67A	NS	GTG	GCG	PE26	PE family protein PE26	0	0	0	0	1	0	0	0	1	0	1	0	0	1	0	0	0	0	0	0	0	0	1	0	0	1	0	0	0	0	0	0	0	0	0	0	1	0	0	0	0	0
530830	530830TC	K462R	NS	AAG	AGG	PPE10	PPE family protein PPE10	0	0	0	0	0	0	0	0	0	0	0	0	0	0	0	0	0	0	0	0	0	0	0	0	0	0	0	0	0	0	0	0	0	0	0	0	0	0	0	0	0	0
4080	4080GT	E267D	NS	GAG	GAT	recF	DNA replication/repair protein RecF	0	0	0	0	0	0	0	0	0	0	0	0	0	0	1	0	1	0	0	0	0	0	0	0	0	0	0	0	0	0	0	0	0	0	0	0	0	0	0	0	0	0
309997	309997TC	V100A	NS	GTT	GCT	Rv0257	hypothetical protein	0	0	0	0	0	0	0	0	0	0	0	0	0	0	0	0	0	0	0	0	0	0	0	0	0	0	0	0	0	0	0	0	0	0	0	0	0	0	0	0	0	0
332027	332027GA	A94T	NS	GCG	ACG	Rv0276	hypothetical protein	0	0	0	0	0	0	0	0	0	0	0	0	0	0	0	0	0	0	0	0	0	0	0	0	0	0	0	0	0	0	0	0	0	0	0	0	0	0	0	0	0	0
2174193	2174193AG	I43V	NS	ATC	GTC	Rv1922	lipoprotein	0	0	0	0	0	0	0	0	0	0	0	0	0	0	0	0	0	0	0	0	0	0	0	0	0	0	0	0	0	0	0	0	0	0	0	0	0	0	0	0	0	0
2199299	2199299GA	P246S	NS	CCC	TCC	Rv1949c	hypothetical protein	0	0	0	0	0	0	0	0	0	0	0	0	0	0	0	0	0	0	0	0	0	0	0	0	0	0	0	0	0	0	0	0	0	0	0	0	0	0	0	0	0	0
3024343	3024343GA	T329I	NS	ACC	ATC	Rv2712c	hypothetical protein	0	0	0	0	1	0	0	0	1	0	1	0	0	1	0	0	0	0	0	0	0	0	1	0	0	1	0	0	0	0	0	0	0	0	0	0	1	0	0	0	0	0
3311214	3311214GA	P263S	NS	CCG	TCG	Rv2958c	PGL/p‑HBAD biosynthesis glycosyltransferase	0	0	0	0	0	0	0	0	0	0	0	0	0	0	0	0	0	0	0	0	0	0	0	0	0	0	0	0	0	0	0	0	0	0	0	0	0	0	0	0	0	0
4148529	4148529TG	D145A	NS	GAC	GCC	Rv3705c	hypothetical protein	0	0	0	0	0	0	0	0	0	0	0	0	0	0	0	0	0	0	0	0	0	0	0	0	0	0	0	0	0	0	0	0	0	0	0	0	0	0	0	0	0	0
1741352	1741352CT	G281S	NS	GGC	AGC	ansA	L‑aparaginase	0	0	0	0	1	0	0	0	1	0	1	0	0	1	0	0	0	0	0	0	0	0	1	0	0	1	0	0	0	0	0	0	0	0	0	0	1	0	0	0	0	0
2184371	2184371GA	A196V	NS	GCC	GTC	fadE18	acyl‑CoA dehydrogenase FadE18	0	0	0	0	0	0	0	0	0	0	0	0	0	0	0	0	0	0	0	0	0	0	0	0	0	0	0	0	0	0	0	0	0	0	0	0	0	0	0	0	0	0
3211534	3211534TG	D71A	NS	GAC	GCC	fdhF	formate dehydrogenase subunit alpha FdhF	0	0	0	0	0	0	0	0	0	0	0	0	0	0	0	0	0	0	0	0	0	0	0	0	0	0	0	0	0	0	0	0	0	0	0	0	0	0	0	0	0	0
3279238	3279238GA	H1160Y	NS	CAC	TAC	mas	multifunctional mycocerosic acid synthase	0	0	0	0	0	0	0	0	0	0	0	0	0	0	0	0	0	0	0	0	0	0	0	0	0	0	0	0	0	0	0	0	0	0	0	0	0	0	0	0	0	0
1286766	1286766GC	G58R	NS	GGA	CGA	mutT2	8‑oxo‑dGTP diphosphatase	0	0	0	0	1	0	0	0	1	0	1	0	0	1	0	0	0	0	0	0	0	0	1	0	0	1	0	0	0	0	0	0	0	0	0	0	1	0	0	0	0	0
1751493	1751493CT	G614D	NS	GGT	GAT	PPE21	PPE family protein PPE21	0	0	0	0	0	0	0	0	0	0	0	0	0	0	0	0	0	0	0	1	0	0	0	0	0	0	0	0	1	0	0	0	0	0	0	0	0	0	0	0	0	0
2369319	2369319CG	E137D	NS	GAG	GAC	prcA	proteasome subunit alpha	0	0	0	0	0	0	0	0	0	0	0	0	0	0	0	0	0	0	0	0	0	0	0	0	0	0	0	0	0	0	0	0	0	0	0	0	0	0	0	0	0	0
98101	98101GA	G115D	NS	GGT	GAT	Rv0089	methyltransferase	0	0	0	0	0	0	0	0	0	0	0	0	0	0	0	0	0	0	0	0	0	0	0	0	0	0	0	0	0	0	0	0	0	0	0	0	0	0	0	0	0	0
453780	453780AG	M198T	NS	ATG	ACG	Rv0376c	hypothetical protein	0	0	0	0	0	0	0	0	0	0	0	0	0	0	0	0	0	0	0	0	0	0	0	0	0	0	0	0	0	0	0	0	0	0	0	0	0	0	0	0	0	0
1052899	1052899CT	D280N	NS	GAC	AAC	Rv0943c	monooxygenase	0	0	0	0	0	0	0	0	0	0	0	0	0	0	0	0	0	0	0	1	0	0	0	0	0	0	0	0	1	0	0	0	0	0	0	0	0	0	0	0	0	0
2976541	2976541GT	A5E	NS	GCA	GAA	Rv2652c	prophage protein	0	0	0	0	0	0	0	0	0	0	0	0	0	0	0	0	0	0	0	0	0	0	0	0	0	0	0	0	0	0	0	0	0	0	0	0	0	0	0	0	0	0
3203207	3203207GC	G263A	NS	GGG	GCG	Rv2893	oxidoreductase	0	0	0	0	0	0	0	0	0	0	0	0	0	0	0	0	0	0	0	0	0	0	0	0	0	0	0	0	0	0	0	0	0	0	0	0	0	0	0	0	0	0
3325950	3325950AG	H6R	NS	CAT	CGT	Rv2970A	hypothetical protein	0	0	0	0	0	0	0	0	0	0	0	0	0	0	0	0	0	0	0	0	0	0	0	0	0	0	0	0	0	0	0	0	0	0	0	0	0	0	0	0	0	0
3556275	3556275AG	L138P	NS	CTG	CCG	Rv3190c	hypothetical protein	1	0	0	0	1	1	1	0	1	1	1	1	1	1	1	1	1	1	1	1	1	1	1	1	1	1	1	1	1	0	1	1	1	1	1	1	1	1	1	1	1	1
3966059	3966059GC	T327R	NS	ACG	AGG	Rv3529c	hypothetical protein	0	0	0	0	0	0	0	0	0	0	0	0	0	0	0	0	0	0	0	1	0	0	0	0	0	0	0	0	1	0	0	0	0	0	0	0	0	0	0	0	0	0
4141036	4141036GT	D182Y	NS	GAT	TAT	Rv3698	hypothetical protein	0	0	0	0	0	0	0	0	0	0	0	0	0	0	0	0	0	0	0	0	0	0	0	0	0	0	0	0	0	0	0	0	0	0	0	0	0	0	0	0	0	0
4337186	4337186TG	V137G	NS	GTC	GGC	Rv3860	hypothetical protein	0	0	0	0	0	0	0	0	0	0	0	0	0	0	0	0	0	0	0	0	0	0	0	0	0	0	0	0	0	0	0	0	0	0	0	0	0	0	0	0	0	0
4238616	4238616GA	A229T	NS	GCC	ACC	aftA	arabinofuranosyltransferase	0	0	0	0	0	0	0	0	0	0	0	0	0	0	0	0	0	0	0	0	0	0	0	0	0	0	0	0	0	0	0	0	0	0	0	0	0	0	0	0	0	0
1047165	1047165TC	C344R	NS	TGC	CGC	ligD	multifunctional non‑homologous end joining DNA repair protein/ATP dependent DNA ligase LigD	1	0	0	0	1	1	1	0	1	1	1	1	1	1	1	1	1	1	1	1	1	1	1	1	1	1	1	1	1	0	1	1	1	1	1	1	1	1	1	0	1	1
113838	113838CT	L1280F	NS	CTT	TTT	nrp	peptide synthetase Nrp	0	0	0	0	0	0	0	0	0	0	0	0	0	0	0	0	0	0	0	0	0	0	0	0	0	0	0	0	0	0	0	0	0	0	0	0	0	0	0	0	0	0
496654	496654CT	D221N	NS	GAC	AAC	pknG	serine/threonine‑protein kinase PknG	0	0	0	0	0	0	0	0	0	0	0	0	0	0	0	0	0	0	0	0	0	0	0	0	0	0	0	0	0	0	0	0	0	0	0	0	0	0	0	0	0	0
544683	544683AG	M504V	NS	ATG	GTG	PPE11	PPE family protein PPE11	0	0	0	0	0	0	0	0	0	0	0	0	0	0	0	0	0	0	0	0	0	0	0	0	0	0	0	0	0	0	0	0	0	0	0	0	0	0	0	0	0	0
980100	980100CT	R247W	NS	CGG	TGG	Rv0881	tRNA/rRNA methyltransferase	0	0	0	0	0	0	0	0	0	0	0	0	0	0	0	0	0	0	0	0	0	0	0	0	0	0	0	0	0	0	0	0	0	0	0	0	0	0	0	0	0	0
1826350	1826350CG	G79A	NS	GGC	GCC	Rv1624c	membrane protein	0	0	0	0	0	0	0	0	0	0	0	0	0	0	0	0	0	0	0	0	0	0	0	0	0	0	0	0	0	0	0	0	0	0	0	0	0	0	0	0	0	0
2196964	2196964AC	N326H	NS	AAC	CAC	Rv1945	hypothetical protein	0	0	0	0	0	0	0	0	0	0	0	0	0	0	0	0	0	0	0	0	0	0	0	0	0	0	0	0	0	0	0	0	0	0	0	0	0	0	1	0	0	0
2926654	2926654CG	D100E	NS	GAC	GAG	Rv2597	membrane protein	0	0	0	0	0	0	0	0	0	0	0	0	0	0	0	0	0	0	0	1	0	0	0	0	0	0	0	0	1	0	0	0	0	0	0	0	0	0	0	0	0	0
3108774	3108774AG	D120G	NS	GAC	GGC	Rv2800	hydrolase	0	0	0	0	0	0	0	0	0	0	0	0	0	0	0	0	0	0	0	0	0	0	0	0	0	0	0	0	0	0	0	0	0	0	0	0	0	0	0	0	0	0
3958403	3958403AG	N295D	NS	AAC	GAC	Rv3521	hypothetical protein	1	0	0	0	1	1	1	0	1	1	1	1	1	1	1	1	1	1	1	1	1	1	1	1	1	1	1	1	1	0	1	1	1	1	1	1	1	1	1	0	1	1
1086100	1086100CT	G416S	NS	GGC	AGC	accD2	acetyl‑/propionyl‑CoA carboxylase subunit beta	0	0	0	0	0	0	0	0	0	0	0	0	0	0	0	0	0	0	0	0	0	0	0	0	0	0	0	0	0	0	0	0	0	0	0	0	0	0	0	0	0	0
515125	515125TG	N66T	NS	AAC	ACC	ctpH	metal cation transporting ATPase H	0	0	0	0	0	0	0	0	0	0	0	0	0	0	0	0	0	0	0	0	0	0	0	0	0	0	0	0	0	0	0	0	0	0	0	0	0	0	0	0	0	0
4349688	4349688CT	P288S	NS	CCC	TCC	eccCb1	ESX‑1 secretion system protein EccCb	0	0	0	0	0	0	0	0	0	0	0	0	0	0	0	0	0	0	0	0	0	0	0	0	0	0	0	0	0	0	0	0	0	0	0	0	0	0	0	0	0	0
2438090	2438090GA	M50I	NS	ATG	ATA	pknL	serine/threonine‑protein kinase PknL	0	0	0	0	0	0	0	0	0	0	0	0	0	0	0	0	0	0	0	0	0	0	0	0	0	0	0	0	0	0	0	0	0	0	0	0	0	0	0	0	0	0
489935	489935GC	R1402P	NS	CGG	CCG	pks6	membrane bound polyketide synthase	1	0	0	0	1	1	1	0	1	1	1	1	1	1	1	1	1	1	1	1	1	1	1	1	1	1	1	1	1	0	1	1	1	1	1	1	1	1	1	0	1	1
3748818	3748818CG	G1456A	NS	GGC	GCC	PPE55	PPE family protein PPE55	0	0	0	0	0	0	0	0	0	0	0	0	0	0	1	0	1	0	0	0	0	0	0	0	0	0	0	0	0	0	0	0	0	0	0	0	0	0	0	0	0	0
3247851	3247851GA	A803T	NS	GCC	ACC	ppsA	phthiocerol synthesis polyketide synthase type I PpsA	1	1	1	0	0	1	1	0	1	1	1	1	1	1	1	1	1	1	1	1	1	1	1	1	0	1	0	1	1	1	1	1	1	1	1	1	1	1	1	0	1	1
814641	814641TC	V105A	NS	GTA	GCA	rpsE	30S ribosomal protein S5	0	0	0	0	0	0	0	0	0	0	0	0	0	0	0	0	0	0	0	0	0	0	0	0	0	0	0	0	0	0	0	0	0	0	0	0	0	0	0	0	0	0
243535	243535CT	A51V	NS	GCG	GTG	Rv0205	transmembrane protein	0	0	0	0	0	0	0	0	0	0	0	0	0	0	0	0	0	0	0	0	0	0	0	0	0	0	0	0	0	0	0	0	0	0	0	0	0	0	0	0	0	0
1538720	1538720CT	L111F	NS	CTC	TTC	Rv1366	hypothetical protein	0	0	0	0	0	0	0	0	0	0	0	0	0	0	0	0	0	0	0	1	0	0	0	0	0	0	0	0	1	0	0	0	0	0	0	0	0	0	0	0	0	0
2536892	2536892TC	T487A	NS	ACC	GCC	Rv2264c	proline‑rich protein	0	0	0	0	1	0	0	0	1	0	1	0	0	1	0	0	0	0	0	0	0	0	1	0	0	1	0	0	0	0	0	0	0	0	0	0	1	0	0	0	0	0
2876703	2876703GC	A88G	NS	GCG	GGG	Rv2556c	hypothetical protein	0	0	0	0	0	0	0	0	0	0	0	0	0	0	0	0	0	0	0	1	0	0	0	0	0	0	0	0	1	0	0	0	0	0	0	0	0	0	0	0	0	0
2880702	2880702GC	V210L	NS	GTC	CTC	Rv2560	proline/glycine‑rich transmembrane protein	1	0	0	0	1	1	1	0	1	1	1	1	1	1	1	1	1	1	1	1	1	1	1	1	1	1	1	1	1	0	1	1	1	1	1	1	1	1	1	1	1	1
2945342	2945342GA	A5T	NS	GCG	ACG	Rv2616	hypothetical protein	0	0	0	0	0	0	0	0	0	0	0	0	0	0	0	0	0	0	0	1	0	0	0	0	0	0	0	0	1	0	0	0	0	0	0	0	0	0	0	0	0	0
2978220	2978220CT	G147S	NS	GGC	AGC	Rv2655c	prophage protein	0	0	0	0	0	0	0	0	0	0	0	0	0	0	0	0	0	0	0	1	0	0	0	0	0	0	0	0	1	0	0	0	0	0	0	0	0	0	0	0	0	0
3885886	3885886TC	I62V	NS	ATC	GTC	Rv3468c	dTDP‑glucose 4,6‑dehydratase	1	0	0	0	1	1	1	0	1	1	1	1	1	1	1	1	1	1	1	1	1	1	1	1	1	1	1	1	1	0	1	1	1	1	1	1	1	1	1	0	1	1
3402816	3402816CT	G116E	NS	GGA	GAA	serB2	phosphoserine phosphatase SerB	1	0	0	0	1	1	1	0	1	1	1	1	1	1	1	1	1	1	1	1	1	1	1	1	1	1	1	1	1	0	1	1	1	1	1	1	1	1	1	0	1	1
1838153	1838153GA	R360H	NS	CGC	CAC	uvrB	excinuclease ABC subunit UvrB	0	0	0	0	0	0	0	0	0	0	0	0	0	0	0	0	0	0	0	0	0	0	0	0	0	0	0	0	0	0	0	0	0	0	0	0	0	0	0	0	0	0
2509140	2509140GC	S79C	NS	TCC	TGC	cobD	cobalamin biosynthesis transmembrane protein CobD	1	0	0	0	1	1	1	0	1	1	1	1	1	1	1	1	1	1	1	1	1	1	1	1	0	1	1	1	1	0	1	1	1	1	1	1	1	1	1	0	1	1
3137719	3137719GT	R150L	NS	CGG	CTG	echA16	enoyl‑CoA hydratase EchA16	0	0	0	0	0	0	0	0	0	0	0	0	0	0	0	0	0	0	0	0	0	0	0	0	0	0	0	0	0	0	0	0	0	0	0	0	0	0	0	0	0	0
3688944	3688944CT	G167S	NS	GGC	AGC	glpD2	glycerol‑3‑phosphate dehydrogenase	0	0	0	0	0	0	0	0	0	0	0	0	0	0	0	0	0	0	0	0	0	0	0	0	0	0	0	0	0	0	0	0	0	0	0	0	0	0	0	0	0	0
7585	7585GC	S95T	NS	AGC	ACC	gyrA	DNA gyrase subunit A	1	0	0	0	1	1	1	0	1	1	1	1	1	1	1	1	1	1	1	1	1	1	1	1	1	1	1	1	1	0	1	1	1	1	1	1	1	1	1	0	1	1
1456581	1456581CA	A6E	NS	GCG	GAG	hemK	release factor glutamine methyltransferase	0	0	0	0	0	0	0	0	0	0	0	0	0	0	0	0	0	0	0	0	0	0	0	0	0	0	0	0	0	0	0	0	0	0	0	0	0	0	0	0	0	0
4024014	4024014GA	R112C	NS	CGC	TGC	ispF	2C‑methyl‑D‑erythritol 2,4‑cyclodiphosphate synthase	0	0	0	0	0	0	0	0	0	0	0	0	0	0	0	0	0	0	0	0	0	0	0	0	0	0	0	0	0	0	0	0	0	0	0	0	0	0	0	0	0	0
2234475	2234475CT	G59S	NS	GGC	AGC	mazF6	mRNA interferase MazF6	0	0	0	0	0	0	0	0	0	0	0	0	0	0	0	0	0	0	0	1	0	0	0	0	0	0	0	0	1	0	0	0	0	0	0	0	0	0	0	0	0	0
3916386	3916386GT	R191S	NS	CGT	AGT	mce4C	Mce family protein Mce4C	0	0	0	0	1	0	0	0	1	0	1	0	0	1	0	0	0	0	0	0	0	0	1	0	0	1	0	0	0	0	0	0	0	0	0	0	1	0	0	0	0	0
1372301	1372301GC	L217V	NS	CTG	GTG	mrp	Mrp‑like protein	0	0	0	0	0	0	0	0	0	0	0	0	0	0	0	0	0	0	0	1	0	0	0	0	0	0	0	0	1	0	0	0	0	0	0	0	0	0	0	0	0	0
3908465	3908465AG	E77G	NS	GAA	GGA	otsA	trehalose‑phosphate synthase	0	0	0	0	1	0	0	0	1	0	1	0	0	1	0	0	0	0	0	0	0	0	1	0	0	1	0	0	0	0	0	0	0	0	0	0	1	0	0	0	0	0
209638	209638CA	T234N	NS	ACC	AAC	Rv0178	Mce associated membrane protein	0	0	0	0	0	0	0	0	0	0	0	0	0	0	0	0	0	0	0	0	0	0	0	0	0	0	0	0	0	0	0	0	0	0	0	0	0	0	0	0	0	0
296467	296467AC	S155R	NS	AGC	CGC	Rv0245	oxidoreductase	0	0	0	0	0	0	0	0	0	0	0	0	0	0	1	0	1	0	0	0	0	0	0	0	0	0	0	0	0	0	0	0	0	0	0	0	0	0	0	0	0	0
1103786	1103786GT	L415F	NS	TTG	TTT	Rv0987	adhesion component ABC transporter permease	0	0	0	0	0	0	0	0	0	0	0	0	0	0	0	0	0	0	0	1	0	0	0	0	0	0	0	0	1	0	0	0	0	0	0	0	0	0	0	0	0	0
1167536	1167536GA	D162N	NS	GAT	AAT	Rv1044	hypothetical protein	0	0	0	0	0	0	0	0	0	0	0	0	0	0	0	0	0	0	0	0	0	0	0	0	0	0	0	0	0	0	0	0	0	0	0	0	0	0	0	0	0	0
1676290	1676290CA	K198N	NS	AAG	AAT	Rv1486c	hypothetical protein	1	0	0	0	1	1	1	0	1	1	1	1	1	1	1	1	1	1	1	1	1	1	1	1	1	1	1	1	1	0	1	1	1	1	1	1	1	1	1	0	1	1
2121063	2121063CT	G123D	NS	GGT	GAT	Rv1870c	hypothetical protein	0	0	0	0	0	0	0	0	0	0	0	0	0	0	0	0	0	0	0	0	0	0	0	0	0	0	0	0	0	0	0	0	0	0	0	0	0	0	0	0	0	0
2325295	2325295TG	E192D	NS	GAA	GAC	Rv2067c	hypothetical protein	0	0	0	0	0	0	0	0	0	0	0	0	0	0	0	0	0	0	0	0	0	0	0	0	0	0	0	0	0	0	0	0	0	0	0	0	0	0	0	0	0	0
2537602	2537602AC	L250R	NS	CTT	CGT	Rv2264c	proline‑rich protein	0	0	0	0	0	0	0	0	0	0	0	0	0	0	0	0	0	0	0	0	0	0	0	0	0	0	0	0	0	0	0	0	0	0	0	0	0	0	0	0	0	0
3565349	3565349AT	E329V	NS	GAA	GTA	Rv3195	hypothetical protein	0	0	0	0	0	0	0	0	0	0	0	0	0	0	1	0	1	0	0	0	0	0	0	0	0	0	0	0	0	0	0	0	0	0	0	0	0	0	0	0	0	0
1447655	1447655TC	V426A	NS	GTC	GCC	argS	arginine‑‑tRNA ligase	0	0	0	0	0	0	0	0	0	0	0	0	0	0	0	0	0	0	0	1	0	0	0	0	0	0	0	0	1	0	0	0	0	0	0	0	0	0	0	0	0	0
4116773	4116773TC	V99A	NS	GTG	GCG	crp	cAMP receptor protein	0	0	0	0	0	0	0	0	0	0	0	0	0	0	0	0	0	0	0	1	0	0	0	0	0	0	0	0	1	0	0	0	0	0	0	0	0	0	0	0	0	0
1570566	1570566CA	R135L	NS	CGG	CTG	cyp132	cytochrome P450 Cyp132	1	0	0	0	1	1	1	0	1	1	1	1	1	1	1	1	1	1	1	1	1	1	1	1	1	1	1	1	1	0	1	1	1	1	1	1	1	1	1	0	1	1
945214	945214GA	G93S	NS	GGT	AGT	cysK2	cysteine synthase CysK	1	0	0	0	1	1	1	0	1	1	1	1	1	1	1	1	1	1	1	1	1	1	1	1	1	1	1	1	1	0	1	1	1	1	1	1	1	1	1	0	1	1
1307598	1307598CG	C210S	NS	TGC	TCC	fadH	NADPH dependent 2,4‑dienoyl‑CoA reductase FadH	1	0	0	0	0	1	1	0	1	1	1	1	1	1	1	1	1	1	1	1	1	1	1	1	1	1	1	1	1	0	1	1	1	1	1	1	1	1	1	0	1	1
4297793	4297793TC	T605A	NS	ACC	GCC	pks2	phthioceranic/hydroxyphthioceranic acid synthase	0	0	0	0	0	0	0	0	0	0	0	0	0	0	0	0	0	0	0	0	0	0	0	0	0	0	0	0	0	0	0	0	0	0	0	0	0	0	0	0	0	0
1070702	1070702TC	S274P	NS	TCC	CCC	Rv0958	magnesium chelatase	1	0	0	0	1	1	1	0	1	1	1	1	1	1	1	1	1	1	1	1	1	1	1	1	1	1	1	1	1	0	1	1	1	1	1	1	1	1	1	0	1	1
1103656	1103656CT	A372V	NS	GCC	GTC	Rv0987	adhesion component ABC transporter permease	0	0	0	0	1	0	0	0	1	0	1	0	0	1	0	0	0	0	0	0	0	0	1	0	0	1	0	0	0	0	0	0	0	0	0	0	1	0	0	0	0	0
1819488	1819488GA	R305Q	NS	CGG	CAG	Rv1619	hypothetical protein	0	0	0	0	0	0	0	0	0	0	0	0	0	0	0	0	0	0	0	1	0	0	0	0	0	0	0	0	1	0	0	0	0	0	0	0	0	0	0	0	0	0
3509795	3509795AG	M48V	NS	ATG	GTG	Rv3143	response regulator	0	0	0	0	0	0	0	0	0	0	0	0	0	0	0	0	0	0	0	0	0	0	0	0	0	0	0	0	0	0	0	0	0	0	0	0	0	0	0	0	0	0
3704686	3704686TC	W84R	NS	TGG	CGG	sdhD	succinate dehydrogenase hydrophobic membrane anchor subunit	0	0	0	0	0	0	0	0	0	0	0	0	0	0	0	0	0	0	0	1	0	0	0	0	0	0	0	0	1	0	0	0	0	0	0	0	0	0	0	0	0	0
2344853	2344853CA	A148D	NS	GCT	GAT	pknJ	transmembrane serine/threonine‑protein kinase PknJ	0	0	0	0	0	0	0	0	0	0	0	0	0	0	0	0	0	0	0	1	0	0	0	0	0	0	0	0	1	0	0	0	0	0	0	0	0	0	0	0	0	0
2049097	2049097GC	V234L	NS	GTC	CTC	PPE31	PPE family protein PPE31	1	0	0	0	1	1	1	0	1	1	1	1	1	1	1	1	1	1	1	1	1	1	1	1	1	1	1	1	1	0	1	1	1	1	1	1	1	1	1	0	1	1
2822255	2822255AC	S182R	NS	AGC	CGC	Rv2506	TetR family transcriptional regulator	0	0	0	0	0	0	0	0	0	0	0	0	0	0	0	0	0	0	0	1	0	0	0	0	0	0	0	0	1	0	0	0	0	0	0	0	0	0	0	0	0	0
2958911	2958911AC	*94G	NS	TGA	GGA	Rv2632c	hypothetical protein	0	0	0	0	0	0	0	0	0	0	0	0	0	0	0	0	0	0	0	0	0	0	0	0	0	0	0	0	0	0	0	0	0	0	0	0	0	0	0	0	0	0
4386531	4386531TC	N95S	NS	AAC	AGC	Rv3901c	membrane protein	0	0	0	0	0	0	0	0	0	0	0	0	0	0	1	0	1	0	0	0	0	0	0	0	0	0	0	0	0	0	0	0	0	0	0	0	0	0	0	0	0	0
2695378	2695378CG	G141A	NS	GGC	GCC	cysW	sulfate ABC transporter permease CysW	1	0	0	0	1	1	1	0	1	1	1	1	1	1	1	1	1	1	1	1	1	1	1	1	1	1	1	1	1	0	1	1	1	1	1	1	1	1	1	0	1	1
1130261	1130261GA	R24H	NS	CGC	CAC	ispE	4‑diphosphocytidyl‑2‑C‑methyl‑D‑erythritol kinase	0	0	0	0	0	0	0	0	0	0	0	0	0	0	0	0	0	0	0	1	0	0	0	0	0	0	0	0	1	0	0	0	0	0	0	0	0	0	0	0	0	0
432536	432536CT	G715D	NS	GGT	GAT	PPE8	PPE family protein PPE8	0	0	0	0	1	0	0	0	1	0	1	0	0	1	0	0	0	0	0	0	0	0	1	0	0	1	0	0	0	0	0	0	0	0	0	0	1	0	0	0	0	0
3028540	3028540GC	R148P	NS	CGG	CCG	Rv2715	hydrolase	0	0	0	0	0	0	0	0	0	0	0	0	0	0	0	0	0	0	0	0	0	0	0	0	0	0	0	0	0	0	0	0	0	0	0	0	0	0	0	0	0	0
3041871	3041871GT	A202E	NS	GCG	GAG	Rv2729c	integral membrane protein	1	0	0	0	1	1	1	0	1	1	1	1	1	1	1	1	1	1	1	1	1	1	1	1	1	1	1	1	1	0	1	1	1	1	1	1	1	1	1	0	1	1
3195975	3195975GA	A153V	NS	GCG	GTG	Rv2886c	resolvase	0	0	0	0	0	0	0	0	0	0	0	0	0	0	0	0	0	0	0	0	0	0	0	0	0	0	0	0	0	0	0	0	0	0	0	0	0	0	0	0	0	0
3495658	3495658GC	P237A	NS	CCT	GCT	tgs1	diacyglycerol O‑acyltransferase	0	0	0	0	0	0	0	0	0	0	0	0	0	0	0	0	0	0	0	0	0	0	0	0	0	0	0	0	0	0	0	0	0	0	0	0	0	0	0	0	0	0
2323117	2323117GA	R189H	NS	CGC	CAC	cobH	precorrin‑8X methylmutase	0	0	0	0	0	0	0	0	0	0	0	0	0	0	0	0	0	0	0	0	0	0	0	0	0	0	0	0	0	0	0	0	0	0	0	0	0	0	0	0	0	0
951702	951702CT	A24V	NS	GCC	GTC	far	fatty‑acid‑CoA racemase	0	0	0	0	1	0	0	0	1	0	1	0	0	1	0	0	0	0	0	0	0	0	1	0	0	1	0	0	0	0	0	0	0	0	0	0	1	0	0	0	0	0
4032218	4032218GA	A314V	NS	GCT	GTT	PEPGRS58	PE‑PGRS family protein PE_PGRS58	0	0	0	0	1	0	0	0	1	0	0	0	0	0	0	0	0	0	0	0	0	0	0	0	0	0	0	0	0	0	0	0	1	0	0	0	1	0	0	0	0	0
3968006	3968006AC	F313L	NS	TTT	TTG	Rv3531c	hypothetical protein	0	0	0	0	1	0	0	0	1	0	1	0	0	1	0	0	0	0	0	0	0	0	1	0	0	1	0	0	0	0	0	0	0	0	0	0	0	0	0	0	0	0
3170166	3170166CA	K186N	NS	AAG	AAT	aldC	aldehyde dehydrogenase AldC	0	0	0	0	0	0	0	0	0	0	0	0	0	0	0	0	0	0	0	1	0	0	0	0	0	0	0	0	1	0	0	0	0	0	0	0	0	0	0	0	0	0
3959730	3959730TC	F68L	NS	TTC	CTC	ltp3	lipid carrier protein	0	0	0	0	1	0	0	0	1	0	1	0	0	1	0	0	0	0	0	0	0	0	1	0	0	1	0	0	0	0	0	0	0	0	0	0	1	0	0	0	0	0
776182	776182CT	D767N	NS	GAC	AAC	mmpL5	transmembrane transport protein MmpL5	0	0	0	0	1	0	0	0	1	0	1	0	0	1	0	0	0	0	0	0	0	0	1	0	0	1	0	0	0	0	0	0	0	0	0	0	0	0	0	0	0	0
637319	637319GA	P49S	NS	CCT	TCT	pitA	low‑affinity inorganic phosphate transporter	1	0	0	0	1	1	1	0	1	1	1	1	1	1	1	1	1	1	1	1	1	1	1	1	1	1	1	1	1	0	1	1	1	1	1	1	1	1	1	1	1	1
4204168	4204168TC	N84D	NS	AAC	GAC	proV	glycine betaine/carnitine/choline/L‑proline ABC transporter ATP‑binding protein ProV	0	0	0	0	1	0	0	0	1	0	1	0	0	1	0	0	0	0	0	0	0	0	1	0	0	1	0	0	0	0	0	0	0	0	0	0	1	0	0	0	0	0
621598	621598CT	P231L	NS	CCC	CTC	Rv0530	hypothetical protein	0	0	0	0	1	0	0	0	1	0	1	0	0	1	0	0	0	0	0	0	0	0	1	0	0	1	0	0	0	0	0	0	0	0	0	0	1	0	0	0	0	0
2495036	2495036CT	V122I	NS	GTC	ATC	Rv2223c	carboxylesterase B	0	0	0	0	0	0	0	0	0	0	0	0	0	0	1	0	1	0	0	0	0	0	0	0	0	0	0	0	0	0	0	0	0	0	0	0	0	0	0	0	0	0
4140319	4140319GA	R49C	NS	CGC	TGC	vapB48	antitoxin VapB48	0	0	0	0	0	0	0	0	0	0	0	0	0	0	0	0	0	0	0	1	0	0	0	0	0	0	0	0	1	0	0	0	0	0	0	0	0	0	0	0	0	0
4055993	4055993GA	A128V	NS	GCC	GTC	espA	ESX‑1 secretion‑associated protein EspA	0	0	0	0	0	0	0	0	0	0	0	0	0	0	0	0	0	0	0	1	0	0	0	0	0	0	0	0	1	0	0	0	0	0	0	0	0	0	0	0	0	0
665293	665293AG	F31L	NS	TTC	CTC	Rv0572c	hypothetical protein	1	0	0	0	1	1	1	0	1	1	1	1	1	1	1	1	1	1	1	1	1	1	1	1	1	1	1	1	1	0	1	1	1	1	1	1	1	1	1	0	1	1
1265070	1265070GT	G13C	NS	GGT	TGT	Rv1138a	hypothetical protein	0	0	0	0	1	0	0	0	1	0	1	0	0	1	0	0	0	0	0	0	0	0	1	0	0	1	0	0	0	0	0	0	0	0	0	0	0	0	0	0	0	0
3401501	3401501GA	R140C	NS	CGC	TGC	Rv3041c	ABC transporter ATP‑binding protein	0	0	0	0	0	0	0	0	0	0	0	0	0	0	0	0	0	0	0	1	0	0	0	0	0	0	0	0	1	0	0	0	0	0	0	0	0	0	0	0	0	0
1336164	1336164CT	P124L	NS	CCG	CTG	fadD36	fatty‑acid‑‑CoA ligase FadD36	0	0	0	0	1	0	0	0	1	0	1	0	0	1	0	0	0	0	0	0	0	0	1	0	0	1	0	0	0	0	0	0	0	0	0	0	1	0	0	0	0	0
1148930	1148930CT	G60S	NS	GGT	AGT	kdpE	transcriptional regulator KdpE	0	0	0	0	1	0	0	0	1	0	1	0	0	1	0	0	0	0	0	0	0	0	1	0	0	1	0	0	0	0	0	0	0	0	0	0	0	0	0	0	0	0
940748	940748TG	K120T	NS	AAG	ACG	narL	nitrate/nitrite response transcriptional regulator NarL	0	0	0	0	0	0	0	0	0	0	0	0	0	0	0	0	0	0	0	0	0	0	0	0	0	0	0	0	0	0	0	0	0	0	0	0	0	0	0	0	0	0
1111678	1111678GA	G23S	NS	GGC	AGC	rimJ	ribosomal‑protein‑alanine acetyltransferase RimJ	0	0	0	0	1	0	0	0	1	0	1	0	0	1	0	0	0	0	0	0	0	0	1	0	0	1	0	0	0	0	0	0	0	0	0	0	0	0	0	0	0	0
105050	105050CG	A56P	NS	GCC	CCC	Rv0095c	hypothetical protein	0	0	0	0	0	0	0	0	0	0	0	0	0	0	0	0	0	0	0	1	0	0	0	0	0	0	0	0	1	0	0	0	0	0	0	0	0	0	0	0	0	0
791249	791249CT	A140T	NS	GCC	ACC	Rv0691c	mycofactocin biosynthesis transcriptional regulator MftR	0	0	0	0	1	0	0	0	1	0	1	0	0	1	0	0	0	0	0	0	0	0	1	0	0	1	0	0	0	0	0	0	0	0	0	0	1	0	0	0	0	0
1273071	1273071TC	S217P	NS	TCG	CCG	Rv1145	transmembrane transport protein	0	1	1	0	0	0	0	0	0	0	0	0	0	0	0	0	0	0	0	0	0	0	0	0	0	0	0	0	0	1	0	0	0	0	0	0	0	0	0	0	0	0
1960284	1960284CA	Q68H	NS	CAG	CAT	Rv1733c	transmembrane protein	1	0	0	0	1	1	1	0	1	1	1	1	1	1	1	1	1	1	1	1	1	1	1	1	1	1	1	1	1	0	1	1	1	1	1	1	1	1	1	0	1	1
2364475	2364475TC	T16A	NS	ACA	GCA	vapC37	ribonuclease VapC37	0	0	0	0	1	0	0	0	1	0	1	0	0	1	0	0	0	0	0	0	0	0	1	0	0	1	0	0	0	0	0	0	0	0	0	0	1	0	0	0	0	0
9304	9304GA	G668D	NS	GGC	GAC	gyrA	DNA gyrase subunit A	1	0	0	0	1	1	1	0	1	1	1	1	1	1	1	1	1	1	1	1	1	1	1	1	1	1	1	1	1	0	1	1	1	1	1	1	1	1	1	0	1	1
364854	364854CG	H84D	NS	CAT	GAT	Rv0302	transcriptional regulator	0	0	0	0	1	0	0	0	1	0	1	0	0	1	0	0	0	0	0	0	0	0	1	0	0	1	0	0	0	0	0	0	0	0	0	0	1	0	0	0	0	0
2316123	2316123CA	T317K	NS	ACA	AAA	Rv2059	hypothetical protein	0	0	0	0	1	0	0	0	1	0	1	0	0	1	0	0	0	0	0	0	0	0	1	0	0	1	0	0	0	0	0	0	0	0	0	0	1	0	0	0	0	0
3804299	3804299GA	P165S	NS	CCC	TCC	htdY	3‑hydroxyacyl‑thioester dehydratase HtdY	0	0	0	0	1	0	0	0	1	0	1	0	0	1	0	0	0	0	0	0	0	0	1	0	0	1	0	0	0	0	0	0	0	0	0	0	0	0	0	0	0	0
3761191	3761191AG	V1971A	NS	GTC	GCC	PPE56	PPE family protein PPE56	0	0	0	0	1	0	0	0	1	0	1	0	0	1	0	0	0	0	0	0	0	0	1	0	0	1	0	0	0	0	0	0	0	0	0	0	0	0	0	0	0	0
608037	608037AC	H496P	NS	CAC	CCC	Rv0515	hypothetical protein	1	0	0	0	0	0	0	0	0	0	0	0	0	0	0	0	0	0	0	0	0	0	0	0	0	0	1	0	0	0	0	0	0	0	0	0	0	0	1	0	0	0
2069771	2069771CA	Q24K	NS	CAG	AAG	Rv1823	hypothetical protein	0	0	0	0	1	0	0	0	1	0	1	0	0	1	0	0	0	0	0	0	0	0	1	0	0	1	0	0	0	0	0	0	0	0	0	0	0	0	0	0	0	0
2647905	2647905GA	R155C	NS	CGC	TGC	Rv2366c	transmembrane protein	0	0	0	0	1	0	0	0	1	0	1	0	0	1	0	0	0	0	0	0	0	0	1	0	0	1	0	0	0	0	0	0	0	0	0	0	1	0	0	0	0	0
3542219	3542219GA	G28S	NS	GGT	AGT	Rv3174	short‑chain dehydrogenase/reductase	0	0	0	0	1	0	0	0	1	0	1	0	0	1	0	0	0	0	0	0	0	0	1	0	0	1	0	0	0	0	0	0	0	0	0	0	0	0	0	0	0	0
3826501	3826501CT	R84C	NS	CGC	TGC	vapB47	antitoxin VapB47	0	0	0	0	1	0	0	0	1	0	1	0	0	1	0	0	0	0	0	0	0	0	1	0	0	1	0	0	0	0	0	0	0	0	0	0	1	0	0	0	0	0
404326	404326TC	R506G	NS	AGG	GGG	Rv0338c	iron‑sulfur‑binding reductase	1	0	0	0	1	1	1	0	1	1	1	1	1	1	1	1	1	1	1	1	1	1	1	1	1	1	1	1	1	0	1	1	1	1	1	1	1	1	1	0	1	1
1706685	1706685CA	G281V	NS	GGA	GTA	Rv1515c	hypothetical protein	0	0	0	0	1	0	0	0	1	0	1	0	0	1	0	0	0	0	0	0	0	0	1	0	0	1	0	0	0	0	0	0	0	0	0	0	1	0	0	0	0	0
2442468	2442468CT	W249*	NS	TGG	TGA	Rv2180c	integral membrane protein	0	0	0	0	1	0	0	0	1	0	1	0	0	1	0	0	0	0	0	0	0	0	1	0	0	1	0	0	0	0	0	0	0	0	0	0	0	0	0	0	0	0
3005185	3005185GT	P156T	NS	CCC	ACC	Rv2688c	antibiotic ABC transporter ATP‑binding protein	1	0	0	0	1	1	1	0	1	1	1	1	1	1	1	1	1	1	1	1	1	1	1	1	1	1	1	1	1	0	1	1	1	1	1	1	1	1	1	0	1	1
3714757	3714757AC	Q122H	NS	CAA	CAC	Rv3329	aminotransferase	1	0	0	0	1	1	1	0	1	1	1	1	1	1	1	1	1	1	1	1	1	1	1	1	1	1	1	1	1	0	1	1	1	1	1	1	1	1	1	0	1	1
820483	820483GT	A6D	NS	GCC	GAC	fucA	L‑fuculose phosphate aldolase FucA	1	0	0	0	1	1	1	0	1	1	1	1	1	1	1	1	1	1	1	1	1	1	1	1	1	1	1	1	1	0	1	1	1	1	1	1	1	1	1	0	1	1
3214869	3214869AG	Q81R	NS	CAG	CGG	lppW	alanine‑rich lipoprotein LppW	0	0	0	0	1	0	0	0	1	0	1	0	0	1	0	0	0	0	0	0	0	0	1	0	0	1	0	0	0	0	0	0	0	0	0	0	1	0	0	0	0	0
3040220	3040220CT	G184S	NS	GGT	AGT	miaA	tRNA delta(2)‑isopentenylpyrophosphate transferase	0	0	0	0	0	0	0	0	0	0	0	0	0	0	0	0	0	0	0	0	0	0	0	0	0	0	0	0	0	0	0	0	0	0	0	0	0	0	0	0	0	0
1293333	1293333CG	P179R	NS	CCG	CGG	narJ	nitrate reductase subunit delta	0	0	0	0	1	0	0	0	1	0	1	0	0	1	0	0	0	0	0	0	0	0	1	0	0	1	0	0	0	0	0	0	0	0	0	0	0	0	0	0	0	0
212244	212244GA	Q3*	NS	CAA	TAA	Rv0180c	transmembrane protein	0	1	1	0	0	0	0	0	0	0	0	0	0	0	0	0	0	0	0	0	0	0	0	0	0	0	0	0	0	1	0	0	0	0	0	0	0	0	0	0	0	0
3863681	3863681CG	R284P	NS	CGG	CCG	Rv3446c	alanine/valine‑rich protein	0	0	0	0	1	0	0	0	1	0	1	0	0	1	0	0	0	0	0	0	0	0	1	0	0	1	0	0	0	0	0	0	0	0	0	0	1	0	0	0	0	0
1876976	1876976CA	T558K	NS	ACG	AAG	pks7	polyketide synthase	0	0	0	0	0	0	0	0	0	0	0	0	0	0	0	0	0	0	0	0	0	0	0	0	0	0	0	0	0	0	0	0	0	0	0	0	0	0	0	0	0	0
4189930	4189930CG	L101F	NS	TTG	TTC	PPE66	PPE family protein PPE66	0	0	0	0	0	0	0	0	0	0	0	0	0	0	0	0	0	0	0	0	0	0	0	0	0	0	0	0	0	0	0	0	0	0	0	0	0	0	0	0	0	0
2230045	2230045GA	C12Y	NS	TGC	TAC	Rv1986	amino‑acid transporter	0	0	0	0	1	0	0	0	1	0	1	0	0	1	0	0	0	0	0	0	0	0	1	0	0	1	0	0	0	0	0	0	0	0	0	0	0	0	0	0	0	0
4372634	4372634GT	H25N	NS	CAT	AAT	Rv3888c	membrane protein	0	0	0	0	0	0	0	0	0	0	0	0	0	0	0	0	0	0	0	1	0	0	0	0	0	0	0	0	1	0	0	0	0	0	0	0	0	0	0	0	0	0
2808452	2808452TC	V48A	NS	GTG	GCG	vapC38	ribonuclease VapC38	0	0	0	0	1	0	0	0	1	0	1	0	0	1	0	0	0	0	0	0	0	0	1	0	0	1	0	0	0	0	0	0	0	0	0	0	0	0	0	0	0	0
954101	954101CT	A274T	NS	GCC	ACC	dapC	N‑succinyldiaminopimelate aminotransferase DapC	0	0	0	0	1	0	0	0	1	0	1	0	0	1	0	0	0	0	0	0	0	0	1	0	0	1	0	0	0	0	0	0	0	0	0	0	0	0	0	0	0	0
296312	296312CT	S103F	NS	TCC	TTC	Rv0245	oxidoreductase	0	0	0	0	1	0	0	0	1	0	1	0	0	1	0	0	0	0	0	0	0	0	1	0	0	1	0	0	0	0	0	0	0	0	0	0	0	0	0	0	0	0
630722	630722GC	R228P	NS	CGG	CCG	Rv0538	membrane protein	1	0	0	0	1	1	1	0	1	1	1	1	1	1	1	1	1	1	1	1	1	1	1	1	1	1	1	1	1	0	1	1	1	1	1	1	1	1	1	0	1	1
2320320	2320320CT	R145H	NS	CGT	CAT	cobN	cobalamin biosynthesis protein CobN	0	0	0	0	1	0	0	0	1	0	1	0	0	1	0	0	0	0	0	0	0	0	1	0	0	1	0	0	0	0	0	0	0	0	0	0	1	0	0	0	0	0
686264	686264GA	A113T	NS	GCG	ACG	Rv0588	hypothetical protein	0	0	0	0	1	0	0	0	1	0	1	0	0	1	0	0	0	0	0	0	0	0	1	0	0	1	0	0	0	0	0	0	0	0	0	0	1	0	0	0	0	0
1798355	1798355GA	G21D	NS	GGT	GAT	Rv1597	hypothetical protein	1	0	0	0	1	1	1	0	1	1	1	1	1	1	1	1	1	1	1	1	1	1	1	1	1	1	1	1	1	0	1	1	1	1	1	1	1	1	1	0	1	1
1854300	1854300TC	L232P	NS	CTG	CCG	tsnR	23S rRNA methyltransferase TsnR	1	0	0	0	1	1	1	0	1	1	1	1	1	1	1	1	1	1	1	1	0	1	1	1	1	1	1	1	1	0	1	1	1	1	1	1	1	1	1	0	1	1
2867263	2867263GA	G47D	NS	GGC	GAC	lppB	lipoprotein LppB	0	0	0	0	0	0	0	0	0	0	0	0	0	0	0	0	0	0	0	0	0	0	1	0	0	1	0	0	0	0	0	0	0	0	0	0	0	0	0	0	0	0
2507254	2507254GA	A37T	NS	GCG	ACG	ptpA	protein‑tyrosine‑phosphatase	0	1	1	0	0	0	0	1	0	0	0	0	0	0	0	0	0	0	0	0	0	0	0	0	0	0	0	0	0	1	0	0	0	0	0	0	0	0	0	0	0	0
542514	542514CG	H125D	NS	CAT	GAT	Rv0452	transcriptional regulator	0	0	0	0	1	0	0	0	1	0	1	0	0	1	0	0	0	0	0	0	0	0	1	0	0	1	0	0	0	0	0	0	0	0	0	0	0	0	0	0	0	0
941722	941722TG	I178S	NS	ATT	AGT	Rv0845	sensor histidine kinase NarS	0	0	0	0	0	0	0	0	0	0	0	0	0	0	0	0	0	0	0	0	0	0	1	0	0	1	0	0	0	0	0	0	0	0	0	0	0	0	0	0	0	0
1829557	1829557CT	V173I	NS	GTC	ATC	Rv1627c	nonspecific lipid‑transfer protein	0	0	0	0	0	0	0	0	0	0	0	0	0	0	0	0	0	0	0	0	0	0	0	0	0	0	0	0	0	0	0	0	0	0	0	0	0	0	0	0	0	0
2184176	2184176GA	A261V	NS	GCG	GTG	fadE18	acyl‑CoA dehydrogenase FadE18	0	1	1	0	0	0	0	1	0	0	0	0	0	0	0	0	0	0	0	0	0	0	0	0	0	0	0	0	0	1	0	0	0	0	0	0	0	0	0	0	0	0
223942	223942TC	S127P	NS	TCG	CCG	Rv0192	hypothetical protein	1	1	1	0	1	1	1	0	1	1	1	1	1	1	0	1	1	1	1	1	1	1	0	1	0	1	1	1	1	1	1	1	1	1	1	0	1	0	1	0	1	1
4149144	4149144GT	P113T	NS	CCG	ACG	Rv3705A	proline‑rich protein	0	0	0	0	0	0	0	0	0	0	0	0	0	0	0	0	0	0	0	1	0	0	0	0	0	0	0	0	1	0	0	0	0	0	0	0	0	0	0	0	0	0
2868358	2868358GA	E69K	NS	GAA	AAA	vapC18	ribonuclease VapC18	0	0	0	0	0	0	0	0	0	0	0	0	0	0	0	0	0	0	0	1	0	0	0	0	0	0	0	0	1	0	0	0	0	0	0	0	0	0	0	0	0	0
283610	283610GA	A1081V	NS	GCC	GTC	aftD	alpha‑(1‑>3)‑arabinofuranosyltransferase	0	0	0	0	1	0	0	0	1	0	1	0	0	1	0	0	0	0	0	0	0	0	1	0	0	1	0	0	0	0	1	0	1	0	0	0	1	0	0	0	0	0
3284640	3284640AG	T436A	NS	ACA	GCA	fadD28	long‑chain‑fatty‑acid‑‑AMP ligase FadD28	0	0	0	0	1	0	0	0	1	0	1	0	0	1	0	0	0	0	0	0	0	0	1	0	0	1	0	0	0	0	0	0	0	0	0	0	1	0	0	0	0	0
1849934	1849934AG	I701T	NS	ATT	ACT	lysX	bifunctional lysine‑‑tRNA ligase/phosphatidylglycerol lysyltransferase	0	0	0	0	1	0	0	0	1	0	1	0	0	1	0	0	0	0	0	0	0	0	1	0	0	1	0	0	0	0	0	0	0	0	0	0	0	0	0	0	0	0
1567056	1567056AC	I78L	NS	ATC	CTC	metK	S‑adenosylmethionine synthetase	0	0	0	0	0	0	0	0	0	0	0	0	0	0	0	0	0	0	0	1	0	0	0	0	0	0	0	0	1	0	0	0	0	0	0	0	0	0	0	0	0	0
3625065	3625065TG	M517L	NS	ATG	CTG	mtrB	two component sensory histidine kinase MtrB	1	0	0	0	1	1	1	0	1	1	1	1	1	1	1	1	1	1	1	1	1	1	1	1	1	1	1	1	1	0	1	1	1	1	1	1	1	1	1	0	1	1
4284570	4284570AC	V419G	NS	GTC	GGC	papA2	trehalose‑2‑sulfate acyltransferase	0	1	1	0	0	0	0	1	0	0	0	0	0	0	0	0	0	0	0	0	0	0	0	0	0	0	0	0	0	1	0	0	0	0	0	0	0	0	0	0	0	0
4258106	4258106GA	T1014M	NS	ACG	ATG	pks13	polyketide synthase	0	0	0	0	1	0	0	0	1	0	1	0	0	1	0	0	0	0	0	0	0	0	1	0	0	1	0	0	0	0	0	0	0	0	0	0	1	0	0	0	0	0
131005	131005TG	S34R	NS	AGC	CGC	Rv0108c	hypothetical protein	0	0	0	0	0	0	0	0	0	0	0	0	0	0	0	0	0	0	0	1	0	0	0	0	0	0	0	0	1	0	0	0	0	0	0	0	0	0	0	0	0	0
1257610	1257610GT	V96L	NS	GTG	TTG	Rv1132	hypothetical protein	0	0	0	0	0	0	0	0	0	0	0	0	0	0	0	0	0	0	0	1	0	0	0	0	0	0	0	0	1	0	0	0	0	0	0	0	0	0	0	0	0	0
2800087	2800087GA	T265I	NS	ACC	ATC	Rv2488c	LuxR family transcriptional regulator	0	0	0	0	1	0	0	0	1	0	1	0	0	1	0	0	0	0	0	0	0	0	1	0	0	1	0	0	0	0	0	0	0	0	0	0	0	0	0	0	0	0
3056767	3056767GT	P156T	NS	CCG	ACG	Rv2743c	transmembrane alanine‑rich protein	0	0	0	0	0	0	0	0	0	0	0	0	0	0	0	0	0	0	0	0	0	0	1	0	0	1	0	0	0	0	0	0	0	0	0	0	0	0	0	0	0	0
3190721	3190721CT	V301I	NS	GTC	ATC	cdsA	phosphatidate cytidylyltransferase	0	1	1	0	0	0	0	1	0	0	0	0	0	0	0	0	0	0	0	0	0	0	0	0	0	0	0	0	0	1	0	0	0	0	0	0	0	0	0	0	0	0
2086672	2086672CT	G104S	NS	GGT	AGT	glcB	malate synthase	0	0	0	0	1	0	0	0	1	0	1	0	0	1	0	0	0	0	0	0	0	0	1	0	0	1	0	0	0	0	0	0	0	0	0	0	0	0	0	0	0	0
2080611	2080611TC	V261A	NS	GTG	GCG	lipZ	hydrolase	0	0	0	0	0	0	0	0	0	0	0	0	0	0	0	0	0	0	0	1	0	0	0	0	0	0	0	0	1	0	0	0	0	0	0	0	0	0	0	0	0	0
1715165	1715165GC	I816M	NS	ATC	ATG	mmpL12	transmembrane transport protein MmpL12	0	0	0	0	0	0	0	0	0	0	0	0	0	0	0	0	0	0	0	0	0	0	0	0	0	0	0	0	0	0	0	0	0	0	0	0	0	0	0	0	0	0
575907	575907CT	A187V	NS	GCA	GTA	mshA	D‑inositol 3‑phosphate glycosyltransferase	0	0	0	0	1	0	0	0	1	0	1	0	0	1	0	0	0	0	0	0	0	0	1	0	0	1	0	0	0	0	0	0	0	0	0	0	1	0	0	0	0	0
2499726	2499726GA	D299N	NS	GAT	AAT	Rv2226	hypothetical protein	1	0	0	0	1	1	1	0	1	1	1	1	1	1	1	1	1	1	1	1	1	1	1	1	1	1	1	1	1	0	1	1	1	1	1	1	1	1	1	0	1	1
4188020	4188020AG	I108V	NS	ATC	GTC	Rv3737	transmembrane protein	0	1	1	0	0	0	0	1	0	0	0	0	0	0	0	0	0	0	0	0	0	0	0	0	0	0	0	0	0	1	0	0	0	0	0	0	0	0	0	0	0	0
2067684	2067684GA	V410M	NS	GTG	ATG	secA2	protein translocase subunit SecA	0	0	0	0	1	0	0	0	1	0	1	0	0	1	0	0	0	0	0	0	0	0	1	0	0	1	0	0	0	0	0	0	0	0	0	0	0	0	0	0	0	0
2082053	2082053AG	C179R	NS	TGC	CGC	Rv1835c	serine esterase	0	0	0	0	1	0	0	0	1	0	1	0	0	1	0	0	0	0	0	0	0	0	1	0	0	1	0	0	0	0	0	0	0	0	0	0	0	0	0	0	0	0
4309927	4309927TG	L294R	NS	CTC	CGC	Rv3835	hypothetical protein	0	0	0	0	1	0	0	0	1	0	1	0	0	1	0	0	0	0	0	0	0	0	1	0	0	1	0	0	0	0	0	0	0	0	0	0	0	0	0	0	0	0
1446733	1446733GA	A119T	NS	GCC	ACC	argS	arginine‑‑tRNA ligase	0	0	0	0	0	0	0	0	0	0	0	0	0	0	0	0	0	0	0	0	0	0	1	0	0	1	0	0	0	0	0	0	0	0	0	0	0	0	0	0	0	0
2202582	2202582GT	A149S	NS	GCA	TCA	higA	antitoxin HigA	0	0	0	0	0	0	0	0	0	0	0	0	0	0	0	0	0	0	0	1	0	0	0	0	0	0	0	0	1	0	0	0	0	0	0	0	0	0	0	0	0	0
166565	166565AG	I247V	NS	ATC	GTC	Rv0139	oxidoreductase	0	0	0	0	0	0	0	0	0	0	0	0	0	0	0	0	0	0	0	0	0	0	1	0	0	1	0	0	0	0	0	0	0	0	0	0	0	0	0	0	0	0
3575106	3575106AG	V644A	NS	GTC	GCC	Rv3201c	ATP‑dependent DNA helicase	0	0	0	0	0	0	0	0	0	0	0	0	0	0	0	0	0	0	0	1	0	0	0	0	0	0	0	0	1	0	0	0	0	0	0	0	0	0	0	0	0	0
283313	283313GA	T1180I	NS	ACT	ATT	aftD	alpha‑(1‑>3)‑arabinofuranosyltransferase	0	0	0	0	0	0	0	0	0	0	0	0	0	0	0	0	0	0	0	1	0	0	0	0	0	0	0	0	1	0	0	0	0	0	0	0	0	0	0	0	0	0
2108141	2108141TC	F136L	NS	TTC	CTC	apa	alanine/proline‑rich secreted protein Apa	1	0	0	0	1	1	1	0	1	1	1	1	1	1	1	1	1	1	1	1	1	1	1	1	1	1	1	1	1	0	1	1	1	1	1	1	1	1	1	0	1	1
609511	609511GA	A256T	NS	GCC	ACC	Rv0517	acyltransferase	0	0	0	0	0	0	0	0	0	0	0	0	0	0	0	0	0	0	0	1	0	0	0	0	0	0	0	0	1	0	0	0	0	0	0	0	0	0	0	0	0	0
1358042	1358042GA	P468L	NS	CCC	CTC	Rv1215c	hypothetical protein	0	0	1	0	0	0	0	0	0	0	0	0	0	0	0	0	0	0	0	0	0	0	0	0	0	0	0	0	0	1	0	0	0	0	0	0	0	0	0	0	0	0
1951474	1951474TG	D93A	NS	GAC	GCC	Rv1725c	hypothetical protein	0	0	0	0	0	0	0	0	0	0	0	0	0	0	0	0	0	0	0	1	0	0	0	0	0	0	0	0	1	0	0	0	0	0	0	0	0	0	0	0	0	0
2097368	2097368AC	E7D	NS	GAA	GAC	ureA	urease subunit gamma	0	0	0	0	0	0	0	0	0	0	0	0	0	0	0	0	0	0	0	1	0	0	0	0	0	0	0	0	1	0	0	0	0	0	0	0	0	0	0	0	0	0
484005	484005GT	R10L	NS	CGT	CTT	fadD30	long‑chain‑fatty‑acid‑‑AMP ligase FadD30	0	0	0	0	0	0	0	0	0	0	0	0	0	0	0	0	0	0	0	0	0	0	1	0	0	1	0	0	0	0	0	0	0	0	0	0	0	0	0	0	0	0
37334	37334AT	T26S	NS	ACT	TCT	fadD34	fatty‑acid‑‑CoA ligase FadD34	0	0	0	0	1	0	0	0	1	0	1	0	0	1	0	0	0	0	0	0	0	0	1	0	0	1	0	0	0	0	0	0	0	0	0	0	0	0	0	0	0	0
2678835	2678835TC	M391V	NS	ATG	GTG	mbtI	salicylate synthase	0	0	0	0	0	0	0	0	0	0	0	0	0	0	0	0	0	0	0	0	0	0	0	0	0	0	0	0	0	0	0	0	0	0	0	0	0	0	0	0	0	0
1722228	1722228AT	L2061Q	NS	CTG	CAG	pks5	polyketide synthase	0	0	0	0	0	0	0	0	0	0	0	0	0	0	0	0	0	0	0	0	0	0	0	0	0	1	0	0	0	0	0	0	0	0	0	0	0	0	0	0	0	0
948270	948270GA	R67*	NS	CGA	TGA	Rv0851c	short‑chain type dehydrogenase/reductase	0	0	0	0	0	0	0	0	0	0	0	0	0	0	0	0	0	0	0	1	0	0	0	0	0	0	0	0	1	0	0	0	0	0	0	0	0	0	0	0	0	0
3463451	3463451GC	F147L	NS	TTC	TTG	Rv3094c	hypothetical protein	0	0	0	0	0	0	0	0	0	0	0	0	0	0	0	0	0	0	0	1	0	0	0	0	0	0	0	0	1	0	0	0	0	0	0	0	0	0	0	0	0	0
3053671	3053671GC	A147P	NS	GCA	CCA	ephG	epoxide hydrolase	0	0	0	0	0	0	0	0	0	0	0	0	0	0	0	0	0	0	0	1	0	0	0	0	0	0	0	0	1	0	0	0	0	0	0	0	0	0	0	0	0	0
3863138	3863138GA	P43S	NS	CCG	TCG	esxU	ESAT‑6 like protein EsxU	0	0	0	0	1	0	0	0	1	0	1	0	0	1	0	0	0	0	0	0	0	0	1	0	0	1	0	0	0	0	0	0	0	0	0	0	0	0	0	0	0	0
1227217	1227217CT	A117T	NS	GCG	ACG	fum	fumarate hydratase	0	1	1	0	0	0	0	1	0	0	0	0	0	0	0	0	0	0	0	0	0	0	0	0	0	0	0	0	0	1	0	0	0	0	0	0	0	0	0	0	0	0
3017134	3017134GT	A93S	NS	GCG	TCG	ppgK	polyphosphate glucokinase	0	1	1	0	0	0	0	1	0	0	0	0	0	0	0	0	0	0	0	0	0	0	0	0	0	0	0	0	0	1	0	0	0	0	0	0	0	0	0	0	0	0
23051	23051GA	A44V	NS	GCG	GTG	pstP	phosphoserine/threonine phosphatase PstP	0	0	0	0	0	0	0	0	0	0	0	0	0	0	0	0	0	0	0	1	0	0	0	0	0	0	0	0	1	0	0	0	0	0	0	0	0	0	0	0	0	0
226517	226517CT	A19T	NS	GCC	ACC	Rv0193c	hypothetical protein	0	0	0	0	0	0	0	0	0	0	0	0	0	0	0	0	0	0	0	1	0	0	0	0	0	0	0	0	1	0	0	0	0	0	0	0	0	0	0	0	0	0
1689349	1689349CT	R191H	NS	CGC	CAC	Rv1498c	methyltransferase	1	0	0	0	1	1	1	0	1	1	1	1	1	1	1	1	1	1	1	1	1	1	1	1	1	1	1	1	1	0	1	1	1	1	1	1	1	1	1	0	1	1
2140126	2140126GA	G129E	NS	GGG	GAG	Rv1891	hypothetical protein	0	0	0	0	0	0	0	0	0	0	0	0	0	0	0	0	0	0	0	0	0	0	0	0	0	0	0	0	0	0	0	0	0	0	0	0	0	0	0	0	0	0
2188515	2188515CT	T7I	NS	ACC	ATC	Rv1937	oxygenase	0	0	0	0	0	0	0	0	0	0	0	0	0	0	0	0	0	0	0	0	0	0	0	0	0	0	0	0	0	0	0	0	0	0	0	0	0	0	0	0	0	0
2838897	2838897CG	M215I	NS	ATG	ATC	Rv2522c	hypothetical protein	0	0	0	0	0	0	0	0	0	0	0	0	0	0	0	0	0	0	0	0	0	0	1	0	0	1	0	0	0	0	0	0	0	0	0	0	0	0	0	0	0	0
2955061	2955061TC	S2P	NS	TCC	CCC	Rv2628	hypothetical protein	0	1	1	0	0	0	0	1	0	0	0	0	0	0	0	0	0	0	0	0	0	0	0	0	0	0	0	0	0	1	0	0	0	0	0	0	0	0	0	0	0	0
3700221	3700221GA	T37I	NS	ACC	ATC	Rv3312c	hypothetical protein	0	0	0	0	0	0	0	0	0	0	0	0	0	0	0	0	0	0	0	1	0	0	0	0	0	0	0	0	1	0	0	0	0	0	0	0	0	0	0	0	0	0
4033577	4033577AG	F156L	NS	TTC	CTC	Rv3591c	hydrolase	0	0	0	0	1	0	0	0	1	0	1	0	0	1	0	0	0	0	0	0	0	0	1	0	0	1	0	0	0	0	0	0	0	0	0	0	0	0	0	0	0	0
1763564	1763564CT	A46V	NS	GCG	GTG	ilvA	threonine dehydratase IlvA	0	0	0	0	0	0	0	0	0	0	0	0	0	0	0	0	0	0	0	1	0	0	0	0	0	0	0	0	1	0	0	0	0	0	0	0	0	0	0	0	0	0
2416167	2416167GT	F76L	NS	TTC	TTA	murD	UDP‑N‑acetylmuramoylalanine‑‑D‑glutamate ligase	0	0	0	0	0	0	0	0	0	0	0	0	0	0	0	0	0	0	0	1	0	0	0	0	0	0	0	0	1	0	0	0	0	0	0	0	0	0	0	0	0	0
65200	65200CA	G51C	NS	GGC	TGC	Rv0061c	hypothetical protein	0	0	0	0	0	0	0	0	0	0	0	0	0	0	0	0	0	0	0	0	0	0	0	0	0	0	0	0	0	0	0	0	0	0	0	0	0	0	0	0	0	0
1054645	1054645CA	N133K	NS	AAC	AAA	Rv0945	oxidoreductase	0	0	0	0	0	0	0	0	0	0	0	0	0	0	0	0	0	0	0	1	0	0	0	0	0	0	0	0	1	0	0	0	0	0	0	0	0	0	0	0	0	0
2216963	2216963CG	H124Q	NS	CAC	CAG	Rv1972	Mce associated membrane protein	0	0	0	0	1	0	0	0	1	0	1	0	0	1	0	0	0	0	0	0	0	0	1	0	0	1	0	0	0	0	0	0	0	0	0	0	0	0	0	0	0	0
1087193	1087193GC	N51K	NS	AAC	AAG	accD2	acetyl‑/propionyl‑CoA carboxylase subunit beta	1	0	0	0	1	1	1	0	1	1	1	1	1	1	1	1	1	1	1	1	1	1	1	1	1	1	1	1	1	0	1	1	1	1	1	1	1	1	1	0	1	1
3361668	3361668TC	Y440C	NS	TAC	TGC	ilvB1	acetolactate synthase large subunit IlvB	0	0	0	0	0	0	0	0	0	0	0	0	0	0	0	0	0	0	0	1	0	0	0	0	0	0	0	0	1	0	0	0	0	0	0	0	0	0	0	0	0	0
3732183	3732183CG	V1585L	NS	GTG	CTG	PPE54	PPE family protein PPE54	0	0	0	0	0	0	0	0	0	0	0	0	0	0	0	0	0	0	0	0	0	0	0	0	0	0	0	0	0	0	0	0	0	0	0	0	0	0	0	0	0	0
2908819	2908819GC	D460E	NS	GAC	GAG	relA	bifunctional (p)ppGpp synthase/hydrolase RelA	0	0	0	0	0	0	0	0	0	0	0	0	0	0	0	0	0	0	0	1	0	0	0	0	0	0	0	0	1	0	0	0	0	0	0	0	0	0	0	0	0	0
2176813	2176813CT	V40M	NS	GTG	ATG	Rv1924c	hypothetical protein	0	0	0	0	0	0	0	0	0	0	0	0	0	0	0	0	0	0	0	1	0	0	0	0	0	0	0	0	1	0	0	0	0	0	0	0	0	0	0	0	0	0
3132080	3132080GA	A212V	NS	GCG	GTG	Rv2824c	CRISPR‑associated endoribonuclease Cas6	0	0	0	0	0	0	0	0	0	0	0	0	0	0	0	0	0	0	0	0	0	0	0	0	0	0	0	0	0	0	0	0	0	0	0	0	0	0	0	0	0	0
3310127	3310127GC	E220Q	NS	GAA	CAA	Rv2957	PGL/p‑HBAD biosynthesis glycosyltransferase	0	0	0	0	0	0	0	0	0	0	0	0	0	0	0	0	0	0	0	1	0	0	0	0	0	0	0	0	1	0	0	0	0	0	0	0	0	0	0	0	0	0
4046007	4046007CT	V38M	NS	GTG	ATG	Rv3603c	alanine/leucine‑rich protein	0	0	0	0	0	0	0	0	0	0	0	0	0	0	0	0	0	0	0	0	0	0	1	0	0	1	0	0	0	0	0	0	0	0	0	0	0	0	0	0	0	0
4104877	4104877GA	T194I	NS	ACC	ATC	dppB	dipeptide ABC transporter permease DppB	0	0	0	0	0	0	0	0	0	0	0	0	0	0	0	0	0	0	0	0	0	0	0	0	0	0	0	0	0	0	0	0	0	0	0	0	0	0	0	0	0	0
966639	966639CG	D237H	NS	GAC	CAC	moaA2	molybdenum cofactor biosynthesis protein MoaA	0	0	0	0	0	0	0	0	0	0	0	0	0	0	0	0	0	0	0	1	0	0	0	0	0	0	0	0	1	0	0	0	0	0	0	0	0	0	0	0	0	0
2802041	2802041CT	G1399D	NS	GGC	GAC	PEPGRS43	PE‑PGRS family protein PE_PGRS43	0	0	0	0	1	0	0	0	0	0	0	0	0	1	0	0	0	0	0	0	0	0	0	0	0	1	0	0	0	0	0	0	0	0	0	0	0	0	0	0	0	0
609514	609514GA	A257T	NS	GCC	ACC	Rv0517	acyltransferase	0	0	0	0	0	0	0	0	0	0	0	0	0	0	0	0	0	0	0	1	0	0	0	0	0	0	0	0	1	0	0	0	0	0	0	0	0	0	0	0	0	0
793421	793421TG	I29M	NS	ATT	ATG	Rv0694	mycofactocin system heme/flavin oxidoreductase MftD	0	1	1	0	0	0	0	0	0	0	0	0	0	0	0	0	0	0	0	0	0	0	0	0	0	0	0	0	0	1	0	0	0	0	0	0	0	0	0	0	0	0
829698	829698CA	D164E	NS	GAC	GAA	Rv0737	transcriptional regulator	0	0	0	0	0	0	0	0	0	0	0	0	0	0	0	0	0	0	0	0	0	0	0	0	0	0	0	0	0	0	0	0	0	0	0	0	0	0	0	0	0	0
2340621	2340621CG	P638R	NS	CCC	CGC	Rv2082	hypothetical protein	1	1	1	0	1	1	1	0	1	1	1	1	1	1	1	1	1	1	1	1	1	1	1	1	0	1	1	1	1	1	1	1	1	1	1	1	1	1	1	0	1	1
102567	102567TC	I662T	NS	ATC	ACC	ctpA	cation transporter ATPase A	0	0	0	0	0	0	0	0	0	0	0	0	0	0	0	0	0	0	0	1	0	0	0	0	0	0	0	0	1	0	0	0	0	0	0	0	0	0	0	0	0	0
3725396	3725396TC	D150G	NS	GAC	GGC	icd1	isocitrate dehydrogenase	0	0	0	0	0	0	0	0	0	0	0	0	0	0	0	0	0	0	0	1	0	0	0	0	0	0	0	0	1	0	0	0	0	0	0	0	0	0	0	0	0	0
224209	224209TG	F216V	NS	TTC	GTC	Rv0192	hypothetical protein	1	0	0	0	0	0	0	0	0	0	0	0	0	0	0	0	0	0	0	0	0	0	0	0	0	0	0	0	0	0	0	0	0	0	0	0	0	0	0	0	0	0
379953	379953CT	A261V	NS	GCT	GTT	Rv0311	hypothetical protein	0	0	0	0	0	0	0	0	0	0	0	0	0	0	0	0	0	0	0	1	0	0	0	0	0	0	0	0	1	0	0	0	0	0	0	0	0	0	0	0	0	0
882257	882257TC	Y267H	NS	TAC	CAC	Rv0787	hypothetical protein	1	0	0	0	1	1	1	0	1	1	1	1	1	1	1	1	1	1	1	1	1	1	1	1	1	1	1	1	1	0	1	1	1	1	1	1	1	1	1	0	1	1
1311390	1311390AC	L637R	NS	CTG	CGG	Rv1179c	hypothetical protein	0	0	1	0	0	0	0	0	0	0	0	0	0	0	0	0	0	0	0	0	0	0	0	0	0	0	0	0	0	0	0	0	0	0	0	0	0	0	0	0	0	0
3960816	3960816CA	T21N	NS	ACT	AAT	Rv3524	membrane protein	0	0	0	0	0	0	0	0	0	0	0	0	0	0	0	0	0	0	0	0	0	0	0	0	0	0	0	0	0	0	0	0	0	0	0	0	0	0	0	0	0	0
4149643	4149643CT	G90E	NS	GGG	GAG	Rv3706c	proline‑rich protein	0	0	1	0	0	0	0	0	0	0	0	0	0	0	0	0	0	0	0	0	0	0	0	0	0	0	0	0	0	0	0	0	0	0	0	0	0	0	0	0	0	0
4215433	4215433CT	A115T	NS	GCG	ACG	Rv3770c	leucine‑rich protein	0	0	0	0	0	0	0	0	0	0	0	0	0	0	0	0	0	0	0	0	0	0	1	0	0	1	0	0	0	0	0	0	0	0	0	0	0	0	0	0	0	0
4400712	4400712CT	P176L	NS	CCG	CTG	sigM	ECF RNA polymerase sigma factor SigM	0	0	0	0	0	0	0	0	0	0	0	0	0	0	0	0	0	0	0	0	0	0	0	0	0	0	0	0	0	0	0	0	0	0	0	0	0	0	0	0	0	0
389774	389774GA	G172E	NS	GGG	GAG	udgA	UDP‑glucose 6‑dehydrogenase UdgA	0	0	0	0	0	0	0	0	0	0	0	0	0	0	0	0	0	0	0	1	0	0	0	0	0	0	0	0	1	0	0	0	0	0	0	0	0	0	0	0	0	0
4020812	4020812CT	A224V	NS	GCG	GTG	arsB2	arsenical‑transport integral membrane protein ArsB	0	0	0	0	0	0	0	0	0	0	0	0	0	0	0	0	0	0	0	1	0	0	0	0	0	0	0	0	1	0	0	0	0	0	0	0	0	0	0	0	0	0
100910	100910GC	V110L	NS	GTG	CTG	ctpA	cation transporter ATPase A	0	0	1	0	0	0	0	0	0	0	0	0	0	0	0	0	0	0	0	0	0	0	0	0	0	0	0	0	0	0	0	0	0	0	0	0	0	0	0	0	0	0
495423	495423GA	P631L	NS	CCC	CTC	pknG	serine/threonine‑protein kinase PknG	0	0	0	0	0	0	0	0	0	0	0	0	0	0	0	0	0	0	0	1	0	0	0	0	0	0	0	0	1	0	0	0	0	0	0	0	0	0	0	0	0	0
434285	434285GA	A132V	NS	GCG	GTG	PPE8	PPE family protein PPE8	0	0	0	0	0	0	0	0	0	0	0	0	0	0	0	0	0	0	0	1	0	0	0	0	0	0	0	0	1	0	0	0	0	0	0	0	0	0	0	0	0	0
991896	991896TC	E234G	NS	GAG	GGG	Rv0890c	HTH‑type transcriptional regulator	0	0	0	0	1	0	0	0	1	0	1	0	0	1	0	0	0	0	0	0	0	0	1	0	0	1	0	0	0	0	0	0	0	0	0	0	0	0	0	0	0	0
2928487	2928487GT	V34F	NS	GTT	TTT	speE	spermidine synthase	0	0	0	0	0	0	0	0	0	0	0	0	0	0	0	0	0	0	0	1	0	0	0	0	0	0	0	0	1	0	0	0	0	0	0	0	0	0	0	0	0	0
2965984	2965984GA	A16T	NS	GCA	ACA	cadI	cadmium inducible protein CadI	0	0	0	0	0	0	0	0	0	0	0	0	0	0	0	0	0	0	0	1	0	0	0	0	0	0	0	0	1	0	0	0	0	0	0	0	0	0	0	0	0	0
4266036	4266036CG	G208A	NS	GGC	GCC	fbpA	diacylglycerol acyltransferase/mycolyltransferase Ag85A	0	0	0	0	0	0	0	0	0	0	0	0	0	0	0	0	0	0	0	1	0	0	0	0	0	0	0	0	1	0	0	0	0	0	0	0	0	0	0	0	0	0
2147022	2147022AC	I204M	NS	ATT	ATG	lipJ	lignin peroxidase LipJ	1	0	0	0	1	1	1	0	1	1	1	1	1	1	1	1	1	1	1	1	1	1	1	1	1	1	1	1	1	0	1	1	1	1	1	1	1	1	1	0	1	1
3750664	3750664CT	G841S	NS	GGC	AGC	PPE55	PPE family protein PPE55	0	0	0	0	0	0	0	0	0	0	0	0	0	0	0	0	0	0	0	0	0	0	0	0	0	0	0	0	0	0	0	0	0	0	0	0	0	0	0	0	0	0
899510	899510CT	T227I	NS	ACT	ATT	Rv0805	3',5'‑cyclic adenosine monophosphate phosphodiesterase CpdA	0	0	0	0	0	0	0	0	0	0	0	0	0	0	0	0	0	0	0	1	0	0	0	0	0	0	0	0	1	0	0	0	0	0	0	0	0	0	0	0	0	0
3111877	3111877CT	S19F	NS	TCC	TTC	Rv2803	hypothetical protein	0	0	0	0	0	0	0	0	0	0	0	0	0	0	0	0	0	0	0	0	0	0	0	0	0	0	0	0	0	0	0	0	0	0	0	0	0	0	0	0	0	0
3428183	3428183GA	R314H	NS	CGC	CAC	cstA	carbon starvation protein A	0	0	0	0	0	0	0	0	0	0	0	0	0	0	0	0	0	0	0	0	0	0	0	0	0	0	0	0	0	0	0	0	0	0	0	0	0	0	0	0	0	0
3874011	3874011CG	T187S	NS	ACC	AGC	cut4	cutinase	0	0	0	0	0	0	0	0	0	0	0	0	0	0	0	0	0	0	0	0	0	0	0	0	0	0	0	0	0	0	0	0	0	0	0	0	0	0	0	0	0	0
4359430	4359430CT	R118Q	NS	CGG	CAG	espK	ESX‑1 secretion‑associated protein EspK	0	0	0	0	0	0	0	0	0	0	0	0	0	0	0	0	0	0	0	0	0	0	0	0	0	0	0	0	0	0	0	0	0	0	0	0	0	0	0	0	0	0
1151304	1151304CA	R128L	NS	CGC	CTC	kdpD	sensor protein KdpD	0	0	0	0	0	0	0	0	0	0	0	0	0	0	0	0	0	0	0	0	0	0	1	0	0	1	0	0	0	0	0	0	0	0	0	0	0	0	0	0	0	0
3842425	3842425TA	L63M	NS	TTG	ATG	PPE57	PPE family protein PPE57	0	0	0	0	0	0	0	0	0	0	0	0	0	0	0	0	0	0	0	0	0	0	0	0	0	0	0	0	0	0	0	0	0	0	0	0	0	0	0	0	0	0
715542	715542AG	Y58C	NS	TAC	TGC	Rv0622	membrane protein	0	0	0	0	0	0	0	0	0	0	0	0	0	0	0	0	0	0	0	1	0	0	0	0	0	0	0	0	1	0	0	0	0	0	0	0	0	0	0	0	0	0
879532	879532TC	S65P	NS	TCG	CCG	Rv0785	KsdD‑like steroid dehydrogenase	0	0	0	0	0	0	0	0	0	0	0	0	0	0	0	0	0	0	0	1	0	0	0	0	0	0	0	0	1	0	0	0	0	0	0	0	0	0	0	0	0	0
1721370	1721370CT	E231K	NS	GAG	AAG	Rv1526c	glycosyltransferase	0	0	0	0	0	0	0	0	0	0	0	0	0	0	0	0	0	0	0	1	0	0	0	0	0	0	0	0	1	0	0	0	0	0	0	0	0	0	0	0	0	0
1904706	1904706CG	T93S	NS	ACC	AGC	Rv1680	hypothetical protein	0	0	0	0	0	0	0	0	0	0	0	0	0	0	0	0	0	0	0	1	0	0	0	0	0	0	0	0	1	0	0	0	0	0	0	0	0	0	0	0	0	0
2950848	2950848CT	V154M	NS	GTG	ATG	Rv2624c	universal stress protein	0	0	0	0	0	0	0	0	0	0	0	0	0	0	0	0	0	0	0	1	0	0	0	0	0	0	0	0	1	0	0	0	0	0	0	0	0	0	0	0	0	0
1918268	1918268CT	A110V	NS	GCC	GTC	tlyA	16S/23S rRNA (cytidine‑2'‑O)‑methyltransferase TlyA	0	0	0	0	0	0	0	0	0	0	0	0	0	0	0	0	0	0	0	0	0	0	0	0	0	0	0	0	0	0	0	0	0	0	0	0	0	0	0	0	0	0
1082445	1082445TA	E47V	NS	GAA	GTA	echA7	enoyl‑CoA hydratase EchA7	0	1	1	0	0	0	0	1	0	0	0	0	0	0	0	0	0	0	0	0	0	0	0	0	0	0	0	0	0	1	0	0	0	0	0	0	0	0	0	0	0	0
3888327	3888327TC	H159R	NS	CAC	CGC	ilvB2	acetolactate synthase large subunit	0	0	0	0	0	1	0	0	0	0	0	0	0	0	0	0	0	0	0	0	0	0	0	0	0	0	0	0	0	0	0	0	0	0	0	0	0	0	0	0	0	0
3213056	3213056TC	N267D	NS	AAC	GAC	lepB	signal peptidase	0	0	0	0	0	0	0	0	0	0	0	0	0	0	0	0	0	0	0	0	0	0	0	0	0	0	0	0	0	0	0	0	0	0	0	0	0	0	0	0	0	0
2544711	2544711GA	G5D	NS	GGC	GAC	lppN	lipoprotein LppN	0	0	0	0	0	0	0	0	0	0	0	0	0	0	0	0	0	0	0	0	0	0	0	0	0	0	0	0	0	0	0	0	0	0	0	0	0	0	0	0	0	0
1286151	1286151GA	S387N	NS	AGC	AAC	pimE	polyprenol‑phosphate‑mannose‑dependent alpha‑(1‑2)‑phosphatidylinositol pentamannoside mannosyltransferase	0	0	1	0	0	0	0	0	0	0	0	0	0	0	0	0	0	0	0	0	0	0	0	0	0	0	0	0	0	0	0	0	0	0	0	0	0	0	0	0	0	0
787318	787318GT	V74L	NS	GTG	TTG	Rv0687	NAD‑dependent oxidoreductase	0	0	0	0	0	0	0	0	0	0	0	0	0	0	0	0	0	0	0	0	0	0	0	0	0	0	0	0	0	0	0	0	0	0	0	0	0	0	0	0	0	0
1690600	1690600CT	T65M	NS	ACG	ATG	Rv1499	hypothetical protein	1	0	0	0	0	0	0	0	0	0	0	0	0	0	0	0	0	0	0	0	0	0	0	0	0	0	0	0	0	0	0	0	0	0	0	0	0	0	0	0	0	0
2197239	2197239AC	K417N	NS	AAA	AAC	Rv1945	hypothetical protein	0	0	0	0	0	0	0	0	0	0	0	0	0	0	0	0	0	0	0	0	0	0	0	0	0	0	0	0	0	0	0	0	0	0	0	0	0	0	0	0	0	0
3964041	3964041AG	D146G	NS	GAC	GGC	Rv3527	hypothetical protein	1	0	0	0	0	0	0	0	0	0	0	0	0	0	0	0	0	0	0	0	0	0	0	0	0	0	0	0	0	0	0	0	0	0	0	0	0	0	0	0	0	0
25163	25163TG	Q94H	NS	CAA	CAC	fhaA	FHA domain‑containing protein FhaA	0	0	0	0	0	0	0	0	0	0	0	0	0	0	0	0	0	0	0	0	0	0	0	0	0	0	0	0	0	0	0	0	0	0	0	0	0	0	0	0	0	0
3338252	3338252CT	V250M	NS	GTG	ATG	gpdA2	glycerol‑3‑phosphate dehydrogenase	0	0	0	0	0	0	0	0	0	0	0	0	0	0	0	0	0	0	0	1	0	0	0	0	0	0	0	0	1	0	0	0	0	0	0	0	0	0	0	0	0	0
777745	777745CT	G246S	NS	GGC	AGC	mmpL5	transmembrane transport protein MmpL5	0	0	0	0	0	0	0	0	0	0	0	0	0	0	0	0	0	0	0	0	0	0	0	0	0	0	0	0	0	0	0	0	0	0	0	0	0	0	0	0	0	0
471616	471616GA	R342*	NS	CGA	TGA	ndhA	NADH dehydrogenase NdhA	0	0	0	0	0	0	0	0	0	0	0	0	0	0	0	0	0	0	0	1	0	0	0	0	0	0	0	0	1	0	0	0	0	0	0	0	0	0	0	0	0	0
3674808	3674808GA	A403T	NS	GCC	ACC	pcd	piperideine‑6‑carboxylic acid dehydrogenase	1	0	0	0	0	0	0	0	0	0	0	0	0	0	0	0	0	0	0	0	0	0	0	0	0	0	0	0	0	0	0	0	0	0	0	0	0	0	0	0	0	0
57585	57585AC	D59A	NS	GAC	GCC	Rv0052	hypothetical protein	0	0	0	0	0	0	0	0	0	0	0	0	0	0	0	0	0	0	0	0	0	0	0	0	0	0	0	0	0	0	0	0	0	0	0	0	0	0	0	0	0	0
664038	664038CG	G261R	NS	GGC	CGC	Rv0571c	hypothetical protein	0	0	0	0	0	0	0	0	0	0	0	0	0	0	0	0	0	0	0	0	0	0	0	0	0	0	0	0	0	0	0	0	0	0	0	0	0	0	0	0	0	0
854604	854604CT	W28*	NS	TGG	TAG	Rv0760c	hypothetical protein	0	0	0	0	0	0	0	0	0	0	0	0	0	0	0	0	0	0	0	0	0	0	0	0	0	1	0	0	0	0	0	0	0	0	0	0	0	0	0	0	0	0
1482363	1482363AC	W47G	NS	TGG	GGG	Rv1319c	adenylate cyclase	0	0	0	0	0	0	0	0	0	0	0	0	0	0	0	0	0	0	0	1	0	0	0	0	0	0	0	0	1	0	0	0	0	0	0	0	0	0	0	0	0	0
1701674	1701674GA	S127N	NS	AGC	AAC	Rv1510	hypothetical protein	0	0	0	0	0	0	0	0	0	0	0	0	0	0	0	0	0	0	0	0	0	0	0	0	0	0	0	0	0	0	0	0	0	0	0	0	0	0	0	0	0	0
1974935	1974935CT	R436W	NS	CGG	TGG	Rv1747	ABC transporter ATP‑binding protein/permease	0	0	0	0	0	0	0	0	0	0	0	0	0	0	0	0	0	0	0	0	0	0	0	0	0	0	0	0	0	0	0	0	0	0	0	0	0	0	0	0	0	0
3135912	3135912GC	T141R	NS	ACG	AGG	Rv2828c	hypothetical protein	0	0	0	0	0	0	0	0	1	0	1	1	0	1	0	0	0	0	1	0	0	0	1	0	0	1	0	0	0	0	0	0	0	1	0	0	1	0	0	0	0	0
3207899	3207899TC	D15G	NS	GAC	GGC	Rv2897c	hypothetical protein	0	0	0	0	0	0	0	0	0	0	0	0	0	0	0	0	0	0	0	0	0	0	0	0	0	0	0	0	0	0	0	0	0	0	0	0	0	0	0	0	0	0
1626409	1626409GA	A185V	NS	GCA	GTA	zwf2	glucose‑6‑phosphate 1‑dehydrogenase	0	0	1	0	0	0	0	0	0	0	0	0	0	0	0	0	0	0	0	0	0	0	0	0	0	0	0	0	0	0	0	0	0	0	0	0	0	0	0	0	0	0
3987063	3987063AG	I74V	NS	ATT	GTT	ddn	deazaflavin‑dependent nitroreductase	0	0	1	0	0	0	0	0	0	0	0	0	0	0	0	0	0	0	0	0	0	0	0	0	0	0	0	0	0	0	0	0	0	0	0	0	0	0	0	0	0	0
159857	159857AG	L309P	NS	CTG	CCG	fgd2	F420‑dependent glucose‑6‑phosphate dehydrogenase	0	0	0	0	0	0	0	0	0	0	0	0	0	0	0	0	0	0	0	0	0	0	0	0	0	0	0	0	0	0	0	0	0	0	0	0	0	0	0	0	0	0
45701	45701CA	Q714K	NS	CAG	AAG	leuS	leucine‑‑tRNA ligase	0	0	0	0	0	0	0	0	0	0	0	0	0	0	0	0	0	0	0	1	0	0	0	0	0	0	0	0	1	0	0	0	0	0	0	0	0	0	0	0	0	0
1855071	1855071GC	Y128*	NS	TAC	TAG	Rv1645c	hypothetical protein	1	0	0	0	0	0	0	0	0	0	0	0	0	0	0	0	0	0	0	0	0	0	0	0	0	0	0	0	0	0	0	0	0	0	0	0	0	0	0	0	0	0
2182539	2182539CT	G234E	NS	GGG	GAG	Rv1931c	transcriptional regulator	1	0	0	0	0	0	0	0	0	0	0	0	0	0	0	0	0	0	0	0	0	0	0	0	0	0	0	0	0	0	0	0	0	0	0	0	0	0	0	0	0	0
2248679	2248679GA	R248W	NS	CGG	TGG	Rv2003c	hypothetical protein	0	0	0	0	0	0	0	0	0	0	0	0	0	0	0	0	0	0	0	0	0	0	0	0	0	0	0	0	0	0	0	0	0	0	0	0	0	0	0	0	0	0
3665753	3665753GA	E276K	NS	GAG	AAG	sseA	thiosulfate sulfurtransferase SseA	0	0	0	0	1	0	0	0	1	0	1	0	0	1	0	0	0	0	0	0	0	0	1	0	0	1	0	0	0	0	0	0	0	0	0	0	0	0	0	0	0	0
1630148	1630148AC	Y18D	NS	TAC	GAC	tkt	transketolase	1	0	0	0	1	1	1	0	1	1	1	1	1	1	1	1	1	1	1	1	1	1	1	1	1	1	1	1	1	0	1	1	1	1	1	1	1	1	1	0	1	1
3725216	3725216AG	V210A	NS	GTA	GCA	icd1	isocitrate dehydrogenase	0	0	0	0	0	0	0	0	0	0	0	0	0	0	0	0	0	0	0	0	0	0	0	0	0	0	0	0	0	0	0	0	0	0	0	0	0	0	0	0	0	0
2397635	2397635CA	H102Q	NS	CAC	CAA	lppL	lipoprotein LppL	0	1	1	0	0	0	0	0	0	0	0	0	0	0	0	0	0	0	0	0	0	0	0	0	0	0	0	0	0	1	0	0	0	0	0	0	0	0	0	0	0	0
115247	115247GT	E1749D	NS	GAG	GAT	nrp	peptide synthetase Nrp	0	0	1	0	0	0	0	0	0	0	0	0	0	0	0	0	0	0	0	0	0	0	0	0	0	0	0	0	0	0	0	0	0	0	0	0	0	0	0	0	0	0
1021077	1021077CT	E85K	NS	GAG	AAG	PPE14	PPE family protein PPE14	0	0	0	0	0	0	0	0	0	0	0	0	0	0	0	0	0	0	0	0	0	0	0	0	0	0	0	0	0	0	0	0	0	0	0	0	0	0	0	0	0	0
75620	75620CA	P107H	NS	CCC	CAC	Rv0068	oxidoreductase	0	0	0	0	0	0	0	0	0	0	0	0	0	0	0	0	0	0	0	0	0	0	0	0	0	0	0	0	0	0	0	0	0	0	0	0	0	0	0	0	0	0
1284231	1284231CT	G211D	NS	GGC	GAC	Rv1158c	hypothetical protein	0	0	0	0	0	0	0	0	0	0	0	0	0	0	0	0	0	0	0	0	0	0	0	0	0	0	0	0	0	0	0	0	0	0	0	0	0	0	0	0	0	0
2595710	2595710AC	L187R	NS	CTG	CGG	Rv2323c	hypothetical protein	0	0	0	0	0	0	0	0	0	0	0	0	0	0	0	0	0	0	0	0	0	0	0	0	0	0	0	0	0	0	0	0	0	0	0	0	0	0	0	0	0	0
3385591	3385591CA	A163S	NS	GCC	TCC	Rv3026c	hypothetical protein	1	0	0	0	0	0	0	0	0	0	0	0	0	0	0	0	0	0	0	0	0	0	0	0	0	0	0	0	0	0	0	0	0	0	0	0	0	0	0	0	0	0
4309630	4309630GA	R195H	NS	CGC	CAC	Rv3835	hypothetical protein	0	0	0	0	0	0	0	0	0	0	0	0	0	0	0	0	0	0	0	0	0	0	0	0	0	0	0	0	0	0	0	0	0	0	0	0	0	0	0	0	0	0
2100319	2100319TG	F209C	NS	TTC	TGC	ureF	urease accessory protein UreF	0	0	0	0	0	0	0	0	0	0	0	0	0	0	0	0	0	0	0	0	0	0	0	0	0	0	0	0	0	0	0	0	0	0	0	0	0	0	0	0	0	0
2318068	2318068GA	P896S	NS	CCG	TCG	cobN	cobalamin biosynthesis protein CobN	0	0	1	0	0	0	0	0	0	0	0	0	0	0	0	0	0	0	0	0	0	0	0	0	0	0	0	0	0	0	0	0	0	0	0	0	0	0	0	0	0	0
4048929	4048929TC	I73V	NS	ATC	GTC	folB	dihydroneopterin aldolase	0	0	1	0	0	0	0	0	0	0	0	0	0	0	0	0	0	0	0	0	0	0	0	0	0	0	0	0	0	0	0	0	0	0	0	0	0	0	0	0	0	0
4330925	4330925TG	K194T	NS	AAG	ACG	gltD	glutamate synthase small subunit	0	0	0	0	0	0	0	0	0	0	0	0	0	0	0	0	0	0	0	0	0	0	0	0	0	0	0	0	0	0	0	0	0	0	0	0	0	0	0	0	0	0
2052035	2052035GT	V252L	NS	GTG	TTG	PPE33	PPE family protein PPE33	1	0	0	0	1	1	1	0	1	1	1	1	1	1	1	1	1	1	1	1	1	1	1	1	1	1	1	1	1	0	1	1	1	1	1	1	1	1	1	0	1	1
3263778	3263778GA	D511N	NS	GAC	AAC	ppsD	phthiocerol synthesis polyketide synthase type I PpsD	0	0	1	0	0	0	0	0	0	0	0	0	0	0	0	0	0	0	0	0	0	0	0	0	0	0	0	0	0	0	0	0	0	0	0	0	0	0	0	0	0	0
1531813	1531813GA	E156K	NS	GAG	AAG	Rv1360	oxidoreductase	0	0	0	0	0	0	0	0	0	0	0	0	0	0	0	0	0	0	0	1	0	0	0	0	0	0	0	0	1	0	0	0	0	0	0	0	0	0	0	0	0	0
1062670	1062670AC	K236T	NS	AAG	ACG	sucC	succinyl‑CoA ligase subunit beta	0	0	0	0	0	0	0	0	0	0	0	0	0	0	0	0	0	0	0	0	0	0	0	0	0	0	0	0	0	0	0	0	0	0	0	0	0	0	0	0	0	0
1000541	1000541TC	I357T	NS	ATC	ACC	gltA2	citrate synthase 1	1	0	0	0	0	0	0	0	0	0	0	0	0	0	0	0	0	0	0	0	0	0	0	0	0	0	0	0	0	0	0	0	0	0	0	0	0	0	0	0	0	0
2211523	2211523TC	F308S	NS	TTC	TCC	mce3B	Mce family protein Mce3B	0	0	1	0	0	0	0	0	0	0	0	0	0	0	0	0	0	0	0	0	0	0	0	0	0	0	0	0	0	0	0	0	0	0	0	0	0	0	0	0	0	0
3518167	3518167AG	I474M	NS	ATA	ATG	nuoG	NADH‑quinone oxidoreductase subunit G	1	0	0	0	1	1	1	0	1	1	1	1	1	1	1	1	1	1	1	1	1	1	1	1	1	1	1	1	1	0	1	1	1	1	1	1	1	1	1	0	1	1
2860213	2860213GA	P69L	NS	CCC	CTC	pepQ	cytoplasmic peptidase PepQ	0	0	0	0	0	0	0	0	0	0	0	0	0	0	0	0	0	0	0	1	0	0	0	0	0	0	0	0	1	0	0	0	0	0	0	0	0	0	0	0	0	0
1196601	1196601AC	D108A	NS	GAC	GCC	Rv1072	transmembrane protein	0	0	0	0	0	0	0	0	0	0	0	0	0	0	0	0	0	0	0	0	0	0	0	0	0	0	0	0	0	0	0	0	0	0	0	0	0	0	0	0	0	0
1693561	1693561AG	Y213C	NS	TAC	TGC	Rv1502	hypothetical protein	1	0	0	0	0	1	1	0	1	1	1	1	1	1	1	1	1	1	1	1	1	1	1	1	1	1	1	1	1	0	1	1	1	1	1	1	1	1	1	0	1	1
1773097	1773097CG	V245L	NS	GTC	CTC	Rv1565c	hypothetical protein	0	0	0	0	0	0	0	0	0	0	0	0	0	0	0	0	0	0	0	0	0	0	0	0	0	0	0	0	0	0	0	0	0	0	0	0	0	0	0	0	0	0
1952827	1952827CT	H326Y	NS	CAC	TAC	Rv1726	oxidoreductase	1	0	0	0	0	0	0	0	0	0	0	0	0	0	0	0	0	0	0	0	0	0	0	0	0	0	0	0	0	0	0	0	0	0	0	0	0	0	0	0	0	0
2117906	2117906CG	P187R	NS	CCT	CGT	Rv1868	hypothetical protein	0	0	1	0	0	0	0	0	0	0	0	0	0	0	0	0	0	0	0	0	0	0	0	0	0	0	0	0	0	0	0	0	0	0	0	0	0	0	0	0	0	0
2335494	2335494AG	Y47C	NS	TAC	TGC	Rv2079	hypothetical protein	1	0	0	0	1	1	1	0	1	1	1	1	1	1	1	1	1	1	1	1	1	1	1	1	1	1	1	1	1	0	1	1	1	1	1	1	1	1	1	0	1	1
2775622	2775622GA	A19T	NS	GCT	ACT	Rv2473	alanine/proline‑rich membrane protein	0	0	0	0	0	0	0	0	0	0	0	0	0	0	0	0	0	0	0	0	0	0	0	0	0	0	0	0	0	0	0	0	0	0	0	0	0	0	0	0	0	0
2954428	2954428CA	E107D	NS	GAG	GAT	Rv2627c	hypothetical protein	0	0	1	0	0	0	0	0	0	0	0	0	0	0	0	0	0	0	0	0	0	0	0	0	0	0	0	0	0	0	0	0	0	0	0	0	0	0	0	0	0	0
3074721	3074721CG	P29R	NS	CCC	CGC	Rv2765	alanine‑rich hydrolase	0	0	0	0	0	0	0	0	0	0	0	0	0	0	0	0	0	0	0	1	0	0	0	0	0	0	0	0	1	0	0	0	0	0	0	0	0	0	0	0	0	0
1462152	1462152CA	R104S	NS	CGT	AGT	atpH	ATP synthase subunit b/delta	0	0	0	0	0	0	0	0	0	0	0	0	0	0	0	0	0	0	0	0	0	0	0	0	0	0	0	0	0	0	0	0	0	0	0	0	0	0	0	0	0	0
3417401	3417401AG	K233E	NS	AAA	GAA	dinP	DNA polymerase IV 2	0	0	0	0	0	0	0	0	0	0	0	0	0	0	0	0	0	0	0	0	0	0	0	0	0	0	0	0	0	0	0	0	0	0	0	0	0	0	0	0	0	0
4378474	4378474CT	R660H	NS	CGC	CAC	eccC2	ESX‑2 type VII secretion system protein EccC	0	0	0	0	0	0	0	0	0	0	0	0	0	0	0	0	0	0	0	0	0	0	0	0	0	0	0	0	0	0	0	0	0	0	0	0	0	0	0	0	0	0
3283959	3283959CT	P209S	NS	CCA	TCA	fadD28	long‑chain‑fatty‑acid‑‑AMP ligase FadD28	0	0	1	0	0	0	0	0	0	0	0	0	0	0	0	0	0	0	0	0	0	0	0	0	0	0	0	0	0	0	0	0	0	0	0	0	0	0	0	0	0	0
3887438	3887438AC	I455M	NS	ATT	ATG	ilvB2	acetolactate synthase large subunit	0	0	0	0	0	0	0	0	0	0	0	0	0	0	0	0	0	0	0	0	0	0	0	0	0	0	0	0	0	0	0	0	0	0	0	0	0	0	0	0	0	0
2215567	2215567AG	H104R	NS	CAC	CGC	mce3F	Mce family protein Mce3F	0	0	1	0	0	0	0	0	0	0	0	0	0	0	0	0	0	0	0	0	0	0	0	0	0	0	0	0	0	0	0	0	0	0	0	0	0	0	0	0	0	0
2302033	2302033GA	R1652C	NS	CGC	TGC	pks12	polyketide synthase	0	0	0	0	0	0	0	0	0	0	1	1	0	0	0	0	0	0	0	0	0	0	1	0	0	0	0	0	0	0	0	0	0	0	0	0	0	0	0	0	0	0
32349	32349CT	A98V	NS	GCC	GTC	Rv0029	hypothetical protein	0	0	0	0	0	0	0	0	0	0	0	0	0	0	0	0	0	0	0	0	0	0	0	0	0	0	0	0	0	0	0	0	0	0	0	0	0	0	0	0	0	0
166925	166925GA	V6M	NS	GTG	ATG	Rv0140	hypothetical protein	0	0	0	0	0	0	0	0	0	0	0	0	0	0	0	0	0	0	0	0	0	0	0	0	0	0	0	0	0	0	0	0	0	0	0	0	0	0	0	0	0	0
1443607	1443607CA	A481S	NS	GCG	TCG	Rv1290c	hypothetical protein	0	0	0	0	0	0	0	0	0	0	0	0	0	0	0	0	0	0	0	0	0	0	0	0	0	0	0	0	0	0	0	0	0	0	0	0	0	0	0	0	0	0
2144035	2144035CT	A138T	NS	GCA	ACA	Rv1896c	S‑adenosyl‑L‑methionine‑dependent methyltransferase	0	0	0	0	0	0	0	0	0	0	0	0	0	0	0	0	0	0	0	0	0	0	0	0	0	0	0	0	0	0	0	0	0	0	0	0	0	0	0	0	0	0
2503831	2503831GA	R260C	NS	CGT	TGT	Rv2230c	GTP cyclohydrolase	0	0	0	0	0	0	0	0	0	0	0	0	0	0	0	0	0	0	0	0	0	0	0	0	0	0	0	0	0	0	0	0	0	0	0	0	0	0	0	0	0	0
2611030	2611030AC	Q65P	NS	CAG	CCG	Rv2336	hypothetical protein	0	0	0	0	0	0	0	0	0	0	0	0	0	0	0	0	0	0	0	0	0	0	0	0	0	0	0	0	0	0	0	0	0	0	0	0	0	0	0	0	0	0
3082524	3082524AG	V78A	NS	GTG	GCG	Rv2774c	hypothetical protein	1	0	0	0	0	0	0	0	0	0	0	0	0	0	0	0	0	0	0	0	0	0	0	0	0	0	0	0	0	0	0	0	0	0	0	0	0	0	0	0	0	0
3644617	3644617GA	A481T	NS	GCC	ACC	Rv3263	DNA methylase	0	0	0	0	0	0	0	0	0	0	0	0	0	0	0	0	0	0	0	0	0	0	0	0	0	0	0	0	0	0	0	0	0	0	0	0	0	0	0	0	0	0
3897155	3897155TC	F446L	NS	TTC	CTC	Rv3479	transmembrane protein	0	0	0	0	0	0	0	0	0	0	0	0	0	0	0	0	0	0	0	0	0	0	0	0	0	0	0	0	0	0	0	0	0	0	0	0	0	0	0	0	0	0
4069292	4069292GA	A40T	NS	GCC	ACC	Rv3630	integral membrane protein	1	0	0	0	1	1	1	0	1	1	1	1	1	1	1	1	1	1	1	1	1	1	1	1	1	1	1	1	1	0	1	1	1	1	1	1	1	1	1	0	1	1
3416789	3416789CA	L29M	NS	CTG	ATG	dinP	DNA polymerase IV 2	1	0	0	0	0	0	0	0	0	0	0	0	0	0	0	0	0	0	0	0	0	0	0	0	0	0	0	0	0	0	0	0	0	0	0	0	0	0	0	0	0	0
3781574	3781574GC	A1056G	NS	GCA	GGA	dnaE2	error‑prone DNA polymerase	0	0	0	0	0	0	0	0	0	0	0	0	0	0	0	0	0	0	0	1	0	0	0	0	0	0	0	0	1	0	0	0	0	0	0	0	0	0	0	0	0	0
2185036	2185036AG	S385P	NS	TCG	CCG	fadE17	acyl‑CoA dehydrogenase FadE17	0	0	1	0	0	0	0	0	0	0	0	0	0	0	0	0	0	0	0	0	0	0	0	0	0	0	0	0	0	0	0	0	0	0	0	0	0	0	0	0	0	0
1130195	1130195CT	P2L	NS	CCC	CTC	ispE	4‑diphosphocytidyl‑2‑C‑methyl‑D‑erythritol kinase	0	0	0	0	0	0	0	0	0	0	0	0	0	0	0	0	0	0	0	0	0	0	0	0	0	1	0	0	0	0	0	0	0	0	0	0	0	0	0	0	0	0
2660319	2660319CG	E589D	NS	GAG	GAC	mbtF	peptide synthetase	1	0	0	0	1	1	1	0	1	1	1	1	1	1	1	1	1	1	1	1	1	1	1	1	1	1	1	1	1	0	1	1	1	1	1	1	1	1	1	1	1	1
1752561	1752561TC	D258G	NS	GAC	GGC	PPE21	PPE family protein PPE21	1	0	0	0	1	1	1	0	1	1	1	1	1	1	1	1	1	1	1	1	1	1	1	1	1	1	1	1	1	0	1	1	1	1	1	1	1	1	1	0	1	1
3971058	3971058AC	S466A	NS	TCA	GCA	PPE62	PPE family protein PPE62	0	0	0	0	0	0	0	0	0	0	0	0	0	0	0	0	0	0	0	0	0	0	0	0	0	0	0	0	0	0	0	0	0	0	0	0	0	0	0	0	0	0
22266	22266CA	A306S	NS	GCA	TCA	pstP	phosphoserine/threonine phosphatase PstP	0	0	0	0	0	0	0	0	0	0	0	0	0	0	0	0	0	0	0	1	0	0	0	0	0	0	0	0	1	0	0	0	0	0	0	0	0	0	0	0	0	0
2004688	2004688CT	R271W	NS	CGG	TGG	Rv1770	hypothetical protein	0	0	0	0	0	0	0	0	0	0	0	0	0	0	0	0	0	0	0	0	0	0	0	0	0	0	0	0	0	0	0	0	0	0	0	0	0	0	0	0	0	0
2443378	2443378CT	A26V	NS	GCC	GTC	Rv2181	alpha‑(1‑2)‑phosphatidylinositol mannoside mannosyltransferase	1	0	0	0	0	0	0	0	0	0	0	0	0	0	0	0	0	0	0	0	0	0	0	0	0	0	0	0	0	0	0	0	0	0	0	0	0	0	0	0	0	0
3015686	3015686TC	Y162H	NS	TAT	CAT	Rv2700	alanine‑rich protein	0	0	0	0	0	0	0	0	0	0	0	0	0	0	0	0	0	0	0	1	0	0	0	0	0	0	0	0	1	0	0	0	0	0	0	0	0	0	0	0	0	0
3040976	3040976GC	D162E	NS	GAC	GAG	Rv2728c	alanine‑rich protein	0	0	0	0	0	0	0	0	0	0	0	0	0	0	0	0	0	0	0	0	0	0	0	0	0	0	0	0	0	0	0	0	0	0	0	0	0	0	0	0	0	0
3334674	3334674GT	T164N	NS	ACC	AAC	Rv2978c	transposase	0	0	0	0	0	0	0	0	0	0	0	0	0	0	0	0	0	0	0	0	0	0	0	0	0	0	0	0	0	0	0	0	0	0	0	0	0	0	0	0	0	0
3545785	3545785GC	L113F	NS	TTG	TTC	Rv3177	peroxidase	0	0	1	0	0	0	0	0	0	0	0	0	0	0	0	0	0	0	0	0	0	0	0	0	0	0	0	0	0	0	0	0	0	0	0	0	0	0	0	0	0	0
4065183	4065183CA	D241Y	NS	GAC	TAC	Rv3626c	hypothetical protein	1	0	0	0	0	0	0	0	0	0	0	0	0	0	0	0	0	0	0	0	0	0	0	0	0	0	0	0	0	0	0	0	0	0	0	0	0	0	0	0	0	0
2753131	2753131TC	S165G	NS	AGC	GGC	mobA	molybdenum cofactor guanylyltransferase	1	0	0	0	0	0	0	0	0	0	0	0	0	0	0	0	0	0	0	0	0	0	0	0	0	0	0	0	0	0	0	0	0	0	0	0	0	0	0	0	0	0
2628439	2628439GT	A87E	NS	GCG	GAG	plcC	phospholipase C	0	0	0	0	0	0	0	0	0	0	0	0	0	0	0	0	0	0	0	0	0	0	0	0	0	0	0	0	0	0	0	0	0	0	0	0	0	0	0	0	0	0
2165286	2165286AC	S676A	NS	TCA	GCA	PPE34	PPE family protein PPE34	1	1	1	0	0	1	1	1	1	1	1	1	1	1	1	1	1	0	1	1	1	1	1	0	1	1	1	1	1	1	1	1	1	1	1	1	1	1	1	0	1	1
533547	533547CG	E81D	NS	GAG	GAC	rskA	anti‑sigma‑K factor RskA	0	0	0	0	0	0	0	0	1	0	1	0	0	1	0	0	0	0	0	0	0	0	1	0	1	1	0	1	0	0	1	0	1	0	0	0	1	0	0	0	0	0
122321	122321CT	T2M	NS	ACG	ATG	Rv0104	hypothetical protein	0	0	0	0	0	0	0	0	0	0	0	0	0	0	0	0	0	0	0	0	0	0	0	0	0	0	0	0	0	0	0	0	0	0	0	0	0	0	0	0	0	0
1033895	1033895TC	E246G	NS	GAG	GGG	Rv0927c	oxidoreductase	0	0	0	0	0	0	0	0	0	0	0	0	0	0	0	0	0	0	0	0	0	0	0	0	0	0	0	0	0	0	0	0	0	0	0	0	0	0	0	0	0	0
2991851	2991851GA	A29V	NS	GCC	GTC	Rv2675c	hypothetical protein	1	0	0	0	0	0	0	0	0	0	0	0	0	0	0	0	0	0	0	0	0	0	0	0	0	0	0	0	0	0	0	0	0	0	0	0	0	0	0	0	0	0
4178364	4178364AG	K27R	NS	AAG	AGG	Rv3729	transferase	0	0	0	0	0	0	0	0	0	0	0	0	0	0	0	0	0	0	0	0	0	0	0	0	0	0	0	0	0	0	0	0	0	0	0	0	0	0	0	0	0	0
4198470	4198470CT	G43D	NS	GGC	GAC	Rv3750c	excisionase	0	0	0	0	0	0	0	0	0	0	0	0	0	0	0	0	0	0	0	0	0	0	0	0	0	0	0	0	0	0	0	0	0	0	0	0	0	0	0	0	0	0
1157312	1157312CT	R215Q	NS	CGG	CAG	trcS	two component sensor histidine kinase TrcS	0	0	0	0	0	0	0	0	0	0	0	0	0	0	0	0	0	0	0	0	0	0	0	0	0	0	0	0	0	0	0	0	0	0	0	0	0	0	0	0	0	0
1626656	1626656CT	E103K	NS	GAG	AAG	zwf2	glucose‑6‑phosphate 1‑dehydrogenase	0	0	0	0	0	0	0	0	0	0	0	0	0	0	0	1	0	0	0	0	0	1	0	0	0	0	0	0	0	0	0	0	0	1	0	1	0	0	0	0	0	1
1399589	1399589TG	N106H	NS	AAC	CAC	lprE	lipoprotein LprE	0	0	0	0	0	0	0	0	0	0	0	0	0	0	0	0	0	0	0	1	0	0	0	0	0	0	0	0	1	0	0	0	0	0	0	0	0	0	0	0	0	0
2852526	2852526CG	S49T	NS	AGC	ACC	mrr	restriction system protein	0	0	0	0	0	0	0	0	0	0	0	0	0	0	0	1	0	0	0	0	0	1	0	0	0	0	0	0	0	0	0	0	0	1	0	1	0	0	0	0	0	1
2102990	2102990AG	V18A	NS	GTG	GCG	ndh	NADH dehydrogenase	0	0	0	0	0	0	0	0	0	0	0	0	0	0	0	0	0	0	0	1	0	0	0	0	0	0	0	0	1	0	0	0	0	0	0	0	0	0	0	0	0	0
114818	114818CA	H1606Q	NS	CAC	CAA	nrp	peptide synthetase Nrp	0	0	0	0	0	0	0	0	0	0	0	0	0	0	0	0	0	0	0	0	0	0	0	0	0	0	0	0	0	0	0	0	0	0	0	0	0	0	0	0	0	0
3292026	3292026GA	A1443V	NS	GCT	GTT	pks1	polyketide synthase	0	0	0	0	0	1	0	0	0	0	0	0	0	0	0	0	0	0	0	0	0	0	0	0	0	0	0	0	0	0	0	0	0	0	0	0	0	0	0	0	0	0
1161821	1161821CT	V218I	NS	GTC	ATC	PPE15	PPE family protein PPE15	0	0	1	0	0	0	0	0	0	0	0	0	0	0	0	0	0	0	0	0	0	0	0	0	0	0	0	0	0	0	0	0	0	0	0	0	0	0	0	0	0	0
57912	57912TC	L168P	NS	CTG	CCG	Rv0052	hypothetical protein	0	0	0	0	0	0	0	0	0	0	0	0	0	0	0	0	0	0	0	0	0	0	0	0	0	0	0	0	0	0	0	0	0	0	0	0	0	0	0	0	0	0
1376078	1376078CT	V31I	NS	GTC	ATC	Rv1232c	hypothetical protein	0	0	0	0	0	1	0	0	0	0	0	0	0	0	0	0	0	0	0	0	0	0	0	0	0	0	0	0	0	0	0	0	0	0	0	0	0	0	0	0	0	0
2427898	2427898CT	R114Q	NS	CGG	CAG	Rv2164c	proline‑rich membrane protein	0	0	0	0	0	0	0	0	0	0	0	0	0	0	0	0	0	0	0	0	0	0	0	0	0	0	0	0	0	0	0	0	0	0	0	0	0	0	0	0	0	0
3796459	3796459GA	R327C	NS	CGC	TGC	Rv3382c	4‑hydroxy‑3‑methylbut‑2‑enyl diphosphate reductase	0	0	0	0	0	1	0	0	0	0	0	0	0	0	0	0	0	0	0	0	0	0	0	0	0	0	0	0	0	0	0	0	0	0	0	0	0	0	0	0	0	0
3995342	3995342GA	R120C	NS	CGC	TGC	Rv3555c	hypothetical protein	0	0	0	0	0	0	0	0	0	0	0	0	0	0	0	0	0	0	0	1	0	0	0	0	0	0	0	0	1	0	0	0	0	0	0	0	0	0	0	0	0	0
4192476	4192476GT	N126K	NS	AAC	AAA	Rv3741c	oxidoreductase	0	0	1	0	0	0	0	0	0	0	0	0	0	0	0	0	0	0	0	0	0	0	0	0	0	0	0	0	0	0	0	0	0	0	0	0	0	0	0	0	0	0
347705	347705GA	A691T	NS	GCC	ACC	eccC3	ESX‑3 secretion system protein EccC3	0	0	0	0	0	0	0	0	0	0	0	0	0	0	0	0	0	0	0	0	0	0	0	0	0	0	0	0	0	0	0	0	0	0	0	0	0	0	0	0	0	0
4355772	4355772CT	H256Y	NS	CAT	TAT	eccD1	ESX‑1 secretion system protein EccD1	0	0	1	0	0	0	0	0	0	0	0	0	0	0	0	0	0	0	0	0	0	0	0	0	0	0	0	0	0	0	0	0	0	0	0	0	0	0	0	0	0	0
353636	353636CT	A185V	NS	GCG	GTG	eccD3	ESX‑3 secretion system protein EccD	0	0	1	0	0	0	0	0	0	0	0	0	0	0	0	0	0	0	0	0	0	0	0	0	0	0	0	0	0	0	0	0	0	0	0	0	0	0	0	0	0	0
198720	198720AG	K63E	NS	AAG	GAG	mce1A	Mce family protein Mce1A	0	0	0	0	0	0	0	0	0	0	0	0	0	0	0	0	0	0	0	0	0	0	0	0	0	0	0	0	0	0	0	0	0	0	0	0	0	0	0	0	0	0
690167	690167CT	P370L	NS	CCC	CTC	mce2C	Mce family protein Mce2C	0	0	0	0	0	0	0	0	0	0	0	1	0	0	0	0	1	0	0	0	0	0	0	0	0	0	0	0	0	0	0	0	0	0	0	0	0	0	0	0	0	0
4007654	4007654AG	Y177H	NS	TAC	CAC	nat	arylamine N‑acetyltransferase	0	0	0	0	0	0	0	0	0	0	0	0	0	0	0	0	0	0	0	1	0	0	0	0	0	0	0	0	1	0	0	0	0	0	0	0	0	0	0	0	0	0
2046244	2046244CT	G200D	NS	GGC	GAC	PEPGRS32	PE‑PGRS family protein PE_PGRS32	0	0	1	0	0	0	0	0	0	0	0	0	0	0	0	0	0	0	0	0	0	0	0	0	0	0	0	0	0	0	0	0	0	0	0	0	0	0	0	0	0	0
3758165	3758165GC	P2980A	NS	CCC	GCC	PPE56	PPE family protein PPE56	0	0	0	0	0	0	0	0	0	0	0	0	0	0	0	0	0	0	0	1	0	0	0	0	0	0	0	0	1	0	0	0	0	0	0	0	0	0	0	0	0	0
233659	233659CG	L477V	NS	CTG	GTG	Rv0197	oxidoreductase	1	0	0	0	0	0	0	0	0	0	0	0	0	0	0	0	0	0	0	0	0	0	0	0	0	0	0	0	0	0	0	0	0	0	0	0	0	0	0	0	0	0
588098	588098TC	V241A	NS	GTT	GCT	Rv0497	transmembrane protein	0	0	0	0	0	0	0	0	0	0	0	0	0	0	0	0	0	0	0	0	0	0	0	0	0	0	0	0	0	0	0	0	0	0	0	0	0	0	0	0	0	0
656362	656362CT	R370H	NS	CGC	CAC	Rv0565c	monooxygenase	0	0	0	0	0	0	0	0	0	0	0	0	0	0	0	0	0	0	0	0	0	0	0	0	0	0	0	0	0	0	0	0	0	0	0	0	0	0	0	0	0	0
1483173	1483173CA	E349*	NS	GAG	TAG	Rv1320c	adenylate cyclase	0	0	1	0	0	0	0	0	0	0	0	0	0	0	0	0	0	0	0	0	0	0	0	0	0	0	0	0	0	0	0	0	0	0	0	0	0	0	0	0	0	0
1600039	1600039GT	G128C	NS	GGC	TGC	Rv1425	diacyglycerol O‑acyltransferase	0	0	0	0	0	0	0	0	0	0	0	0	0	0	0	0	0	0	0	0	0	0	0	0	0	0	0	0	0	0	0	0	0	0	0	0	0	0	0	0	0	0
2584204	2584204CA	Y107*	NS	TAC	TAA	Rv2311	hypothetical protein	1	0	0	0	0	0	0	0	0	0	0	0	0	0	0	0	0	0	0	0	0	0	0	0	0	0	0	0	0	0	0	0	0	0	0	0	0	0	0	0	0	0
1380384	1380384AG	Q177R	NS	CAG	CGG	sugB	sugar ABC transporter permease SugB	0	0	0	0	0	0	0	0	0	0	0	0	0	0	0	0	0	0	0	0	0	0	0	0	0	0	0	0	0	0	0	0	0	0	0	0	0	0	0	0	0	0
1012760	1012760GA	A344T	NS	GCG	ACG	ctpE	metal cation transporter ATPase E	0	0	1	0	0	0	0	0	0	0	0	0	0	0	0	0	0	0	0	0	0	0	0	0	0	0	0	0	0	0	0	0	0	0	0	0	0	0	0	0	0	0
2904110	2904110CG	P158A	NS	CCT	GCT	dhaA	haloalkane dehalogenase	0	0	0	0	0	0	0	0	0	0	0	0	0	0	0	0	0	0	0	0	0	0	0	0	0	1	0	0	0	0	0	0	0	0	0	0	0	0	0	0	0	0
4370198	4370198GT	A496E	NS	GCG	GAG	eccD2	ESX‑2 secretion system protein EccD	0	0	0	0	0	0	0	0	0	0	0	0	0	0	0	0	0	0	0	0	0	0	0	0	0	0	0	0	0	0	0	0	0	0	0	0	0	0	0	0	0	0
957954	957954GC	E554D	NS	GAG	GAC	fadB	fatty oxidation protein FadB	0	0	0	0	0	0	0	0	0	0	0	0	0	0	0	0	0	0	0	0	0	0	0	0	0	0	0	0	0	0	0	0	0	0	0	0	0	0	0	0	0	0
3770235	3770235GA	P139S	NS	CCG	TCG	folD	bifunctional methylenetetrahydrofolate dehydrogenase/methenyltetrahydrofolate cyclohydrolase	0	0	0	0	0	0	0	0	0	0	0	0	0	0	0	0	0	0	0	0	0	0	0	0	0	0	0	0	0	0	0	0	0	0	1	0	0	0	0	0	0	0
1799724	1799724GA	E48K	NS	GAG	AAG	hisD	histidinol dehydrogenase	0	0	0	0	0	0	0	0	0	0	0	0	0	0	0	0	0	0	0	0	0	0	0	0	0	0	0	0	0	0	0	0	0	0	0	0	0	0	0	0	0	0
203793	203793GA	V440M	NS	GTG	ATG	mce1D	Mce family protein Mce1D	0	0	0	0	0	0	0	0	0	0	0	0	0	0	0	0	0	0	0	0	0	0	0	0	0	0	0	0	0	0	0	0	0	0	0	0	0	0	0	0	0	0
3681724	3681724GC	Q135H	NS	CAG	CAC	nei	endonuclease VIII	0	0	0	0	0	0	0	0	0	0	0	0	0	0	0	0	0	0	0	0	0	0	0	0	0	0	0	0	0	0	0	0	0	0	0	0	0	0	0	0	0	0
3659377	3659377TG	E183A	NS	GAA	GCA	purK	N5‑carboxyaminoimidazole ribonucleotide synthase	0	0	1	0	0	0	0	0	0	0	0	0	0	0	0	0	0	0	0	0	0	0	0	0	0	0	0	0	0	0	0	0	0	0	0	0	0	0	0	0	0	0
117880	117880CG	P56R	NS	CCC	CGC	Rv0102	integral membrane protein	0	1	1	0	0	0	0	0	0	0	0	0	0	0	0	0	0	0	0	0	0	0	0	0	0	0	0	0	0	1	0	0	0	0	0	0	0	0	0	0	0	0
475833	475833GT	W6C	NS	TGG	TGT	Rv0397	hypothetical protein	0	0	1	0	0	0	0	0	0	0	0	0	0	0	0	0	0	0	0	0	0	0	0	0	0	0	0	0	0	0	0	0	0	0	0	0	0	0	0	0	0	0
588658	588658GT	A112S	NS	GCC	TCC	Rv0498	hypothetical protein	1	0	0	0	0	0	0	0	0	0	0	0	0	0	0	0	0	0	0	0	0	0	0	0	0	0	0	0	0	0	0	0	0	0	0	0	0	0	0	0	0	0
3819620	3819620AG	T527A	NS	ACC	GCC	Rv3401	glycosyl hydrolase	0	0	0	0	0	0	0	0	0	0	0	0	0	0	0	0	0	0	0	0	0	0	0	0	0	0	0	0	0	0	0	0	0	0	0	0	0	0	0	0	0	0
2913483	2913483AC	S177A	NS	TCG	GCG	secF	protein translocase subunit SecF	0	0	0	0	0	0	0	0	0	0	0	0	0	0	0	0	0	0	0	0	0	0	0	0	0	0	0	0	0	0	0	0	0	0	0	0	0	0	0	0	0	0
506258	506258GT	L391F	NS	TTG	TTT	lpqM	lipoprotein peptidase LpqM	0	0	1	0	0	0	0	0	0	0	0	0	0	0	0	0	0	0	0	0	0	0	0	0	0	0	0	0	0	0	0	0	0	0	0	0	0	0	0	0	0	0
2634013	2634013GA	A29V	NS	GCG	GTG	PPE38	PPE family protein PPE38	0	0	0	0	0	0	0	0	0	0	0	0	0	0	0	0	0	0	0	0	0	0	0	0	0	0	0	0	0	0	0	0	0	0	0	0	0	0	0	0	0	0
3735540	3735540TC	I466V	NS	ATC	GTC	PPE54	PPE family protein PPE54	0	0	0	0	0	0	0	0	0	0	0	0	0	0	0	0	0	0	0	0	0	0	0	0	0	1	0	0	0	0	0	0	0	0	0	0	0	0	0	0	0	0
429917	429917CT	G1588D	NS	GGT	GAT	PPE8	PPE family protein PPE8	0	0	0	0	0	0	0	0	0	0	0	0	0	0	0	0	0	0	0	0	0	0	0	0	0	0	0	0	0	0	0	0	0	0	0	0	0	0	0	0	0	0
3252864	3252864AG	E598G	NS	GAG	GGG	ppsB	phthiocerol synthesis polyketide synthase type I PpsB	0	0	1	0	0	0	0	0	0	0	0	0	0	0	0	0	0	0	0	0	0	0	0	0	0	0	0	0	0	0	0	0	0	0	0	0	0	0	0	0	0	0
1028217	1028217GA	G178D	NS	GGC	GAC	Rv0922	transposase	0	0	0	0	0	1	0	0	1	0	1	0	0	1	0	0	0	1	0	0	0	0	1	1	1	1	0	1	0	0	1	1	1	0	0	0	1	0	0	0	0	0
2331780	2331780GA	T367I	NS	ACC	ATC	Rv2075c	hypothetical protein	0	0	0	0	0	0	0	0	0	0	0	0	0	0	0	0	0	0	0	0	0	0	0	0	0	0	0	0	0	0	0	0	0	0	0	0	0	0	0	0	0	0
2699324	2699324GC	G266R	NS	GGG	CGG	Rv2402	trehalase	0	0	1	0	0	0	0	0	0	0	0	0	0	0	0	0	0	0	0	0	0	0	0	0	0	0	0	0	0	0	0	0	0	0	0	0	0	0	0	0	0	0
3386733	3386733GA	R63C	NS	CGC	TGC	Rv3027c	GCN5‑like N‑acetyltransferase	0	0	0	0	0	0	0	0	0	0	0	0	0	0	0	0	0	0	0	0	0	0	0	0	0	0	0	0	0	0	0	0	0	0	0	0	0	0	0	0	0	0
4131585	4131585AC	Y410S	NS	TAC	TCC	Rv3689	transmembrane protein	0	0	0	0	0	0	0	0	0	0	0	0	0	0	0	0	0	0	0	0	0	0	0	0	0	0	0	0	0	0	0	0	0	0	0	0	0	0	0	0	0	0
4148402	4148402CA	L187F	NS	TTG	TTT	Rv3705c	hypothetical protein	0	0	0	0	0	0	0	0	0	0	0	0	0	0	0	0	0	0	0	1	0	0	0	0	0	0	0	0	1	0	0	0	0	0	0	0	0	0	0	0	0	0
4282572	4282572GC	G42R	NS	GGG	CGG	Rv3818	hypothetical protein	0	0	1	0	0	0	0	0	0	0	0	0	0	0	0	0	0	0	0	0	0	0	0	0	0	0	0	0	0	0	0	0	0	0	0	0	0	0	0	0	0	0
332916	332916TG	N74T	NS	AAC	ACC	vapC25	ribonuclease VapC25	0	0	0	0	0	0	0	0	0	0	0	0	0	0	0	0	0	0	0	0	0	0	0	0	0	0	0	0	0	0	0	0	0	0	0	0	0	0	0	0	0	0
757167	757167TC	V344A	NS	GTG	GCG	atsD	arylsulfatase AtsD	0	0	1	0	0	0	0	0	0	0	0	0	0	0	0	0	0	0	0	0	0	0	0	0	0	0	0	0	0	0	0	0	0	0	0	0	0	0	0	0	0	0
2328180	2328180GC	L16V	NS	CTG	GTG	cobK	precorrin‑6A reductase	0	0	0	0	0	0	0	0	0	0	0	0	0	0	0	0	0	0	0	0	0	0	0	0	0	0	0	0	0	0	0	0	0	0	0	0	0	0	0	0	0	0
1345713	1345713TG	L152V	NS	TTG	GTG	dapE	succinyl‑diaminopimelate desuccinylase DapE	1	0	0	0	0	0	0	0	0	0	0	0	0	0	0	0	0	0	0	0	0	0	0	0	0	0	0	0	0	0	0	0	0	0	0	0	0	0	0	0	0	0
3864995	3864995TC	S1082G	NS	AGC	GGC	eccC4	ESX‑4 secretion system protein EccC4	1	0	0	0	1	1	1	0	1	1	1	1	1	1	1	1	1	1	1	1	1	1	1	1	1	1	1	1	1	0	1	1	1	1	1	1	1	1	1	0	1	1
3244633	3244633GA	E313K	NS	GAG	AAG	fadD26	fatty‑acid‑‑CoA ligase FadD26	0	0	1	0	0	0	0	0	0	0	0	0	0	0	0	0	0	0	0	0	0	0	0	0	0	0	0	0	0	0	0	0	0	0	0	0	0	0	0	0	0	0
1246080	1246080GT	D318Y	NS	GAC	TAC	gnd2	6‑phosphogluconate dehydrogenase	0	0	0	0	0	0	0	0	0	0	0	0	0	0	0	0	0	0	0	0	0	0	0	0	0	0	0	0	0	0	0	0	0	0	0	0	0	0	0	0	0	0
1129926	1129926GC	G259R	NS	GGA	CGA	ksgA	rRNA small subunit methyltransferase A	0	0	0	0	0	0	0	0	0	0	0	0	0	0	0	1	0	0	0	0	0	1	0	0	0	0	0	0	0	0	0	0	0	1	0	1	0	0	0	0	0	1
2701768	2701768GT	T494N	NS	ACC	AAC	lepA	GTP‑binding protein LepA	0	0	0	0	0	0	0	0	0	0	0	0	0	0	0	0	0	0	0	1	0	0	0	0	0	0	0	0	1	0	0	0	0	0	0	0	0	0	0	0	0	0
203038	203038TC	I188T	NS	ATC	ACC	mce1D	Mce family protein Mce1D	0	0	0	0	1	0	0	0	1	0	1	0	0	1	0	0	0	0	0	0	0	0	1	0	1	1	0	1	0	0	1	0	1	0	0	0	1	0	0	0	0	0
2384635	2384635GT	A478D	NS	GCC	GAC	metH	methionine synthase	0	0	1	0	0	0	0	0	0	0	0	0	0	0	0	0	0	0	0	0	0	0	0	0	0	0	0	0	0	0	0	0	0	0	0	0	0	0	0	0	0	0
963582	963582GA	V65M	NS	GTG	ATG	mog	molybdopterin biosynthesis protein	0	0	0	0	0	0	0	0	0	0	0	0	0	0	0	0	0	0	0	0	0	0	0	0	0	0	0	0	0	0	0	0	0	0	0	0	0	0	0	0	0	0
1796523	1796523GA	G240E	NS	GGA	GAA	nadB	L‑aspartate oxidase	0	0	1	0	0	0	0	0	0	0	0	0	0	0	0	0	0	0	0	0	0	0	0	0	0	0	0	0	0	0	0	0	0	0	0	0	0	0	0	0	0	0
2770654	2770654CT	R557C	NS	CGC	TGC	pepN	aminopeptidase PepN	0	0	0	0	0	0	0	0	0	0	0	0	0	0	0	0	0	0	0	1	0	0	0	0	0	0	0	0	1	0	0	0	0	0	0	0	0	0	0	0	0	0
2344499	2344499TG	L30R	NS	CTG	CGG	pknJ	transmembrane serine/threonine‑protein kinase PknJ	0	0	0	0	1	0	0	0	1	0	1	0	0	1	0	0	0	0	0	0	0	0	1	0	1	1	0	1	0	0	1	0	1	0	0	0	1	0	0	0	0	0
3609004	3609004TG	I252L	NS	ATT	CTT	ppk2	polyphosphate kinase	0	0	0	0	0	0	0	0	0	0	0	0	0	0	0	1	0	0	0	0	0	1	0	0	0	0	0	0	0	0	0	0	0	1	0	1	0	0	0	0	0	1
718799	718799GA	H372Y	NS	CAC	TAC	Rv0628c	hypothetical protein	0	1	1	0	0	0	0	0	0	0	0	0	0	0	0	0	0	0	0	0	0	0	0	0	0	0	0	0	0	1	0	0	0	0	0	0	0	0	0	0	0	0
1370255	1370255CT	R14Q	NS	CGG	CAG	Rv1226c	transmembrane protein	0	0	0	0	0	0	0	0	0	0	0	0	0	0	0	0	0	0	0	0	0	0	0	0	0	0	0	0	0	0	0	0	0	0	0	0	0	0	0	0	0	0
1059643	1059643GA	G462S	NS	GGC	AGC	uvrD1	ATP‑dependent DNA helicase UvrD	0	0	0	0	0	0	0	0	0	0	0	0	0	0	0	0	0	0	0	0	0	0	0	0	0	0	0	0	0	0	0	0	0	0	0	0	0	0	0	0	0	0
3603638	3603638GA	A88T	NS	GCT	ACT	aroA	3‑phosphoshikimate 1‑carboxyvinyltransferase	0	0	0	0	0	0	0	0	0	0	0	0	0	0	0	0	0	0	0	0	0	0	0	0	0	0	0	0	0	0	0	0	0	0	0	0	0	0	0	0	0	0
3066409	3066409TG	K239T	NS	AAG	ACG	dapA	4‑hydroxy‑tetrahydrodipicolinate synthase	0	0	1	0	0	0	0	0	0	0	0	0	0	0	0	0	0	0	0	0	0	0	0	0	0	0	0	0	0	0	0	0	0	0	0	0	0	0	0	0	0	0
3952308	3952308CA	D55Y	NS	GAC	TAC	fadD19	long‑chain‑fatty‑acid‑‑CoA ligase FadD19	0	0	0	0	1	0	0	0	1	0	1	0	0	1	0	0	0	0	0	0	0	0	1	0	1	1	0	1	0	0	1	0	1	0	0	0	1	0	0	0	0	0
2409273	2409273GT	D84E	NS	GAC	GAA	ftsZ	cell division protein FtsZ	0	0	0	0	0	0	0	0	0	0	0	0	0	0	0	0	0	0	0	0	0	0	0	0	0	0	0	0	0	0	0	0	0	0	0	0	0	0	0	0	0	0
2777719	2777719TC	D1515G	NS	GAC	GGC	gdh	NAD‑dependent glutamate dehydrogenase	0	0	0	0	0	0	0	0	0	0	0	0	0	0	0	0	0	0	0	0	0	0	0	0	0	0	0	0	0	0	0	0	0	0	0	0	0	0	0	0	0	0
1864811	1864811TC	N191S	NS	AAC	AGC	PEPGRS30	PE‑PGRS family protein PE_PGRS30	0	0	0	0	0	0	0	0	0	0	0	0	1	0	0	0	1	0	0	0	0	0	0	0	0	0	0	0	0	0	0	0	0	0	1	0	0	0	0	0	0	0
1969718	1969718CT	P239S	NS	CCG	TCG	pknE	serine/threonine‑protein kinase PknE	0	0	1	0	0	0	0	0	0	0	0	0	0	0	0	0	0	0	0	0	0	0	0	0	0	0	0	0	0	0	0	0	0	0	0	0	0	0	0	0	0	0
404809	404809CG	E345Q	NS	GAG	CAG	Rv0338c	iron‑sulfur‑binding reductase	0	0	0	0	0	0	0	0	0	0	0	0	0	0	0	0	0	0	0	1	0	0	0	0	0	0	0	0	1	0	0	0	0	0	0	0	0	0	0	0	0	0
589639	589639GA	E153K	NS	GAA	AAA	Rv0499	hypothetical protein	0	0	0	0	0	0	0	0	0	0	0	0	0	0	0	0	0	0	0	0	0	0	0	0	0	0	0	0	0	0	0	0	0	0	0	0	0	0	0	0	0	0
1536524	1536524TG	D374A	NS	GAC	GCC	Rv1364c	sigma factor regulatory protein	0	0	0	0	0	0	0	0	0	0	0	0	0	0	0	0	0	0	0	0	0	0	0	0	0	0	0	0	0	0	0	0	0	0	0	0	0	0	0	0	0	0
1538990	1538990CG	P201A	NS	CCG	GCG	Rv1366	hypothetical protein	0	0	0	0	0	0	0	0	0	0	0	0	0	0	0	0	0	0	0	0	0	0	0	0	0	0	0	0	0	0	0	0	0	0	0	0	0	0	0	0	0	0
2311538	2311538GC	A327G	NS	GCC	GGC	Rv2052c	hypothetical protein	0	0	0	0	0	0	0	0	0	0	0	0	0	0	0	0	0	0	0	0	0	0	0	0	0	0	0	0	0	0	0	0	0	0	0	0	0	0	0	0	0	0
2650173	2650173GA	P26S	NS	CCG	TCG	Rv2369c	hypothetical protein	0	0	0	0	0	0	0	0	0	0	0	0	0	0	0	0	0	0	0	0	0	0	0	0	0	0	0	0	0	0	0	0	0	0	0	0	0	0	0	0	0	0
2899867	2899867GA	G177R	NS	GGG	AGG	Rv2575	membrane protein	0	0	1	0	0	0	0	0	0	0	0	0	0	0	0	0	0	0	0	0	0	0	0	0	0	0	0	0	0	0	0	0	0	0	0	0	0	0	0	0	0	0
3113872	3113872AT	E72V	NS	GAG	GTG	Rv2807	hypothetical protein	1	0	0	0	1	1	1	0	1	1	1	1	1	1	1	1	1	1	1	1	1	1	1	1	1	1	1	1	1	0	1	1	1	1	1	1	1	1	1	0	1	1
3589755	3589755CT	A121V	NS	GCG	GTG	Rv3212	alanine/valine‑rich protein	1	0	0	0	0	0	0	0	0	0	0	0	0	0	0	0	0	0	0	0	0	0	0	0	0	0	0	0	0	0	0	0	0	0	0	0	0	0	0	0	0	0
3620849	3620849CG	G136R	NS	GGC	CGC	Rv3241c	hypothetical protein	0	0	0	0	0	0	0	0	0	0	0	0	0	0	0	0	0	0	0	0	0	0	0	0	0	0	0	0	0	0	0	0	0	0	0	0	0	0	0	0	0	0
4117692	4117692CG	V121L	NS	GTG	CTG	Rv3677c	beta lactamase	0	0	0	0	0	0	0	0	0	0	0	0	0	0	0	1	0	0	0	0	0	1	0	0	0	0	0	0	0	0	0	0	0	1	0	1	0	0	0	0	0	1
3696723	3696723GC	P124R	NS	CCG	CGG	upp	uracil phosphoribosyltransferase	0	0	0	0	0	0	0	0	0	0	0	0	0	0	0	1	0	0	0	0	0	1	0	0	0	0	0	0	0	0	0	0	0	1	0	1	0	0	0	0	0	1
2871528	2871528CT	R163Q	NS	CGG	CAG	aroE	shikimate 5‑dehydrogenase	0	0	0	0	0	0	0	0	0	0	0	0	0	0	0	0	0	0	0	0	0	0	0	0	0	0	0	0	0	0	0	0	0	0	0	0	0	0	0	0	0	0
280860	280860CT	R94H	NS	CGC	CAC	gabD1	succinate‑semialdehyde dehydrogenase	0	0	0	0	0	0	0	0	0	0	0	0	0	0	0	1	0	0	0	0	0	1	0	0	0	0	0	0	0	0	0	0	0	1	0	1	0	0	0	0	0	1
3349521	3349521CG	E253Q	NS	GAG	CAG	gltS	glutamate‑‑tRNA ligase	0	0	0	0	0	0	0	0	0	0	0	0	0	0	0	1	0	0	0	0	0	1	0	0	0	0	0	0	0	0	0	0	0	1	0	1	0	0	0	0	0	1
2361311	2361311CT	L358F	NS	CTC	TTC	helZ	helicase HelZ	0	0	0	0	0	0	0	0	0	0	0	0	0	0	0	1	0	0	0	0	0	1	0	0	0	0	0	0	0	0	0	0	0	1	0	1	0	0	0	0	0	1
2216352	2216352TA	S366T	NS	TCG	ACG	mce3F	Mce family protein Mce3F	0	0	1	0	0	0	0	0	0	0	0	0	0	0	0	0	0	0	0	0	0	0	0	0	0	0	0	0	0	0	0	0	0	0	0	0	0	0	0	0	0	0
4258154	4258154GC	A998G	NS	GCC	GGC	pks13	polyketide synthase	0	0	1	0	0	0	0	0	0	0	0	0	0	0	0	0	0	0	0	0	0	0	0	0	0	0	0	0	0	0	0	0	0	0	0	0	0	0	0	0	0	0
531631	531631GA	T195I	NS	ACC	ATC	PPE10	PPE family protein PPE10	0	1	1	0	0	0	0	0	0	0	0	0	0	0	0	0	0	0	0	0	0	0	0	0	0	0	0	0	0	1	0	0	0	0	0	0	0	0	0	0	0	0
3758726	3758726AG	W2793R	NS	TGG	CGG	PPE56	PPE family protein PPE56	0	0	1	0	0	0	0	0	0	0	0	0	0	0	0	0	0	0	0	0	0	0	0	0	0	0	0	0	0	0	0	0	0	0	0	0	0	0	0	0	0	0
55775	55775AC	D27A	NS	GAT	GCT	Rv0051	transmembrane protein	0	0	1	0	0	0	0	0	0	0	0	0	0	0	0	0	0	0	0	0	0	0	0	0	0	0	0	0	0	0	0	0	0	0	0	0	0	0	0	0	0	0
587215	587215CG	I274M	NS	ATC	ATG	Rv0496	hypothetical protein	0	0	1	0	0	0	0	0	0	0	0	0	0	0	0	0	0	0	0	0	0	0	0	0	0	0	0	0	0	0	0	0	0	0	0	0	0	0	0	0	0	0
1672626	1672626TG	E225A	NS	GAG	GCG	Rv1482c	hypothetical protein	0	0	0	0	0	0	0	0	0	0	0	0	0	0	0	0	0	0	0	0	0	0	0	0	0	0	0	0	0	0	0	0	0	0	0	0	0	0	0	0	0	0
2218637	2218637GT	D196Y	NS	GAC	TAC	Rv1975	hypothetical protein	0	0	1	0	0	0	0	0	0	0	0	0	0	0	0	0	0	0	0	0	0	0	0	0	0	0	0	0	0	0	0	0	0	0	0	0	0	0	0	0	0	0
2243387	2243387TC	D112G	NS	GAC	GGC	Rv1998c	hypothetical protein	0	0	1	0	0	0	0	0	0	0	0	0	0	0	0	0	0	0	0	0	0	0	0	0	0	0	0	0	0	0	0	0	0	0	0	0	0	0	0	0	0	0
2283866	2283866AC	S311A	NS	TCG	GCG	Rv2038c	sugar ABC transporter ATP‑binding protein	0	0	0	0	0	0	0	0	0	0	0	0	0	0	0	1	0	0	0	0	0	1	0	0	0	0	0	0	0	0	0	0	0	1	0	1	0	0	0	0	0	1
2293268	2293268TG	E420A	NS	GAA	GCA	Rv2047c	hypothetical protein	0	0	1	0	0	0	0	0	0	0	0	0	0	0	0	0	0	0	0	0	0	0	0	0	0	0	0	0	0	0	0	0	0	0	0	0	0	0	0	0	0	0
2731267	2731267GT	R495S	NS	CGC	AGC	Rv2435c	cyclase	0	0	1	0	0	0	0	0	0	0	0	0	0	0	0	0	0	0	0	0	0	0	0	0	0	0	0	0	0	0	0	0	0	0	0	0	0	0	0	0	0	0
3171565	3171565CA	G28C	NS	GGT	TGT	Rv2859c	glutamine amidotransferase	0	0	0	0	0	0	0	0	0	0	0	0	0	0	0	0	0	0	0	0	0	0	0	0	0	0	0	0	0	0	0	0	0	0	0	0	0	0	0	0	0	0
3556459	3556459CA	E77*	NS	GAG	TAG	Rv3190c	hypothetical protein	0	0	0	0	0	0	0	0	0	0	0	0	0	0	0	1	0	0	0	0	0	1	0	0	0	0	0	0	0	0	0	0	0	1	0	1	0	0	0	0	0	1
4182994	4182994AG	T21A	NS	ACA	GCA	Rv3732	hypothetical protein	1	0	0	0	0	0	0	0	0	0	0	0	0	0	0	0	0	0	0	0	0	0	0	0	0	0	0	0	0	0	0	0	0	0	0	0	0	0	0	0	0	0
4107964	4107964AC	D58A	NS	GAC	GCC	acs	acetyl‑CoAsynthetase	1	0	0	0	0	0	0	0	0	0	0	0	0	0	0	0	0	0	0	0	0	0	0	0	0	0	0	0	0	0	0	0	0	0	0	0	0	0	0	0	0	0
3684780	3684780AG	V395A	NS	GTG	GCG	atsB	arylsulfatase AtsB	0	0	0	0	0	0	0	0	0	0	0	0	0	0	0	0	0	0	0	0	0	0	0	0	0	0	0	0	0	0	0	0	0	0	0	0	0	0	0	0	0	0
3685012	3685012GC	H318D	NS	CAT	GAT	atsB	arylsulfatase AtsB	0	0	0	0	0	0	0	0	0	0	0	0	0	0	0	0	0	0	0	0	0	0	0	0	0	0	0	0	0	0	0	0	0	0	0	0	0	0	0	0	0	0
3425854	3425854CT	P91S	NS	CCG	TCG	ligB	DNA ligase	1	1	1	0	1	1	1	1	1	0	1	1	1	1	1	1	1	1	0	1	1	1	1	1	0	1	1	1	1	1	0	1	1	1	1	1	1	1	1	1	1	1
1576481	1576481TG	T106P	NS	ACC	CCC	lipI	lipase	0	0	0	0	1	0	0	0	1	0	1	0	0	1	0	0	0	0	0	0	0	0	1	0	1	1	0	1	0	0	1	0	1	0	0	0	1	0	0	0	0	0
1201010	1201010CG	H82D	NS	CAT	GAT	lipU	lipase LipU	0	0	0	0	0	0	0	0	0	0	0	0	0	0	0	0	0	0	0	0	0	0	0	0	0	0	0	0	0	0	0	0	0	0	0	0	0	0	0	0	0	0
576146	576146GT	V267L	NS	GTG	TTG	mshA	D‑inositol 3‑phosphate glycosyltransferase	0	0	0	0	0	0	0	0	0	0	0	0	0	0	0	0	0	0	0	0	0	0	0	0	0	0	0	0	0	0	0	0	0	0	0	0	0	0	0	0	0	0
1489878	1489878CT	A30T	NS	GCC	ACC	PEPGRS24	PE‑PGRS family protein PE_PGRS24	0	0	0	0	0	0	0	0	0	0	0	0	0	0	0	0	0	0	0	0	0	0	0	0	0	0	0	0	0	0	0	0	0	0	0	0	0	0	0	0	0	0
1833225	1833225AC	Q854P	NS	CAG	CCG	polA	DNA polymerase I	0	0	1	0	0	0	0	0	0	0	0	0	0	0	0	0	0	0	0	0	0	0	0	0	0	0	0	0	0	0	0	0	0	0	0	0	0	0	0	0	0	0
721373	721373TG	E120D	NS	GAA	GAC	recD	exonuclease V subunit alpha RecD	0	0	0	0	1	1	0	0	1	0	1	0	0	1	0	0	0	1	0	0	0	0	1	1	0	1	0	1	0	0	0	1	1	0	0	0	1	0	0	0	0	0
84141	84141TC	V49A	NS	GTG	GCG	Rv0075	aminotransferase	0	0	0	0	0	0	0	0	0	0	0	0	0	0	0	0	0	0	0	0	0	0	0	0	0	0	0	0	0	0	0	0	0	0	0	0	0	0	0	0	0	0
799788	799788GA	A54T	NS	GCC	ACC	Rv0699	hypothetical protein	0	0	1	0	0	0	0	0	0	0	0	0	0	0	0	0	0	0	0	0	0	0	0	0	0	0	0	0	0	0	0	0	0	0	0	0	0	0	0	0	0	0
2024834	2024834GC	V3L	NS	GTC	CTC	Rv1786	ferredoxin	0	0	0	0	0	0	0	0	0	0	0	0	0	0	0	0	0	0	0	1	0	0	0	0	0	0	0	0	1	0	0	0	0	0	0	0	0	0	0	0	0	0
2267667	2267667CT	D20N	NS	GAT	AAT	Rv2022c	hypothetical protein	0	0	0	0	0	0	0	0	0	0	0	0	0	0	0	0	0	0	0	0	0	0	0	0	0	0	0	0	0	0	0	0	0	0	0	0	0	0	0	0	0	0
3632483	3632483TC	T368A	NS	ACC	GCC	Rv3253c	cationic amino acid transport integral membrane protein	0	0	0	0	0	0	0	0	0	0	0	0	0	0	0	0	0	0	0	1	0	0	0	0	0	0	0	0	1	0	0	0	0	0	0	0	0	0	0	0	0	0
4280254	4280254GT	L179M	NS	CTG	ATG	Rv3815c	acyltransferase	0	0	0	0	0	0	0	0	0	0	0	0	0	0	0	0	0	0	0	0	0	0	0	0	0	1	0	0	0	0	0	0	0	0	0	0	0	0	0	0	0	0
2610344	2610344GC	G205R	NS	GGC	CGC	cysE	serine acetyltransferase	0	0	0	0	0	0	0	0	0	0	0	0	0	0	0	0	0	0	0	1	0	0	0	0	0	0	0	0	1	0	0	0	0	0	0	0	0	0	0	0	0	0
3906881	3906881CG	A43P	NS	GCC	CCC	lipF	carboxylesterase LipF	0	0	0	0	0	0	0	0	0	0	0	0	0	0	0	1	0	0	0	0	0	1	0	0	0	0	0	0	0	0	0	0	0	1	0	1	0	0	0	0	0	1
1684546	1684546TC	M181T	NS	ATG	ACG	mutB	methylmalonyl‑CoA mutase large subunit	0	0	0	0	0	0	0	0	0	0	0	0	0	0	0	0	0	0	0	1	0	0	0	0	0	0	0	0	1	0	0	0	0	0	0	0	0	0	0	0	0	0
2026619	2026619CG	S48W	NS	TCG	TGG	PE18	PE family protein PE18	0	0	0	0	0	0	0	0	0	0	0	0	0	0	0	1	0	0	0	0	0	1	0	0	0	0	0	0	0	0	0	0	0	1	0	1	0	0	0	0	0	1
1640474	1640474CT	V63I	NS	GTA	ATA	qor	quinone reductase	0	0	0	0	0	0	0	0	0	0	0	0	0	0	0	1	0	0	0	0	0	1	0	0	0	0	0	0	0	0	0	0	0	1	0	1	0	0	0	0	0	1
2734017	2734017TG	L263R	NS	CTG	CGG	rbsK	ribokinase RbsK	0	0	0	0	0	0	0	0	0	0	0	0	0	0	0	0	0	0	0	1	0	0	0	0	0	0	0	0	1	0	0	0	0	0	0	0	0	0	0	0	0	0
1028576	1028576AC	T298P	NS	ACC	CCC	Rv0922	transposase	1	0	0	0	0	0	0	0	0	0	0	0	0	0	0	0	0	0	0	0	0	0	0	0	0	0	0	0	0	0	0	0	0	0	0	0	0	0	0	0	0	0
2151222	2151222TG	L90W	NS	TTG	TGG	Rv1904	hypothetical protein	0	0	0	0	1	0	0	0	1	0	1	0	0	1	0	0	0	0	0	0	0	0	1	0	1	1	0	1	0	0	1	0	1	0	0	0	1	0	0	0	0	0
3311552	3311552GA	A150V	NS	GCG	GTG	Rv2958c	PGL/p‑HBAD biosynthesis glycosyltransferase	1	0	0	0	0	0	0	0	0	0	0	0	0	0	0	0	0	0	0	0	0	0	0	0	0	0	0	0	0	0	0	0	0	0	0	0	0	0	0	0	0	0
806855	806855GA	G174E	NS	GGG	GAG	atsA	arylsulfatase AtsA	0	0	0	0	0	0	0	0	0	0	0	0	0	0	0	0	0	0	0	1	0	0	0	0	0	0	0	0	1	0	0	0	0	0	0	0	0	0	0	0	0	0
773497	773497CA	F125L	NS	TTC	TTA	echA4	enoyl‑CoA hydratase EchA4	0	0	0	0	1	0	0	0	1	0	1	0	0	1	0	0	0	0	0	0	0	0	1	0	1	1	0	1	0	0	1	0	1	0	0	0	1	0	0	0	0	0
959167	959167CT	V329M	NS	GTG	ATG	ercc3	DNA helicase Ercc3	0	0	0	0	0	0	0	0	0	0	0	0	0	0	0	1	0	0	0	0	0	1	0	0	0	0	0	0	0	0	0	0	0	1	0	1	0	0	0	0	0	1
3211406	3211406GA	H114Y	NS	CAC	TAC	fdhF	formate dehydrogenase subunit alpha FdhF	0	0	0	0	0	0	0	0	0	0	0	0	0	0	0	1	0	0	0	0	0	1	0	0	0	0	0	0	0	0	0	0	0	1	0	1	0	0	0	0	0	1
2492662	2492662CT	V361I	NS	GTA	ATA	glnA2	glutamine synthetase	0	0	0	0	0	0	0	0	0	0	0	0	0	0	0	0	0	0	0	0	0	0	0	0	0	0	0	0	0	0	0	0	0	0	0	0	0	0	0	0	0	0
1100487	1100487CT	L10F	NS	CTC	TTC	moaB2	pterin‑4‑alpha‑carbinolamine dehydratase	0	0	0	0	0	0	0	0	0	0	0	0	0	0	0	0	0	0	0	0	0	0	0	0	0	0	0	0	0	0	0	0	0	0	1	0	0	0	0	0	0	0
4393590	4393590CG	R48G	NS	CGG	GGG	mutT4	mutator protein MutT	0	0	0	0	1	0	0	0	1	0	1	0	0	1	0	0	0	0	0	0	0	0	1	0	1	1	0	1	0	0	1	0	1	0	0	0	1	0	0	0	0	0
754285	754285CT	G42D	NS	GGC	GAC	Rv0658c	integral membrane protein	0	0	0	0	0	0	0	0	0	0	0	0	0	0	0	0	0	0	0	0	0	0	0	0	0	0	0	0	0	0	0	0	0	0	0	0	0	0	0	0	0	0
1681233	1681233GA	P245L	NS	CCT	CTT	Rv1491c	TVP38/TMEM64 family membrane protein	1	0	0	0	0	0	0	0	0	0	0	0	0	0	0	0	0	0	0	0	0	0	0	0	0	0	0	0	0	0	0	0	0	0	0	0	0	0	0	0	0	0
2179825	2179825GC	E51D	NS	GAG	GAC	Rv1927	hypothetical protein	0	0	0	0	1	0	0	0	1	0	1	0	0	1	0	0	0	0	0	0	0	0	1	0	1	1	0	1	0	0	1	0	1	0	0	0	1	0	0	0	0	0
2243835	2243835CT	G435D	NS	GGT	GAT	Rv1999c	transporter	0	0	0	0	0	1	0	0	0	0	0	0	0	0	0	0	0	0	0	0	0	0	0	0	0	0	0	0	0	0	0	0	0	0	0	0	0	0	0	0	0	0
3123975	3123975CT	G337R	NS	GGA	AGA	Rv2817c	CRISPR‑associated endonuclease Cas1	0	0	0	0	0	0	0	0	0	0	0	0	0	0	0	0	0	0	0	0	0	0	0	0	0	0	0	0	0	0	0	0	0	0	0	0	0	0	0	0	0	0
3354414	3354414GA	A219V	NS	GCG	GTG	serA1	D‑3‑phosphoglycerate dehydrogenase	0	0	0	0	0	0	0	0	0	0	0	0	0	0	0	0	0	0	0	0	0	0	0	0	0	0	0	0	0	0	0	0	0	0	0	0	0	0	0	0	0	0
284588	284588CT	G755E	NS	GGG	GAG	aftD	alpha‑(1‑>3)‑arabinofuranosyltransferase	0	0	0	0	0	0	0	0	0	0	0	0	0	0	0	0	0	0	0	0	0	0	0	0	0	0	0	0	0	0	0	0	0	0	0	0	0	0	0	0	0	0
2242860	2242860GA	R901Q	NS	CGG	CAG	ctpF	cation transporter ATPase F	0	0	0	0	0	0	0	0	0	0	0	0	0	0	0	1	0	0	0	0	0	1	0	0	0	0	0	0	0	0	0	0	0	1	0	1	0	0	0	0	0	1
163654	163654TC	F97L	NS	TTC	CTC	cyp138	cytochrome P450 Cyp138	0	0	1	0	0	0	0	0	0	0	0	0	0	0	0	0	0	0	0	0	0	0	0	0	0	0	0	0	0	0	0	0	0	0	0	0	0	0	0	0	0	0
342194	342194CT	A22V	NS	GCT	GTT	eccA3	ESX‑3 secretion system protein EccA	0	0	0	0	0	0	0	0	0	0	0	0	0	0	0	0	0	0	0	1	0	0	0	0	0	0	0	0	1	0	0	0	0	0	0	0	0	0	0	0	0	0
3423882	3423882GT	P516T	NS	CCC	ACC	fadE22	acyl‑CoA dehydrogenase FadE22	0	0	0	0	0	0	0	0	0	0	0	0	0	0	0	0	0	0	0	0	0	0	0	0	0	0	0	0	0	0	0	0	0	0	1	0	0	0	0	0	0	0
2361030	2361030GA	G264D	NS	GGC	GAC	helZ	helicase HelZ	0	0	0	0	0	0	0	0	0	0	0	0	0	0	0	1	0	0	0	0	0	1	0	0	0	0	0	0	0	0	0	0	0	1	0	1	0	0	0	0	0	1
3540514	3540514GA	L78F	NS	CTC	TTC	hpx	non‑heme haloperoxidase Hpx	0	0	0	0	0	0	0	0	0	0	0	0	0	0	0	0	0	0	0	0	0	0	0	0	0	0	0	0	0	0	0	0	0	0	0	0	0	0	0	0	0	0
2015813	2015813TG	D555A	NS	GAT	GCT	malQ	4‑alpha‑glucanotransferase	0	0	1	0	0	0	0	0	0	0	0	0	0	0	0	0	0	0	0	0	0	0	0	0	0	0	0	0	0	0	0	0	0	0	0	0	0	0	0	0	0	0
3626562	3626562GA	P18S	NS	CCG	TCG	mtrB	two component sensory histidine kinase MtrB	0	0	0	0	0	0	0	0	1	0	1	0	0	1	0	0	0	0	0	0	0	0	1	0	1	1	0	1	0	0	1	0	1	0	0	0	1	0	0	0	0	0
2734040	2734040GC	A271P	NS	GCT	CCT	rbsK	ribokinase RbsK	0	0	0	0	0	0	0	0	0	0	0	0	0	0	0	1	0	0	0	0	0	1	0	0	0	0	0	0	0	0	0	0	0	1	0	1	0	0	0	0	0	1
1897465	1897465CT	G248E	NS	GGG	GAG	Rv1672c	integral membrane transport protein	0	0	0	0	0	0	0	0	0	0	0	0	0	0	0	0	0	0	0	0	0	0	0	0	0	0	0	0	0	0	0	0	0	0	0	0	0	0	0	0	0	0
3036095	3036095AG	H396R	NS	CAC	CGC	Rv2723	integral membrane protein	0	0	0	0	0	0	0	0	0	0	0	0	0	0	0	0	0	0	0	1	0	0	0	0	0	0	0	0	1	0	0	0	0	0	0	0	0	0	0	0	0	0
3132593	3132593AG	I41T	NS	ATT	ACT	Rv2824c	CRISPR‑associated endoribonuclease Cas6	0	0	0	0	0	0	0	0	0	0	0	0	0	0	0	1	0	0	0	0	0	1	0	0	0	0	0	0	0	0	0	0	0	1	0	1	0	0	0	0	0	1
4059143	4059143AC	E149A	NS	GAG	GCG	Rv3618	monooxygenase	0	0	0	0	1	0	0	0	1	0	1	0	0	1	0	0	0	0	0	0	0	0	1	0	1	1	0	1	0	0	1	0	1	0	0	0	1	0	0	0	0	0
4162790	4162790AG	Y162C	NS	TAC	TGC	Rv3719	hypothetical protein	0	0	0	0	0	0	0	0	0	0	0	0	0	0	0	1	0	0	0	0	0	1	0	0	0	0	0	0	0	0	0	0	0	1	0	1	0	0	0	0	0	1
4218416	4218416CA	G137V	NS	GGG	GTG	Rv3773c	hypothetical protein	0	0	0	0	1	0	0	0	1	0	1	0	0	1	0	0	0	0	0	0	0	0	1	0	1	1	0	1	0	0	1	0	1	0	0	0	1	0	0	0	0	0
2810928	2810928CT	V19M	NS	GTG	ATG	bkdB	branched‑chain keto acid dehydrogenase E1 component subunit beta	0	0	0	0	0	0	0	0	0	0	0	0	0	0	0	0	0	0	0	0	0	0	0	0	0	0	0	0	0	0	0	0	0	0	0	0	0	0	0	0	0	0
792471	792471CG	I105M	NS	ATC	ATG	Rv0693	mycofactocin radical SAM maturase MftC	0	0	0	0	0	0	0	0	0	0	0	0	0	0	0	0	0	0	0	0	0	0	0	0	0	0	0	0	0	0	0	0	0	0	0	0	0	0	0	0	0	0
2197237	2197237AC	K417Q	NS	AAA	CAA	Rv1945	hypothetical protein	0	0	0	0	0	0	0	0	0	0	0	0	0	0	0	0	0	0	0	0	0	0	0	0	0	0	0	0	0	0	0	0	0	0	0	0	0	0	0	0	0	0
2269881	2269881AC	N120K	NS	AAT	AAG	Rv2024c	hypothetical protein	0	0	0	0	0	0	0	0	0	0	0	0	0	0	0	0	0	0	0	0	0	0	0	0	0	0	0	0	0	0	0	0	0	0	0	0	0	0	0	0	0	0
2446408	2446408GA	A180V	NS	GCC	GTC	Rv2184c	hypothetical protein	0	0	0	0	0	0	0	0	0	0	0	0	0	0	0	1	0	0	0	0	0	1	0	0	0	0	0	0	0	0	0	0	0	1	0	1	0	0	0	0	0	1
3437847	3437847GC	G357R	NS	GGG	CGG	Rv3074	hypothetical protein	1	0	0	0	0	0	0	0	0	0	0	0	0	0	0	0	0	0	0	0	0	0	0	0	0	0	0	0	0	0	0	0	0	0	0	0	0	0	0	0	0	0
2520761	2520761GA	E7K	NS	GAG	AAG	accD6	acetyl‑/propionyl‑CoA carboxylase subunit beta	0	0	0	0	0	0	0	0	0	0	0	0	0	0	0	1	0	0	0	0	0	1	0	0	0	0	0	0	0	0	0	0	0	1	0	1	0	0	0	0	0	1
2109694	2109694TC	C51R	NS	TGC	CGC	adhA	alcohol dehydrogenase A	0	0	0	0	0	0	0	0	0	0	0	0	0	0	0	1	0	0	0	0	0	1	0	0	0	0	0	0	0	0	0	0	0	1	0	1	0	0	0	0	0	1
899949	899949CT	R461Q	NS	CGG	CAG	cpsY	exopolysaccharide phosphotransferase CpsY	0	0	0	0	0	0	0	0	0	0	0	0	0	0	0	0	0	0	0	0	0	0	0	0	0	0	0	0	0	0	0	0	0	0	1	0	0	0	0	0	0	0
4229167	4229167TC	V274A	NS	GTG	GCG	glfT1	galactofuranosyl transferase GlfT	0	0	0	0	1	0	0	0	1	0	1	0	0	1	0	0	0	0	0	0	0	0	1	0	1	1	0	1	0	0	1	0	1	0	0	0	1	0	0	0	0	0
4256210	4256210GT	A1646D	NS	GCC	GAC	pks13	polyketide synthase	0	0	0	0	1	0	0	0	1	0	1	0	0	1	0	0	0	0	0	0	0	0	1	0	1	1	0	1	0	0	1	0	1	0	0	0	1	0	0	0	0	0
2627899	2627899TA	D267V	NS	GAC	GTC	plcC	phospholipase C	0	0	0	0	0	0	0	0	0	0	0	0	0	0	0	0	0	0	0	0	0	0	0	0	0	0	0	1	0	0	1	0	0	0	0	0	0	0	0	0	0	0
340132	340132GA	E257K	NS	GAA	AAA	PPE3	PPE family protein PPE3	0	0	0	0	1	1	0	0	0	0	1	0	0	0	0	0	0	0	0	0	0	1	0	0	1	0	0	1	0	0	0	0	1	1	0	1	1	0	0	0	0	1
532758	532758AC	E121D	NS	GAA	GAC	Rv0443	hypothetical protein	0	0	0	0	0	0	0	0	0	0	0	0	0	0	0	1	0	0	0	0	0	1	0	0	0	0	0	0	0	0	0	0	0	1	0	1	0	0	0	0	0	1
946854	946854CT	R267C	NS	CGC	TGC	Rv0849	MFS‑type transporter	0	0	1	0	0	0	0	0	0	0	0	0	0	0	0	0	0	0	0	0	0	0	0	0	0	0	0	0	0	0	0	0	0	0	0	0	0	0	0	0	0	0
1243300	1243300CT	D69N	NS	GAC	AAC	Rv1120c	hypothetical protein	0	0	1	0	0	0	0	0	0	0	0	0	0	0	0	0	0	0	0	0	0	0	0	0	0	0	0	0	0	0	0	0	0	0	0	0	0	0	0	0	0	0
2531575	2531575TG	Q108P	NS	CAG	CCG	Rv2258c	transcriptional regulator	0	0	0	0	0	0	0	0	0	0	0	0	0	0	0	0	0	0	0	1	0	0	0	0	0	0	0	0	1	0	0	0	0	0	0	0	0	0	0	0	0	0
620625	620625AG	I245M	NS	ATA	ATG	ccsA	cytochrome C‑type biogenesis protein CcsA	0	0	0	0	1	0	0	0	1	0	1	0	0	1	0	0	0	0	0	0	0	0	1	0	1	1	0	1	0	0	1	0	1	0	0	0	1	0	0	0	0	0
2517321	2517321CG	P179A	NS	CCG	GCG	fabD	malonyl CoA‑acyl carrier protein transacylase	0	0	0	0	0	0	0	0	0	0	0	0	0	0	0	0	0	0	0	0	0	0	0	0	0	0	0	0	0	0	0	0	0	0	0	0	0	0	0	0	0	0
1419657	1419657GC	A31G	NS	GCC	GGC	lprA	lipoprotein LprA	0	0	0	0	0	0	0	0	0	0	0	0	0	0	0	1	0	0	0	0	0	1	0	0	0	0	0	0	0	0	0	0	0	1	0	1	0	0	0	0	0	1
3412611	3412611TC	Q519R	NS	CAG	CGG	nrdE	ribonucleoside‑diphosphate reductase subunit alpha	0	0	0	0	1	0	0	0	1	0	1	0	0	1	0	0	0	0	0	0	0	0	1	0	1	1	0	1	0	0	1	0	1	0	0	0	1	0	0	0	0	0
2248981	2248981GA	P147L	NS	CCT	CTT	Rv2003c	hypothetical protein	0	0	0	0	0	0	0	0	0	0	0	0	0	0	0	1	0	0	0	0	0	1	0	0	0	0	0	0	0	0	0	0	0	1	0	1	0	0	0	0	0	1
2270100	2270100CT	W47*	NS	TGG	TGA	Rv2024c	hypothetical protein	0	0	0	0	0	0	0	0	0	0	0	0	0	0	0	1	0	0	0	0	0	1	0	0	0	0	0	0	0	0	0	0	0	1	0	1	0	0	0	0	0	1
3547681	3547681GA	V22I	NS	GTT	ATT	Rv3179	hypothetical protein	0	0	0	0	0	0	0	0	0	0	0	0	0	0	0	1	0	0	0	0	0	1	0	0	0	0	0	0	0	0	0	0	0	1	0	1	0	0	0	0	0	1
25137	25137TC	D103G	NS	GAT	GGT	fhaA	FHA domain‑containing protein FhaA	0	0	0	0	0	0	0	0	0	0	0	0	0	0	0	1	0	0	0	0	0	1	0	0	0	0	0	0	0	0	0	0	0	1	0	1	0	0	0	0	0	1
2346318	2346318GA	P336L	NS	CCG	CTG	pepE	dipeptidase PepE	0	0	0	0	1	0	0	0	1	0	1	0	0	1	0	0	0	0	0	0	0	0	1	0	1	1	0	1	0	0	1	0	1	0	0	0	1	0	0	0	0	0
132417	132417CG	R346G	NS	CGC	GGC	PEPGRS1	PE‑PGRS family protein PE_PGRS1	1	1	1	1	1	0	0	0	1	0	1	1	1	1	0	1	1	0	0	1	1	1	1	1	0	1	1	0	1	1	0	1	1	1	1	0	1	0	0	0	1	0
1037012	1037012TC	M5T	NS	ATG	ACG	pstA1	phosphate ABC transporter permease PstA	1	0	0	0	1	1	1	0	1	1	1	1	1	1	1	1	1	1	1	1	1	1	1	1	1	1	0	1	1	0	1	1	1	1	1	1	1	1	1	0	1	1
762774	762774CT	R990C	NS	CGC	TGC	rpoB	DNA‑directed RNA polymerase subunit beta	1	0	0	0	0	0	0	0	0	0	0	0	0	0	0	0	0	0	0	0	0	0	0	0	0	0	0	0	0	0	0	0	0	0	0	0	0	0	0	0	0	0
1358411	1358411TC	D345G	NS	GAT	GGT	Rv1215c	hypothetical protein	0	1	1	0	0	0	0	0	0	0	0	0	0	0	0	0	0	0	0	0	0	0	0	0	0	0	0	0	0	1	0	0	0	0	0	0	0	0	0	0	0	0
1698581	1698581GC	F438L	NS	TTC	TTG	Rv1508c	membrane protein	0	0	0	0	0	0	0	0	0	0	0	0	0	0	0	1	0	0	0	0	0	1	0	0	0	0	0	0	0	0	0	0	0	1	0	1	0	0	0	0	0	1
2980416	2980416GA	P135S	NS	CCG	TCG	Rv2659c	prophage integrase	0	0	0	0	0	0	0	0	0	0	0	0	0	0	0	0	0	0	0	0	0	0	0	0	0	0	0	0	0	0	0	0	0	0	0	0	0	0	0	0	0	0
552713	552713CG	P34A	NS	CCC	GCC	lpdC	dihydrolipoamide dehydrogenase	0	0	0	0	0	0	0	0	0	0	0	0	0	0	0	1	0	0	0	0	0	1	0	0	0	0	0	0	0	0	0	0	0	1	0	1	0	0	0	0	0	1
2173090	2173090CG	A236P	NS	GCA	CCA	lppF	lipoprotein LppF	0	1	1	0	0	0	0	1	0	0	0	0	0	0	0	0	0	0	0	0	0	0	0	0	0	0	0	0	0	1	0	0	0	0	0	0	0	0	0	0	0	0
1906078	1906078AG	T277A	NS	ACC	GCC	moeX	molybdopterin biosynthesis protein MoeX	0	0	0	0	1	0	0	0	1	0	1	0	0	1	0	0	0	0	0	0	0	0	1	0	1	1	0	1	0	0	1	0	1	0	0	0	1	0	0	0	0	0
990981	990981CT	S539N	NS	AGT	AAT	Rv0890c	HTH‑type transcriptional regulator	0	0	0	0	0	0	0	0	0	0	0	0	0	0	0	1	0	0	0	0	0	1	0	0	0	0	0	0	0	0	0	0	0	1	0	1	0	0	0	0	0	1
1955930	1955930GA	T439M	NS	ACG	ATG	Rv1730c	penicillin‑binding protein	0	0	0	0	0	0	0	0	0	0	0	0	0	0	0	1	0	0	0	0	0	1	0	0	0	0	0	0	0	0	0	0	0	1	0	1	0	0	0	0	0	1
2341606	2341606AG	S246G	NS	AGC	GGC	Rv2083	hypothetical protein	0	0	0	0	0	0	0	0	0	0	0	0	0	0	0	0	0	0	0	1	0	0	0	0	0	0	0	0	1	0	0	0	0	0	0	0	0	0	0	0	0	0
2576070	2576070GA	V88I	NS	GTC	ATC	Rv2305	hypothetical protein	0	0	0	0	0	0	0	0	0	0	0	0	0	0	0	0	0	0	0	0	0	0	0	0	0	0	0	0	0	0	0	0	0	0	0	0	0	0	0	0	0	0
690191	690191CT	P378L	NS	CCG	CTG	mce2C	Mce family protein Mce2C	0	0	0	0	0	0	0	0	0	0	0	0	0	0	0	1	0	0	0	0	0	1	0	0	0	0	0	0	0	0	0	0	0	1	0	1	0	0	0	0	0	1
141623	141623GA	D142N	NS	GAT	AAT	oxyS	oxidative stress response regulatory protein OxyS	0	0	0	0	1	0	0	0	1	0	1	0	0	1	0	0	0	0	0	0	0	0	1	0	1	1	0	1	0	0	1	0	1	0	0	0	1	0	0	0	0	0
1218896	1218896GA	G810S	NS	GGC	AGC	PEPGRS22	PE‑PGRS family protein PE_PGRS22	0	0	0	0	1	0	0	0	1	0	0	0	0	1	0	0	0	0	0	0	0	0	0	0	0	1	0	0	0	0	0	0	0	0	0	0	0	0	0	0	0	0
2170568	2170568GC	I15M	NS	ATC	ATG	PPE35	PPE family protein PPE35	0	0	0	0	0	0	0	0	0	0	0	0	0	0	0	1	0	0	0	0	0	1	0	0	0	0	0	0	0	0	0	0	0	1	0	1	0	0	0	0	0	1
801697	801697GA	R79H	NS	CGT	CAT	rplD	50S ribosomal protein L4	0	0	0	0	0	0	0	0	0	0	0	0	0	0	0	1	0	0	0	0	0	1	0	0	0	0	0	0	0	0	0	0	0	1	0	1	0	0	0	0	0	1
707978	707978TC	E513G	NS	GAG	GGG	Rv0613c	hypothetical protein	0	0	0	0	0	0	0	0	0	0	0	0	0	0	0	0	0	0	0	0	0	0	0	0	0	0	0	0	0	0	0	0	0	0	0	0	0	0	0	0	0	0
708782	708782TC	D245G	NS	GAC	GGC	Rv0613c	hypothetical protein	0	0	0	0	0	0	0	0	0	0	0	0	0	0	0	0	0	0	0	0	0	0	0	0	0	0	0	0	0	0	0	0	0	0	0	0	0	0	0	0	0	0
962065	962065GA	S183F	NS	TCT	TTT	Rv0862c	hypothetical protein	0	0	0	0	0	0	0	0	0	0	0	0	0	0	0	1	0	0	0	0	0	1	0	0	0	0	0	0	0	0	0	0	0	1	0	1	0	0	0	0	0	1
3576231	3576231TC	Q269R	NS	CAG	CGG	Rv3201c	ATP‑dependent DNA helicase	0	0	0	0	1	0	0	0	1	0	1	0	0	1	0	0	0	0	0	0	0	0	1	0	1	1	0	1	0	0	1	0	1	0	0	0	1	0	0	0	0	0
3664457	3664457CA	A80D	NS	GCC	GAC	Rv3282	hypothetical protein	0	0	0	0	1	0	0	0	1	0	1	0	0	1	0	0	0	0	0	0	0	0	1	0	1	1	0	1	0	0	1	0	1	0	0	0	1	0	0	0	0	0
1557380	1557380AC	T94P	NS	ACC	CCC	carB	carbamoyl‑phosphate synthase large subunit	0	0	0	0	0	0	0	0	0	0	0	0	0	0	0	1	0	0	0	0	0	1	0	0	0	0	0	0	0	0	0	0	0	1	0	1	0	0	0	0	0	1
349200	349200GA	R1189H	NS	CGC	CAC	eccC3	ESX‑3 secretion system protein EccC3	0	0	0	0	0	0	0	0	0	0	0	0	0	0	0	1	0	0	0	0	0	1	0	0	0	0	0	0	0	0	0	0	0	1	0	1	0	0	0	0	0	1
642096	642096AG	M239T	NS	ATG	ACG	fadD8	fatty‑acid‑‑CoA ligase FadD8	0	0	1	0	0	0	0	0	0	0	0	0	0	0	0	0	0	0	0	0	0	0	0	0	0	0	0	0	0	0	0	0	0	0	0	0	0	0	0	0	0	0
1457144	1457144CT	R194C	NS	CGC	TGC	hemK	release factor glutamine methyltransferase	1	1	1	0	1	1	1	1	1	1	1	1	1	1	1	1	1	1	1	1	1	1	1	1	0	1	1	1	1	1	1	1	1	1	1	1	1	1	1	0	1	1
684019	684019AG	V85A	NS	GTG	GCG	Rv0585c	integral membrane protein	0	0	0	0	0	0	0	0	0	0	0	0	0	0	0	1	0	0	0	0	0	1	0	0	0	0	0	0	0	0	0	0	0	1	0	1	0	0	0	0	0	1
4221423	4221423CT	S112L	NS	TCG	TTG	Rv3776	hypothetical protein	0	0	0	0	1	0	0	0	1	0	1	0	0	1	0	0	0	0	0	0	0	0	1	0	1	1	0	1	0	0	1	0	1	0	0	0	1	0	0	0	0	0
4038318	4038318GA	P796L	NS	CCG	CTG	clpC1	ATP‑dependent protease ATP‑binding subunit ClpC	0	0	0	0	0	0	0	0	0	0	0	0	0	0	0	1	0	0	0	0	0	1	0	0	0	0	0	0	0	0	0	0	0	1	0	1	0	0	0	0	0	1
3405197	3405197GT	G21V	NS	GGC	GTC	fecB	FeIII‑dicitrate‑binding periplasmic lipoprotein	0	0	0	0	0	0	0	0	0	0	0	0	0	0	0	1	0	0	0	0	0	1	0	0	0	0	0	0	0	0	0	0	0	1	0	1	0	0	0	0	0	1
654719	654719GA	E281K	NS	GAG	AAG	htpX	protease HtpX	0	0	0	0	0	0	0	0	0	0	0	0	0	0	0	1	0	0	0	0	0	1	0	0	0	0	0	0	0	0	0	0	0	1	0	1	0	0	0	0	0	1
4041787	4041787CT	S385N	NS	AGC	AAC	lysS	lysine‑‑tRNA ligase	0	0	0	0	0	0	0	0	0	0	0	0	0	0	0	1	0	0	0	0	0	1	0	0	0	0	0	0	0	0	0	0	0	1	0	1	0	0	0	0	0	1
3110211	3110211GA	Q105*	NS	CAG	TAG	mazF9	mRNA interferase MazF9	0	0	0	0	0	0	0	0	0	0	0	0	0	0	0	1	0	0	0	0	0	1	0	0	0	0	0	0	0	0	0	0	0	1	0	1	0	0	0	0	0	1
3527479	3527479AC	L562R	NS	CTC	CGC	PPE53	PPE family protein PPE53	0	0	0	0	0	0	0	0	0	0	0	0	0	0	0	1	0	0	0	0	0	1	0	0	0	0	0	0	0	0	0	0	0	1	0	1	0	0	0	0	0	1
721598	721598CA	E45D	NS	GAG	GAT	recD	exonuclease V subunit alpha RecD	0	0	0	0	0	0	0	0	0	0	0	0	0	0	0	0	0	0	0	0	0	0	0	0	0	0	0	0	0	0	0	0	0	0	1	0	0	0	0	0	0	0
1902895	1902895AG	T167A	NS	ACG	GCG	Rv1678	integral membrane protein	0	0	0	0	0	0	0	0	0	0	0	0	0	0	0	1	0	0	0	0	0	1	0	0	0	0	0	0	0	0	0	0	0	1	0	1	0	0	0	0	0	1
2708906	2708906TC	T354A	NS	ACC	GCC	Rv2411c	hypothetical protein	0	0	0	0	0	0	0	0	0	0	0	0	0	0	0	1	0	0	0	0	0	1	0	0	0	0	0	0	0	0	0	0	0	1	0	1	0	0	0	0	0	1
2886343	2886343AC	Q578P	NS	CAG	CCG	Rv2565	NTE family protein	0	0	0	0	0	0	0	0	0	0	0	0	0	0	0	1	0	0	0	0	0	1	0	0	0	0	0	0	0	0	0	0	0	1	0	1	0	0	0	0	0	1
3140124	3140124AG	F121L	NS	TTC	CTC	ugpB	sn‑glycerol‑3‑phosphate ABC transporter substrate‑binding lipoprotein UgpB	0	0	0	0	0	0	0	0	0	0	0	0	0	0	0	0	0	0	0	0	0	0	0	0	0	0	0	0	0	0	0	0	0	0	0	0	0	0	0	0	0	0
4153435	4153435CT	E17K	NS	GAA	AAA	ask	aspartokinase	0	0	0	0	0	0	0	0	0	0	0	0	0	0	0	1	0	0	0	0	0	1	0	0	0	0	0	0	0	0	0	0	0	1	0	1	0	0	0	0	0	1
2157663	2157663AG	Y109H	NS	TAC	CAC	lppC	lipoprotein LppC	0	0	0	0	0	0	0	0	0	0	0	0	0	0	0	1	0	0	0	0	0	1	0	0	0	0	0	0	0	0	0	0	0	1	0	1	0	0	0	0	0	1
1522856	1522856CT	A393T	NS	GCC	ACC	moeY	molybdopterin biosynthesis protein MoeY	0	0	0	0	0	0	0	0	0	0	0	0	0	0	0	1	0	0	0	0	0	1	0	0	0	0	0	0	0	0	0	0	0	1	0	1	0	0	0	0	0	1
2602209	2602209GA	S418L	NS	TCA	TTA	narK1	nitrate/nitrite transporter	1	0	0	0	0	0	0	0	0	0	0	0	0	0	0	0	0	0	0	0	0	0	0	0	0	0	0	0	0	0	0	0	0	0	0	0	0	0	0	0	0	0
3758561	3758561CT	A2848T	NS	GCA	ACA	PPE56	PPE family protein PPE56	0	0	0	0	0	0	0	0	0	0	0	0	0	0	0	1	0	0	0	0	0	1	0	0	0	0	0	0	0	0	0	0	0	1	0	1	0	0	0	0	0	1
3883178	3883178AC	E115D	NS	GAA	GAC	rmlC	dTDP‑4‑dehydrorhamnose 3,5‑epimerase	0	0	0	0	1	0	0	0	1	0	1	0	0	1	0	0	0	0	0	0	0	0	1	0	1	1	0	1	0	0	1	0	1	0	0	0	1	0	0	0	0	0
582169	582169CT	A404T	NS	GCG	ACG	Rv0492c	GMC‑type oxidoreductase	0	0	0	0	0	0	0	0	0	0	0	0	0	0	0	0	0	0	0	0	0	0	0	0	0	0	0	0	0	0	0	0	0	0	1	0	0	0	0	0	0	0
1011514	1011514GT	W460L	NS	TGG	TTG	Rv0907	hypothetical protein	0	0	0	0	0	0	0	0	0	0	0	0	0	0	0	1	0	0	0	0	0	1	0	0	0	0	0	0	0	0	0	0	0	1	0	1	0	0	0	0	0	1
3820846	3820846TC	D349G	NS	GAC	GGC	Rv3402c	hypothetical protein	0	0	0	0	0	0	0	0	0	0	0	0	0	0	0	1	0	0	0	0	0	1	0	0	0	0	0	0	0	0	0	0	0	1	0	1	0	0	0	0	0	1
1478182	1478182GA	R313C	NS	CGC	TGC	alkA	bifunctional regulatory protein/DNA repair enzyme AlkA	0	1	1	0	0	0	0	1	0	0	0	0	0	0	0	0	0	0	0	0	0	0	0	0	0	0	0	0	0	1	0	0	0	0	0	0	0	0	0	0	0	0
4022797	4022797GC	P336R	NS	CCC	CGC	cysS1	cysteine‑‑tRNA ligase	0	0	0	0	0	0	0	0	0	0	0	0	0	0	0	0	0	0	0	0	0	0	0	0	0	0	0	0	0	0	0	0	0	0	0	0	0	0	0	0	0	0
3300658	3300658GC	R600G	NS	CGT	GGT	fadD29	long‑chain‑fatty‑acid‑‑AMP ligase FadD29	0	0	0	0	0	0	0	0	0	0	0	0	0	0	0	0	0	0	0	0	0	0	0	0	0	0	0	0	0	0	0	0	0	0	0	0	0	0	0	0	0	0
2185888	2185888CT	G101S	NS	GGC	AGC	fadE17	acyl‑CoA dehydrogenase FadE17	0	0	0	0	0	0	0	0	0	0	0	0	0	0	0	1	0	0	0	0	0	1	0	0	0	0	0	0	0	0	0	0	0	1	0	1	0	0	0	0	0	1
4008747	4008747AG	I179T	NS	ATC	ACC	hsaB	flavin‑dependent monooxygenase reductase subunit HsaB	0	0	0	0	0	1	0	0	1	0	1	0	0	1	0	0	0	0	0	0	0	0	1	1	0	1	0	1	0	0	1	1	1	0	0	0	1	0	0	0	0	0
1046362	1046362TG	L76R	NS	CTG	CGG	ligD	multifunctional non‑homologous end joining DNA repair protein/ATP dependent DNA ligase LigD	0	0	0	0	0	0	0	0	0	0	0	0	0	0	0	0	0	0	0	0	0	0	0	0	0	0	0	0	0	0	0	0	0	0	1	0	0	0	0	0	0	0
4018401	4018401GA	C15Y	NS	TGC	TAC	lppH	lipoprotein LppH	0	0	0	0	0	0	0	0	0	0	0	0	0	0	0	0	0	0	0	1	0	0	0	0	0	0	0	0	1	0	0	0	0	0	0	0	0	0	0	0	0	0
2419540	2419540TC	T357A	NS	ACC	GCC	murE	UDP‑N‑acetylmuramoylalanyl‑D‑glutamate‑‑2, 6‑diaminopimelate ligase	0	0	0	0	0	0	0	0	0	0	0	0	0	0	0	1	0	0	0	0	0	1	0	0	0	0	0	0	0	0	0	0	0	1	0	1	0	0	0	0	0	1
1325413	1325413AC	Y67D	NS	TAC	GAC	Rv1184c	hypothetical protein	0	0	0	0	0	0	0	0	0	0	0	0	0	0	0	1	0	0	0	0	0	1	0	0	0	0	0	0	0	0	0	0	0	1	0	1	0	0	0	0	0	1
1504420	1504420GA	R22H	NS	CGT	CAT	Rv1337	integral membrane protein	0	1	1	0	0	0	0	1	0	0	0	0	0	0	0	0	0	0	0	0	0	0	0	0	0	0	0	0	0	1	0	0	0	0	0	0	0	0	0	0	0	0
1722000	1722000CT	G21S	NS	GGC	AGC	Rv1526c	glycosyltransferase	0	0	0	0	0	0	0	0	0	0	0	0	0	0	0	0	0	0	0	0	0	0	0	0	0	0	0	0	0	0	0	0	0	0	1	0	0	0	0	0	0	0
3375165	3375165AC	F167C	NS	TTC	TGC	Rv3015c	hypothetical protein	0	0	0	0	1	1	0	0	1	0	1	0	0	1	0	0	0	1	0	0	0	0	1	1	0	1	0	1	0	0	1	1	1	0	0	0	1	0	0	0	0	0
371	371CT	P124L	NS	CCA	CTA	dnaA	chromosomal replication initiator protein DnaA	0	1	1	0	0	0	0	1	0	0	0	0	0	0	0	0	0	0	0	0	0	0	0	0	0	0	0	0	0	1	0	0	0	0	0	0	0	0	0	0	0	0
2094479	2094479TC	D237G	NS	GAC	GGC	gnd1	6‑phosphogluconate dehydrogenase	0	1	1	0	0	0	0	1	0	0	0	0	0	0	0	0	0	0	0	0	0	0	0	0	0	0	0	0	0	1	0	0	0	0	0	0	0	0	0	0	0	0
1576527	1576527GT	F90L	NS	TTC	TTA	lipI	lipase	0	0	0	0	1	0	0	0	1	0	1	0	0	1	0	0	0	0	0	0	0	0	1	0	1	1	0	1	0	0	1	0	1	0	0	0	1	0	0	0	0	0
2253701	2253701CG	A567G	NS	GCA	GGA	otsB1	trehalose‑6‑phosphate phosphatase OtsB	0	0	0	0	0	0	0	0	0	0	0	0	0	0	0	1	0	0	0	0	0	1	0	0	0	0	0	0	0	0	0	0	0	1	0	1	0	0	0	0	0	1
3089689	3089689CG	G225R	NS	GGG	CGG	pepR	zinc protease	0	1	1	0	0	0	0	1	0	0	0	0	0	0	0	0	0	0	0	0	0	0	0	0	0	0	0	0	0	1	0	0	0	0	0	0	0	0	0	0	0	0
1404949	1404949AC	L379R	NS	CTG	CGG	Rv1257c	oxidoreductase	0	0	0	0	0	0	0	0	0	0	0	0	0	0	0	1	0	0	0	0	0	1	0	0	0	0	0	0	0	0	0	0	0	1	0	1	0	0	0	0	0	1
2800874	2800874GA	R3W	NS	CGG	TGG	Rv2488c	LuxR family transcriptional regulator	0	0	0	0	0	0	0	0	0	0	0	0	0	0	0	1	0	0	0	0	0	1	0	0	0	0	0	0	0	0	0	0	0	1	0	1	0	0	0	0	0	1
3117604	3117604GA	E263K	NS	GAG	AAG	Rv2812	transposase	0	0	0	0	0	0	0	0	0	0	0	0	0	0	0	1	0	0	0	0	0	1	0	0	0	0	0	0	0	0	0	0	0	1	0	1	0	0	0	0	0	1
4233220	4233220CT	W126*	NS	TGG	TGA	Rv3786c	hypothetical protein	0	0	0	0	0	0	0	0	0	0	0	0	0	0	0	0	0	0	0	0	0	0	0	0	0	1	0	0	0	0	0	0	0	0	0	0	0	0	0	0	0	0
697543	697543TC	T9A	NS	ACC	GCC	vapC27	ribonuclease VapC27	0	0	0	0	0	0	0	0	0	0	0	0	0	0	0	1	0	0	0	0	0	1	0	0	0	0	0	0	0	0	0	0	0	1	0	1	0	0	0	0	0	1
247086	247086CT	G78D	NS	GGC	GAC	mmpL3	transmembrane transport protein MmpL3	0	0	0	0	0	0	0	0	0	0	0	0	0	0	0	1	0	0	0	0	0	1	0	0	0	0	0	0	0	0	0	0	0	1	0	1	0	0	0	0	0	1
3571828	3571828GC	P239R	NS	CCG	CGG	nudC	NADH pyrophosphatase	0	0	0	0	1	0	0	0	1	0	1	0	0	1	0	0	0	0	0	0	0	0	1	0	1	1	0	1	0	0	1	0	1	0	0	0	1	0	0	0	0	0
178941	178941GT	N123K	NS	AAC	AAA	PE1	PE family protein PE1	0	0	0	0	0	0	0	0	0	0	0	0	0	0	0	0	0	0	1	0	1	0	0	0	0	0	0	0	0	0	0	0	0	0	0	0	0	0	1	0	0	0
1056094	1056094CT	D198N	NS	GAT	AAT	pgi	glucose‑6‑phosphate isomerase	0	0	0	0	0	0	0	0	0	0	0	0	0	0	0	0	0	0	0	1	0	0	0	0	0	0	0	0	1	0	0	0	0	0	0	0	0	0	0	0	0	0
365513	365513GA	V94M	NS	GTG	ATG	Rv0303	dehydrogenase/reductase	0	1	1	0	0	0	0	1	0	0	0	0	0	0	0	0	0	0	0	0	0	0	0	0	0	0	0	0	0	1	0	0	0	0	0	0	0	0	0	0	0	0
2280668	2280668GA	H139Y	NS	CAT	TAT	Rv2033c	hypothetical protein	0	0	0	0	0	0	0	0	0	0	0	0	0	0	0	1	0	0	0	0	0	1	0	0	0	0	0	0	0	0	0	0	0	1	0	1	0	0	0	0	0	1
3159484	3159484AC	Y191D	NS	TAC	GAC	Rv2850c	magnesium chelatase	0	0	0	0	0	0	0	0	0	0	0	0	0	0	0	1	0	0	0	0	0	1	0	0	0	0	0	0	0	0	0	0	0	1	0	1	0	0	0	0	0	1
4311664	4311664CT	G15D	NS	GGC	GAC	Rv3837c	phosphoglycerate mutase	0	0	0	0	1	0	0	0	1	0	1	0	0	1	0	0	0	0	0	0	0	0	1	0	1	1	0	1	0	0	1	0	1	0	0	0	1	0	0	0	0	0
152969	152969GA	V216M	NS	GTG	ATG	treS	trehalose synthase/amylase TreS	0	0	0	0	0	0	0	0	0	0	0	0	0	0	0	1	0	0	0	0	0	1	0	0	0	0	0	0	0	0	0	0	0	1	0	1	0	0	0	0	0	1
4237297	4237297GA	D45N	NS	GAC	AAC	dprE2	decaprenylphosphoryl‑D‑2‑keto erythropentose reductase	0	1	1	0	0	0	0	1	0	0	0	0	0	0	0	0	0	0	0	0	0	0	0	0	0	0	0	0	0	1	0	0	0	0	0	0	0	0	0	0	0	0
603832	603832GC	M338I	NS	ATG	ATC	hemD	uroporphyrin‑III C‑methyltransferase	0	0	0	0	0	0	0	0	0	0	0	0	0	0	0	1	0	0	0	0	0	1	0	0	0	0	0	0	0	0	0	0	0	1	0	1	0	0	0	0	0	1
1881343	1881343GT	A2014S	NS	GCC	TCC	pks7	polyketide synthase	0	0	0	0	0	0	0	0	0	0	0	0	0	0	0	1	0	0	0	0	0	1	0	0	0	0	0	0	0	0	0	0	0	1	0	1	0	0	0	0	0	1
3879560	3879560TC	T45A	NS	ACC	GCC	rpsK	30S ribosomal protein S11	0	0	0	0	0	0	0	0	0	0	0	0	0	0	0	1	0	0	0	0	0	1	0	0	0	0	0	0	0	0	0	0	0	1	0	1	0	0	0	0	0	1
125560	125560AG	E396G	NS	GAA	GGA	Rv0106	hypothetical protein	0	0	0	0	0	0	0	0	0	0	0	0	0	0	0	1	0	0	0	0	0	1	0	0	0	0	0	0	0	0	0	0	0	1	0	1	0	0	0	0	0	1
2860613	2860613GC	M54I	NS	ATG	ATC	Rv2536	transmembrane protein	1	0	0	0	0	0	0	0	0	0	0	0	0	0	0	0	0	0	0	0	0	0	0	0	0	0	0	0	0	0	0	0	0	0	0	0	0	0	0	0	0	0
3563387	3563387CG	K300N	NS	AAG	AAC	Rv3194c	secreted protein	0	1	1	0	0	0	0	1	0	0	0	0	0	0	0	0	0	0	0	0	0	0	0	0	0	0	0	0	0	1	0	0	0	0	0	0	0	0	0	0	0	0
3817132	3817132CT	T335I	NS	ACT	ATT	Rv3399	S‑adenosylmethionine‑dependent methyltransferase	0	0	0	0	0	0	0	0	0	0	0	0	0	0	0	1	0	0	0	0	0	1	0	0	0	0	0	0	0	0	0	0	0	1	0	1	0	0	0	0	0	1
4234960	4234960AC	I61L	NS	ATC	CTC	Rv3788	hypothetical protein	0	0	0	0	1	0	0	0	1	0	1	0	0	1	0	0	0	0	0	0	0	0	1	0	1	1	0	1	0	0	1	0	1	0	0	0	1	0	0	0	0	0
2818550	2818550GA	T193I	NS	ACC	ATC	scoB	succinyl‑CoA:3‑ketoacid‑CoA transferase subunit B	0	0	0	0	0	0	0	0	0	0	0	0	0	0	0	1	0	0	0	0	0	1	0	0	0	0	0	0	0	0	0	0	0	1	0	1	0	0	0	0	0	1
2930254	2930254GA	G62D	NS	GGC	GAC	vapB41	antitoxin VapB41	0	1	1	0	0	0	0	1	0	0	0	0	0	0	0	0	0	0	0	0	0	0	0	0	0	0	0	0	0	1	0	0	0	0	0	0	0	0	0	0	0	0
3209156	3209156GA	A84V	NS	GCC	GTC	fdhD	FdhD protein	0	0	0	0	1	0	0	0	1	0	1	0	0	1	0	0	0	0	0	0	0	0	1	0	1	1	0	1	0	0	1	0	1	0	0	0	1	0	0	0	0	0
1207386	1207386AG	*289W	NS	TGA	TGG	mca	mycothiol S‑conjugate amidase	0	1	1	0	0	0	0	1	0	0	0	0	0	0	0	0	0	0	0	0	0	0	0	0	0	0	0	0	0	1	0	0	0	0	0	0	0	0	0	0	0	0
2789341	2789341AC	I561S	NS	ATC	AGC	plsC	bifunctional L‑3‑phosphoserine phosphatase/1‑acyl‑sn‑glycerol‑3‑phosphate acyltransferase	0	0	0	0	0	0	0	0	0	0	0	0	0	0	0	1	0	0	0	0	0	1	0	0	0	0	0	0	0	0	0	0	0	1	0	1	0	0	0	0	0	1
4123770	4123770GA	A619T	NS	GCG	ACG	ponA2	bifunctional penicillin‑insensitive transglycosylase/penicillin‑sensitive transpeptidase	0	0	0	0	1	0	0	0	1	0	1	0	0	1	0	0	0	0	0	0	0	0	1	0	1	1	0	1	0	0	1	0	1	0	0	0	1	0	0	0	0	0
621703	621703GA	G266D	NS	GGC	GAC	Rv0530	hypothetical protein	0	0	0	0	0	0	0	0	0	0	0	0	0	0	0	1	0	0	0	0	0	1	0	0	0	0	0	0	0	0	0	0	0	1	0	1	0	0	0	0	0	1
1536914	1536914AC	L244R	NS	CTT	CGT	Rv1364c	sigma factor regulatory protein	1	0	0	0	0	0	0	0	0	0	0	0	0	0	0	0	0	0	0	0	0	0	0	0	0	0	0	0	0	0	0	0	0	0	0	0	0	0	0	0	0	0
1948438	1948438CT	A193V	NS	GCC	GTC	Rv1722	carboxylase	0	0	0	0	0	0	0	0	0	0	0	0	0	0	0	0	0	0	0	0	0	0	0	0	0	0	0	0	1	0	0	0	0	0	0	0	0	0	0	0	0	0
2503486	2503486CA	G375W	NS	GGG	TGG	Rv2230c	GTP cyclohydrolase	0	0	0	0	0	0	0	0	0	0	0	0	0	0	0	0	0	0	0	1	0	0	0	0	0	0	0	0	1	0	0	0	0	0	0	0	0	0	0	0	0	0
3303258	3303258GA	P331S	NS	CCT	TCT	Rv2951c	phthiodiolone/phenolphthiodiolone dimycocerosates ketoreductase	0	0	0	0	0	0	0	0	0	0	0	0	0	0	0	0	0	0	0	0	0	0	0	0	0	0	0	0	0	0	0	0	0	0	0	0	0	0	0	0	0	0
3352553	3352553GA	G429R	NS	GGG	AGG	Rv2994	MFS‑type transporter	0	0	0	0	0	0	0	0	0	0	0	0	0	0	0	0	0	0	0	0	0	0	0	0	0	0	0	0	0	0	0	0	0	0	1	0	0	0	0	0	0	0
1341073	1341073TC	L23S	NS	TTG	TCG	esxL	ESAT‑6 like protein EsxL	0	0	0	0	0	0	0	0	0	0	0	0	0	0	0	1	0	0	0	0	0	1	0	0	0	0	0	0	0	0	0	0	0	1	0	1	0	0	0	0	0	1
1349733	1349733GC	E134D	NS	GAG	GAC	fadD6	fatty‑acid‑‑CoA ligase FadD6	0	0	0	0	1	0	0	0	1	0	1	0	0	1	0	0	0	0	0	0	0	0	1	0	1	1	0	1	0	0	1	0	1	0	0	0	1	0	0	0	0	0
3924275	3924275TC	L193P	NS	CTG	CCG	fadE27	acyl‑CoA dehydrogenase FadE27	0	0	0	0	0	0	0	0	0	0	0	0	0	0	0	1	0	0	0	0	0	1	0	0	0	0	0	0	0	0	0	0	0	1	0	1	0	0	0	0	0	1
204426	204426TC	V121A	NS	GTC	GCC	lprK	Mce family lipoprotein LprK	0	0	0	0	0	0	0	0	0	0	0	0	0	0	0	1	0	0	0	0	0	1	0	0	0	0	0	0	0	0	0	0	0	1	0	1	0	0	0	0	0	1
1796300	1796300GA	D166N	NS	GAC	AAC	nadB	L‑aspartate oxidase	0	0	0	0	0	0	0	0	0	0	0	0	0	0	0	1	0	0	0	0	0	1	0	0	0	0	0	0	0	0	0	0	0	1	0	1	0	0	0	0	0	1
4256666	4256666TC	D1494G	NS	GAC	GGC	pks13	polyketide synthase	0	0	0	0	0	0	0	0	0	0	0	0	0	0	0	1	0	0	0	0	0	1	0	0	0	0	0	0	0	0	0	0	0	1	0	1	0	0	0	0	0	1
3267163	3267163CT	A1639V	NS	GCT	GTT	ppsD	phthiocerol synthesis polyketide synthase type I PpsD	0	0	0	0	0	0	0	0	0	0	0	0	0	0	0	1	0	0	0	0	0	1	0	0	0	0	0	0	0	0	0	0	0	1	0	1	0	0	0	0	0	1
65150	65150CT	W67*	NS	TGG	TGA	Rv0061c	hypothetical protein	0	0	0	0	1	1	0	0	1	0	1	0	0	1	0	0	0	1	0	0	0	0	1	1	1	1	0	1	0	0	1	1	1	0	0	0	1	0	0	0	0	0
228261	228261AG	T462A	NS	ACG	GCG	Rv0194	multidrug ABC transporter ATPase/permease	0	0	0	0	0	0	0	0	0	0	0	0	0	0	0	1	0	0	0	0	0	1	0	0	0	0	0	0	0	0	0	0	0	1	0	1	0	0	0	0	0	1
549363	549363CG	R82P	NS	CGC	CCC	Rv0457c	peptidase	0	0	0	0	1	0	0	0	1	0	1	0	0	1	0	0	0	0	0	0	0	0	1	0	1	1	0	1	0	0	1	0	1	0	0	0	1	0	0	0	0	0
835611	835611CT	T153M	NS	ACG	ATG	Rv0745	hypothetical protein	0	0	0	0	1	0	0	0	1	0	1	0	0	1	0	0	0	0	0	0	0	0	1	0	1	1	0	1	0	0	1	0	1	0	0	0	1	0	0	0	0	0
1011511	1011511AC	Y459S	NS	TAC	TCC	Rv0907	hypothetical protein	0	0	0	0	1	0	0	0	1	0	1	0	0	1	0	0	0	0	0	0	0	0	1	0	1	1	0	1	0	0	1	0	1	0	0	0	1	0	0	0	0	0
1843658	1843658GA	T12I	NS	ACC	ATC	Rv1637c	hypothetical protein	0	0	0	0	0	0	0	0	0	0	0	0	0	0	0	1	0	0	0	0	0	1	0	0	0	0	0	0	0	0	0	0	0	1	0	1	0	0	0	0	0	1
3818459	3818459AC	T140P	NS	ACC	CCC	Rv3401	glycosyl hydrolase	1	0	0	0	0	0	0	0	0	0	0	0	0	0	0	0	0	0	0	0	0	0	0	0	0	0	0	0	0	0	0	0	0	0	0	0	0	0	0	0	0	0
4397129	4397129GT	W178L	NS	TGG	TTG	Rv3910	peptidoglycan biosynthesis protein	0	0	0	0	0	0	0	0	0	0	0	0	0	0	0	1	0	0	0	0	0	1	0	0	0	0	0	0	0	0	0	0	0	1	0	1	0	0	0	0	0	1
76281	76281CT	G448S	NS	GGC	AGC	sdaA	L‑serine dehydratase	0	0	0	0	0	0	0	0	0	0	0	0	0	0	0	1	0	0	0	0	0	1	0	0	0	0	0	0	0	0	0	0	0	1	0	1	0	0	0	0	0	1
2101009	2101009GC	V224L	NS	GTC	CTC	ureG	urease accessory protein UreG	0	0	0	0	0	0	0	0	0	0	0	0	0	0	0	1	0	0	0	0	0	1	0	0	0	0	0	0	0	0	0	0	0	1	0	1	0	0	0	0	0	1
3057801	3057801GA	A88V	NS	GCC	GTC	35kdag	alanine‑rich protein	1	0	0	0	0	0	0	0	0	0	0	0	0	0	0	0	0	0	0	0	0	0	0	0	0	0	0	0	0	0	0	0	0	0	0	0	0	0	0	0	0	0
4155930	4155930CT	R267Q	NS	CGG	CAG	dnaQ	DNA polymerase III subunit epsilon	0	0	0	0	0	0	0	0	0	0	0	0	0	0	0	1	0	0	0	0	0	1	0	0	0	0	0	0	0	0	0	0	0	1	0	1	0	0	0	0	0	1
3426025	3426025GA	A148T	NS	GCG	ACG	ligB	DNA ligase	0	0	0	0	0	0	0	0	0	0	0	0	0	0	0	1	0	0	0	0	0	1	0	0	0	0	0	0	0	0	0	0	0	1	0	1	0	0	0	0	0	1
661524	661524TC	L77P	NS	CTG	CCG	nrdZ	vitamin B12‑dependent ribonucleoside‑diphosphate reductase	0	0	0	0	0	0	0	0	0	0	0	0	0	0	0	1	0	0	0	0	0	1	0	0	0	0	0	0	0	0	0	0	0	1	0	1	0	0	0	0	0	1
3473214	3473214GC	L231V	NS	CTG	GTG	prfB	peptide chain release factor PrfB	0	0	0	0	0	0	0	0	0	0	0	0	0	0	0	1	0	0	0	0	0	1	0	0	0	0	0	0	0	0	0	0	0	1	0	1	0	0	0	0	0	1
397910	397910GC	G157R	NS	GGG	CGG	Rv0332	hypothetical protein	0	1	1	0	0	0	0	1	0	0	0	0	0	0	0	0	0	0	0	0	0	0	0	0	0	0	0	0	0	1	0	0	0	0	0	0	0	0	0	0	0	0
2144617	2144617GA	P89L	NS	CCG	CTG	Rv1897c	D‑tyrosyl‑tRNA(Tyr) deacylase	0	0	0	0	0	0	0	0	0	0	0	0	0	0	0	0	0	0	1	0	1	0	0	0	0	0	0	0	0	0	0	0	0	0	0	0	0	0	1	0	0	0
2390415	2390415GA	R259C	NS	CGT	TGT	Rv2129c	oxidoreductase	0	0	0	0	0	0	0	0	0	0	0	0	0	0	0	1	0	0	0	0	0	1	0	0	0	0	0	0	0	0	0	0	0	1	0	1	0	0	0	0	0	1
3047972	3047972TG	Q194P	NS	CAG	CCG	Rv2735c	hypothetical protein	0	0	0	0	0	0	0	0	0	0	0	0	0	0	0	1	0	0	0	0	0	1	0	0	0	0	0	0	0	0	0	0	0	1	0	1	0	0	0	0	0	1
3347560	3347560CT	V54I	NS	GTC	ATC	Rv2990c	hypothetical protein	0	0	0	0	0	0	0	0	0	0	0	0	0	0	0	1	0	0	0	0	0	1	0	0	0	0	0	0	0	0	0	0	0	1	0	1	0	0	0	0	0	1
4133316	4133316AT	T267S	NS	ACG	TCG	Rv3691	hypothetical protein	0	0	0	0	1	1	0	0	1	0	1	0	0	1	0	0	0	1	0	0	0	0	1	1	0	1	0	0	0	0	1	1	1	0	0	0	1	0	0	0	0	0
4168644	4168644GA	G37R	NS	GGA	AGA	Rv3723	transmembrane protein	0	0	0	0	0	0	0	0	0	0	0	0	0	0	0	1	0	0	0	0	0	1	0	0	0	0	0	0	0	0	0	0	0	1	0	1	0	0	0	0	0	1
4187817	4187817AG	D40G	NS	GAT	GGT	Rv3737	transmembrane protein	1	1	1	0	1	1	1	0	1	1	1	1	1	1	1	1	1	0	1	1	1	1	1	1	1	1	1	1	1	1	1	1	1	1	1	1	1	1	1	0	1	1
4313577	4313577GA	C4Y	NS	TGC	TAC	Rv3840	transcriptional regulator	0	0	0	0	0	0	0	0	0	0	0	0	0	0	0	1	0	0	0	0	0	1	0	0	0	0	0	0	0	0	0	0	0	1	0	1	0	0	0	0	0	1
2589036	2589036GC	D67H	NS	GAC	CAC	uspA	sugar ABC transporter permease UspA	0	0	0	0	1	0	0	0	1	0	1	0	0	1	0	0	0	0	0	0	0	0	1	0	1	1	0	1	0	0	1	0	1	0	0	0	1	0	0	0	0	0
1749516	1749516GC	R608T	NS	AGG	ACG	dnaE1	DNA polymerase III subunit alpha	0	0	0	0	0	0	0	0	0	0	0	0	0	0	0	0	0	0	0	0	0	0	0	0	0	0	0	0	0	0	0	0	0	0	1	0	0	0	0	0	0	0
479500	479500TC	H85R	NS	CAC	CGC	fadE7	acyl‑CoA dehydrogenase FadE7	0	0	0	0	0	0	0	0	0	0	0	0	0	0	0	0	0	0	0	0	0	0	0	0	0	1	0	0	0	0	0	0	0	0	0	0	0	0	0	0	0	0
113142	113142GA	A1048T	NS	GCG	ACG	nrp	peptide synthetase Nrp	0	0	0	0	0	0	0	0	0	0	0	0	0	0	0	1	0	0	0	0	0	1	0	0	0	0	0	0	0	0	0	0	0	1	0	1	0	0	0	0	0	1
2167194	2167194AT	S40T	NS	TCG	ACG	PPE34	PPE family protein PPE34	0	0	0	0	0	0	0	0	0	0	0	0	0	0	0	0	0	0	0	0	0	0	0	0	0	1	0	0	0	0	0	0	0	0	0	0	0	0	0	0	0	0
384842	384842CT	P103L	NS	CCG	CTG	Rv0316	muconolactone isomerase	0	0	0	0	0	0	0	0	0	0	0	0	0	0	0	1	0	0	0	0	0	1	0	0	0	0	0	0	0	0	0	0	0	1	0	1	0	0	0	0	0	1
524034	524034GA	T167I	NS	ACC	ATC	Rv0435c	ATPase	1	0	0	0	0	0	0	0	0	0	0	0	0	0	0	0	0	0	0	0	0	0	0	0	0	0	0	0	0	0	0	0	0	0	0	0	0	0	0	0	0	0
1555801	1555801CT	P109S	NS	CCT	TCT	Rv1382	hypothetical protein	0	0	0	0	0	0	0	0	0	0	0	0	0	0	0	1	0	0	0	0	0	1	0	0	0	0	0	0	0	0	0	0	0	1	0	1	0	0	0	0	0	1
2119297	2119297GA	D651N	NS	GAC	AAC	Rv1868	hypothetical protein	0	0	0	0	0	0	0	0	0	0	0	0	0	0	0	1	0	0	0	0	0	1	0	0	0	0	0	0	0	0	0	0	0	1	0	1	0	0	0	0	0	1
2599511	2599511AG	M146T	NS	ATG	ACG	Rv2326c	ABC transporter ATP‑binding protein	0	0	0	0	0	0	0	0	0	0	0	0	0	0	0	0	0	0	0	0	0	0	0	0	0	1	0	0	0	0	0	0	0	0	0	0	0	0	0	0	0	0
3330284	3330284CT	A360T	NS	GCC	ACC	Rv2974c	alanine‑rich protein	0	0	0	0	0	0	0	0	0	0	0	0	0	0	0	0	0	0	0	0	0	0	0	0	0	1	0	0	0	0	0	0	0	0	0	0	0	0	0	0	0	0
4072313	4072313TG	S175A	NS	TCG	GCG	Rv3633	hypothetical protein	0	0	0	0	0	0	0	0	0	0	0	0	0	0	0	0	0	0	0	1	0	0	0	0	0	0	0	0	1	0	0	0	0	0	0	0	0	0	0	0	0	0
4339743	4339743GA	A299T	NS	GCC	ACC	Rv3863	alanine‑rich protein	0	0	0	0	0	0	0	0	0	0	0	0	0	0	0	1	0	0	0	0	0	1	0	0	0	0	0	0	0	0	0	0	0	1	0	1	0	0	0	0	0	1
671385	671385CG	P74A	NS	CCG	GCG	TB273	hypothetical protein	0	0	0	0	0	0	0	0	0	0	0	0	0	0	0	0	0	0	0	0	0	0	0	0	0	0	0	0	0	0	0	0	0	0	0	0	0	0	0	0	0	0
1615738	1615738GT	G59C	NS	GGC	TGC	tpi	triosephosphate isomerase	0	0	0	0	0	0	0	0	0	0	0	0	0	0	0	0	0	0	0	0	0	0	0	0	0	0	0	0	1	0	0	0	0	0	0	0	0	0	0	0	0	0
4121368	4121368GA	P63S	NS	CCG	TCG	whiB4	transcriptional regulator WhiB4	0	0	0	0	0	0	0	0	0	0	0	0	0	0	0	1	0	0	0	0	0	1	0	0	0	0	0	0	0	0	0	0	0	1	0	1	0	0	0	0	0	1
3184956	3184956TC	V37A	NS	GTC	GCC	dipZ	integral membrane C‑type cytochrome biogenesis protein DipZ	0	0	0	0	0	0	0	0	0	0	0	0	0	0	0	0	0	0	0	0	0	0	0	0	0	1	0	0	0	0	0	0	0	0	0	0	0	0	0	0	0	0
187439	187439GC	I467M	NS	ATC	ATG	PE3	PE family protein PE3	0	0	0	0	0	0	0	0	0	0	0	0	0	0	0	1	0	0	0	0	0	1	0	0	0	0	0	0	0	0	0	0	0	1	0	1	0	0	0	0	0	1
1561939	1561939GC	E57D	NS	GAG	GAC	PPE20	PPE family protein PPE20	0	0	0	0	1	0	0	0	1	0	1	0	0	1	0	0	0	0	0	0	0	0	1	0	1	1	0	1	0	0	1	0	1	0	0	0	1	0	0	0	0	0
2169840	2169840CT	G258D	NS	GGC	GAC	PPE35	PPE family protein PPE35	0	0	0	0	0	0	0	0	0	0	0	0	0	0	0	0	0	0	0	1	0	0	0	0	0	0	0	0	1	0	0	0	0	0	0	0	0	0	0	0	0	0
669033	669033TA	D238V	NS	GAC	GTC	Rv0575c	oxidoreductase	0	0	0	0	1	0	0	0	1	0	1	0	0	1	0	0	0	0	0	0	0	0	1	0	1	1	0	1	0	0	1	0	1	0	0	0	1	0	0	0	0	0
2005932	2005932CT	R258C	NS	CGT	TGT	Rv1771	L‑gulono‑1,4‑lactone dehydrogenase	0	0	0	0	0	0	0	0	0	0	0	0	0	0	0	1	0	0	0	0	0	1	0	0	0	0	0	0	0	0	0	0	0	1	0	1	0	0	0	0	0	1
3777042	3777042CT	V154M	NS	GTG	ATG	Rv3365c	hypothetical protein	0	1	1	0	0	0	0	1	0	0	0	0	0	0	0	0	0	0	0	0	0	0	0	0	0	0	0	0	0	1	0	0	0	0	0	0	0	0	0	0	0	0
4178376	4178376GA	R31H	NS	CGT	CAT	Rv3729	transferase	1	0	0	0	0	0	0	0	0	0	0	0	0	0	0	0	0	0	0	0	0	0	0	0	0	0	0	0	0	0	0	0	0	0	0	0	0	0	0	0	0	0
3009692	3009692AG	T117A	NS	ACC	GCC	ceoB	TRK system potassium uptake protein CeoB	1	0	0	0	0	1	1	0	1	1	1	1	1	1	1	1	1	1	1	1	1	1	1	1	1	1	1	1	1	0	1	1	1	1	1	1	1	1	1	0	1	1
4116610	4116610GA	D45N	NS	GAT	AAT	crp	cAMP receptor protein	0	0	0	0	1	0	0	0	1	0	1	0	0	1	0	0	0	0	0	0	0	0	1	0	1	1	0	1	0	0	1	0	1	0	0	0	1	0	0	0	0	0
1206851	1206851TC	V111A	NS	GTG	GCG	mca	mycothiol S‑conjugate amidase	0	0	0	0	0	0	0	0	0	0	0	0	0	0	0	1	0	0	0	0	0	1	0	0	0	0	0	0	0	0	0	0	0	1	0	1	0	0	0	0	0	1
1762359	1762359AG	I206V	NS	ATC	GTC	mmpL6	transmembrane transport protein MmpL6	0	0	0	0	0	0	0	0	0	0	0	0	0	0	0	0	0	0	0	0	0	0	0	0	0	0	0	0	0	0	0	0	0	0	1	0	0	0	0	0	0	0
663803	663803GA	A339V	NS	GCG	GTG	Rv0571c	hypothetical protein	0	0	0	0	0	0	0	0	0	0	0	0	0	0	0	1	0	0	0	0	0	1	0	0	0	0	0	0	0	0	0	0	0	1	0	1	0	0	0	0	0	1
1016101	1016101CG	P235R	NS	CCG	CGG	Rv0911	hypothetical protein	0	0	0	0	0	0	0	0	0	0	0	0	0	0	0	1	0	0	0	0	0	1	0	0	0	0	0	0	0	0	0	0	0	1	0	1	0	0	0	0	0	1
2564569	2564569GA	A155V	NS	GCT	GTT	Rv2293c	hypothetical protein	1	0	0	0	0	0	0	0	0	0	0	0	0	0	0	0	0	0	0	0	0	0	0	0	0	0	0	0	0	0	0	0	0	0	0	0	0	0	0	0	0	0
213281	213281CT	G287D	NS	GGC	GAC	sigG	ECF RNA polymerase sigma factor SigG	0	0	0	0	1	1	0	0	1	0	1	0	0	1	0	0	0	1	0	0	0	0	1	1	1	1	0	1	0	0	1	1	1	0	0	0	1	0	0	0	0	0
213335	213335CG	R269P	NS	CGG	CCG	sigG	ECF RNA polymerase sigma factor SigG	0	0	0	0	0	0	0	0	0	0	0	0	0	0	0	1	0	0	0	0	0	1	0	0	0	0	0	0	0	0	0	0	0	1	0	1	0	0	0	0	0	1
1085516	1085516CT	G79S	NS	GGC	AGC	accA2	acetyl‑/propionyl‑CoA carboxylase subunit alpha	0	0	0	0	0	0	0	0	0	0	0	0	0	0	0	1	0	0	0	0	0	1	0	0	0	0	0	0	0	0	0	0	0	1	0	1	0	0	0	0	0	1
2809633	2809633AC	Y103D	NS	TAC	GAC	bkdC	branched‑chain keto acid dehydrogenase E2 component	0	0	0	0	1	0	0	0	1	0	1	0	0	1	0	0	0	0	0	0	0	0	1	0	1	1	0	1	0	0	1	0	1	0	0	0	1	0	0	0	0	0
3867085	3867085CT	S385N	NS	AGC	AAC	eccC4	ESX‑4 secretion system protein EccC4	0	1	1	0	0	0	0	1	0	0	0	0	0	0	0	0	0	0	0	0	0	0	0	0	0	0	0	0	0	1	0	0	0	0	0	0	0	0	0	0	0	0
3976595	3976595GT	R409S	NS	AGG	AGT	kstD	3‑oxosteroid 1‑dehydrogenase	0	0	0	0	1	0	0	0	1	0	1	0	0	1	0	0	0	0	0	0	0	0	1	0	1	1	0	1	0	0	1	0	1	0	0	0	1	0	0	0	0	0
1214868	1214868AG	Q119R	NS	CAA	CGA	PE9	PE family protein PE9	0	1	1	0	0	0	0	1	0	0	0	0	0	0	0	0	0	0	0	0	0	0	0	0	0	0	0	0	0	1	0	0	0	0	0	0	0	0	0	0	0	0
3296972	3296972CA	R290L	NS	CGG	CTG	pks15	polyketide synthase	0	1	1	0	0	0	0	1	0	0	0	0	0	0	0	0	0	0	0	0	0	0	0	0	0	0	0	0	0	1	0	0	0	0	0	0	0	0	0	0	0	0
4160371	4160371CA	G44C	NS	GGT	TGT	recR	recombination protein RecR	0	0	0	0	1	0	0	0	1	0	1	0	0	1	0	0	0	0	0	0	0	0	1	0	1	1	0	1	0	0	1	0	1	0	0	0	1	0	0	0	0	0
215977	215977CT	A88V	NS	GCG	GTG	Rv0185	hypothetical protein	0	0	0	0	1	0	0	0	1	0	1	0	0	1	0	0	0	0	0	0	0	0	1	0	1	1	0	1	0	0	1	0	1	0	0	0	1	0	0	0	0	0
1172085	1172085CA	E23D	NS	GAG	GAT	Rv1048c	hypothetical protein	0	0	0	0	1	1	0	0	1	0	1	0	0	1	0	0	0	1	0	0	0	0	1	1	1	1	0	1	0	0	1	1	1	0	0	0	1	0	0	0	0	0
3028884	3028884CT	P263S	NS	CCG	TCG	Rv2715	hydrolase	0	0	0	0	0	0	0	0	0	0	0	0	0	0	0	0	0	0	0	0	0	0	0	0	0	0	0	0	0	0	0	0	0	0	0	0	0	0	0	0	0	0
4310031	4310031GA	G329S	NS	GGC	AGC	Rv3835	hypothetical protein	1	0	0	0	0	0	0	0	0	0	0	0	0	0	0	0	0	0	0	0	0	0	0	0	0	0	0	0	0	0	0	0	0	0	0	0	0	0	0	0	0	0
2817502	2817502AC	F325V	NS	TTT	GTT	accD1	acetyl‑/propionyl‑CoA carboxylase subunit beta	0	0	0	0	1	0	0	0	1	0	1	0	0	1	0	0	0	0	0	0	0	0	1	0	1	1	0	1	0	0	1	0	1	0	0	0	1	0	0	0	0	0
4038225	4038225GC	P827R	NS	CCG	CGG	clpC1	ATP‑dependent protease ATP‑binding subunit ClpC	1	0	0	0	0	0	0	0	0	0	0	0	0	0	0	0	0	0	0	0	0	0	0	0	0	0	0	0	0	0	0	0	0	0	0	0	0	0	0	0	0	0
2714846	2714846CT	V163I	NS	GTC	ATC	eis	enhanced intracellular survival protein	0	0	0	0	0	0	0	0	0	0	0	0	0	0	0	0	0	0	0	0	0	0	0	0	0	0	0	0	0	0	0	0	0	0	0	0	0	0	0	0	0	0
2570867	2570867TC	D379G	NS	GAC	GGC	htpG	chaperone protein HtpG	1	0	0	0	0	0	0	0	0	0	0	0	0	0	0	0	0	0	0	0	0	0	0	0	0	0	0	0	0	0	0	0	0	0	0	0	0	0	0	0	0	0
1688064	1688064AG	M42V	NS	ATG	GTG	lipL	esterase LipL	0	0	0	0	1	1	0	0	1	0	1	0	0	1	0	0	0	1	0	0	0	0	1	1	1	1	0	1	0	0	1	1	1	0	0	0	1	0	0	0	0	0
1035117	1035117AG	Q72R	NS	CAG	CGG	pstS3	phosphate ABC transporter substrate‑binding lipoprotein PstS	1	0	0	0	0	0	0	0	0	0	0	0	0	0	0	0	0	0	0	0	0	0	0	0	0	0	0	0	0	0	0	0	0	0	0	0	0	0	0	0	0	0
330115	330115TG	N71H	NS	AAC	CAC	Rv0273c	transcriptional regulator	1	0	0	0	0	0	0	0	0	0	0	0	0	0	0	0	0	0	0	0	0	0	0	0	0	0	0	0	0	0	0	0	0	0	0	0	0	0	0	0	0	0
705206	705206TG	E235A	NS	GAA	GCA	Rv0610c	hypothetical protein	0	0	0	0	0	0	0	0	0	0	0	0	0	0	0	0	0	0	0	0	0	0	0	0	0	0	0	0	0	0	0	0	0	0	0	0	0	0	0	0	0	0
824570	824570CT	A24T	NS	GCC	ACC	Rv0731c	S‑adenosylmethionine‑dependent methyltransferase	1	0	0	0	0	0	0	0	0	0	0	0	0	0	0	0	0	0	0	0	0	0	0	0	0	0	0	0	0	0	0	0	0	0	0	0	0	0	0	0	0	0
919393	919393GC	T54R	NS	ACA	AGA	Rv0825c	hypothetical protein	0	0	0	0	0	0	0	0	0	0	0	0	0	0	0	0	0	0	1	0	1	0	0	0	0	0	0	0	0	0	0	0	0	0	0	0	0	0	1	0	0	0
3701000	3701000CA	C6F	NS	TGC	TTC	Rv3312A	pilin	0	1	1	0	0	0	0	1	0	0	0	0	0	0	0	0	0	0	0	0	0	0	0	0	0	0	0	0	0	1	0	0	0	0	0	0	0	0	0	0	0	0
4078051	4078051TC	R134G	NS	AGG	GGG	Rv3639c	hypothetical protein	0	1	1	0	0	0	0	1	0	0	0	0	0	0	0	0	0	0	0	0	0	0	0	0	0	0	0	0	0	1	0	0	0	0	0	0	0	0	0	0	0	0
4398019	4398019GA	G475S	NS	GGC	AGC	Rv3910	peptidoglycan biosynthesis protein	0	0	0	0	0	0	0	0	0	0	0	0	0	0	0	1	0	0	0	0	0	1	0	0	0	0	0	0	0	0	0	0	0	1	0	1	0	0	0	0	0	1
1145848	1145848AC	K429Q	NS	AAA	CAA	eno	enolase	0	0	0	0	1	1	0	0	1	0	1	0	0	1	0	0	0	1	0	0	0	0	1	1	1	1	0	1	0	0	1	1	1	0	0	0	1	0	0	0	0	0
2676803	2676803GA	A290T	NS	GCC	ACC	mbtA	bifunctional salicyl‑AMP ligase/salicyl‑S‑ArCP synthetase	0	0	0	0	0	0	0	0	0	0	0	0	0	0	0	1	0	0	0	0	0	1	0	0	0	0	0	0	0	0	0	0	0	1	0	1	0	0	0	0	0	1
239171	239171GA	H708Y	NS	CAC	TAC	mmpL11	transmembrane transport protein MmpL11	0	0	0	0	0	0	0	0	0	0	0	0	0	0	0	1	0	0	0	0	0	1	0	0	0	0	0	0	0	0	0	0	0	1	0	1	0	0	0	0	0	1
232361	232361AG	Y44C	NS	TAC	TGC	Rv0197	oxidoreductase	0	1	1	0	0	0	0	1	0	0	0	0	0	0	0	0	0	0	0	0	0	0	0	0	0	0	0	0	0	1	0	0	0	0	0	0	0	0	0	0	0	0
456594	456594TC	M76V	NS	ATG	GTG	Rv0380c	RNA methyltransferase	0	0	0	0	1	1	0	0	1	0	1	0	0	1	0	0	0	1	0	0	0	0	1	1	1	1	0	1	0	0	1	1	1	0	0	0	1	0	0	0	0	0
3086147	3086147CT	V13I	NS	GTT	ATT	Rv2778c	hypothetical protein	1	0	0	0	0	0	0	0	0	0	0	0	0	0	0	0	0	0	0	0	0	0	0	0	0	0	0	0	0	0	0	0	0	0	0	0	0	0	0	0	0	0
3556210	3556210GC	L160V	NS	CTC	GTC	Rv3190c	hypothetical protein	0	0	0	0	0	0	0	0	0	0	0	0	0	0	0	0	0	0	0	0	0	0	0	0	0	1	0	0	0	0	0	0	0	0	0	0	0	0	0	0	0	0
3009834	3009834AG	D164G	NS	GAT	GGT	ceoB	TRK system potassium uptake protein CeoB	0	0	0	0	1	1	0	0	1	0	1	0	0	1	0	0	0	1	0	0	0	0	1	1	1	1	0	1	0	0	1	1	1	0	0	0	1	0	0	0	0	0
2762592	2762592TG	K195T	NS	AAG	ACG	clpP2	ATP‑dependent CLP protease proteolytic subunit 2	0	1	1	0	0	0	0	1	0	0	0	0	0	0	0	0	0	0	0	0	0	0	0	0	0	0	0	0	0	1	0	0	0	0	0	0	0	0	0	0	0	0
2191498	2191498GT	G158W	NS	GGG	TGG	ephB	epoxide hydrolase EphB	0	0	0	0	1	1	0	0	1	0	1	0	0	1	0	0	0	1	0	0	0	0	1	1	1	1	0	1	0	0	1	1	1	0	0	0	1	0	0	0	0	0
2866842	2866842GC	M125I	NS	ATG	ATC	lppA	lipoprotein LppA	0	0	0	0	0	0	0	0	1	0	0	0	0	0	0	0	0	0	0	0	0	0	0	0	0	0	0	1	0	0	0	1	0	0	0	0	0	0	0	0	0	0
2866880	2866880CT	A138V	NS	GCC	GTC	lppA	lipoprotein LppA	0	0	0	0	1	1	0	0	1	0	1	0	0	1	0	0	0	1	0	0	0	0	1	1	1	1	0	1	0	0	1	1	1	0	0	0	1	0	0	0	0	0
2601760	2601760GA	A344T	NS	GCC	ACC	PE23	PE family protein PE23	0	0	0	0	1	1	0	0	1	0	1	0	0	1	0	0	0	1	0	0	0	0	1	1	1	1	0	1	0	0	1	1	1	0	0	0	1	0	0	0	0	0
1415026	1415026GA	A272V	NS	GCC	GTC	pknH	serine/threonine‑protein kinase PknH	0	0	0	0	0	0	0	0	0	0	0	0	0	0	0	0	0	0	0	0	0	0	0	0	0	1	0	0	0	0	0	0	0	0	0	0	0	0	0	0	0	0
3261316	3261316GA	A1878T	NS	GCC	ACC	ppsC	phthiocerol synthesis polyketide synthase type I PpsC	0	0	0	0	0	0	0	0	0	0	0	0	0	0	0	0	0	0	0	0	0	0	0	0	0	1	0	0	0	0	0	0	0	0	0	0	0	0	0	0	0	0
222925	222925GA	A213T	NS	GCT	ACT	Rv0191	MFS‑type transporter	0	0	0	0	1	1	0	0	1	0	1	0	0	1	0	0	0	1	0	0	0	0	1	1	1	1	0	1	0	0	1	1	1	0	0	0	1	0	0	0	0	0
587846	587846GA	S157N	NS	AGT	AAT	Rv0497	transmembrane protein	0	0	0	0	0	0	0	0	0	0	0	0	0	0	0	0	0	0	0	0	0	0	0	0	0	0	0	0	0	0	0	0	0	0	0	0	0	0	0	0	0	0
1388246	1388246TC	H128R	NS	CAT	CGT	Rv1245c	short‑chain type dehydrogenase/reductase	0	0	0	0	0	0	0	0	0	0	0	0	0	0	0	1	0	0	0	0	0	1	0	0	0	0	0	0	0	0	0	0	0	1	0	1	0	0	0	0	0	1
2427088	2427088CT	R384K	NS	AGG	AAG	Rv2164c	proline‑rich membrane protein	0	0	0	0	0	0	0	0	0	0	0	0	0	0	0	1	0	0	0	0	0	1	0	0	0	0	0	0	0	0	0	0	0	1	0	1	0	0	0	0	0	1
4197895	4197895CG	K81N	NS	AAG	AAC	Rv3749c	hypothetical protein	0	1	1	0	0	0	0	1	0	0	0	0	0	0	0	0	0	0	0	0	0	0	0	0	0	0	0	0	0	1	0	0	0	0	0	0	0	0	0	0	0	0
3983601	3983601CG	A182P	NS	GCG	CCG	fadE28	acyl‑CoA dehydrogenase FadE28	1	0	0	0	0	0	0	0	0	0	0	0	0	0	0	0	0	0	0	0	0	0	0	0	0	0	0	0	0	0	0	0	0	0	0	0	0	0	0	0	0	0
2866607	2866607GA	G47D	NS	GGC	GAC	lppA	lipoprotein LppA	0	0	0	0	1	1	0	0	1	0	1	0	0	1	0	0	0	1	0	0	0	0	1	1	1	1	0	1	0	0	1	1	1	0	0	0	1	0	0	0	0	0
2675282	2675282CT	A186T	NS	GCC	ACC	mbtB	phenyloxazoline synthase	0	0	0	0	0	0	0	0	0	0	0	0	0	0	0	0	0	0	0	0	0	0	0	0	0	1	0	0	0	0	0	0	0	0	0	0	0	0	0	0	0	0
1299305	1299305GA	P167L	NS	CCG	CTG	PPE17	PPE family protein PPE17	0	0	0	0	1	1	0	0	1	0	1	0	0	1	0	0	0	1	0	0	0	0	1	1	1	1	0	1	0	0	1	1	1	0	0	0	1	0	0	0	0	0
3249025	3249025TG	L1194R	NS	CTA	CGA	ppsA	phthiocerol synthesis polyketide synthase type I PpsA	0	0	0	0	1	1	0	0	1	0	1	0	0	1	0	0	0	1	0	0	0	0	1	1	1	1	0	1	0	0	1	1	1	0	0	0	1	0	0	0	0	0
123454	123454CT	Q380*	NS	CAA	TAA	Rv0104	hypothetical protein	0	0	0	0	1	1	0	0	1	0	1	0	0	1	0	0	0	1	0	0	0	0	1	1	1	1	0	1	0	0	1	1	1	0	0	0	1	0	0	0	0	0
515527	515527GA	P97L	NS	CCC	CTC	Rv0426c	transmembrane protein	0	0	0	0	0	0	0	0	0	0	0	0	0	0	0	0	0	0	0	0	0	0	0	0	0	0	0	0	0	0	0	0	0	0	0	0	0	0	0	0	0	0
3459924	3459924CT	A270V	NS	GCC	GTC	Rv3091	hypothetical protein	1	0	0	0	0	0	0	0	0	0	0	0	0	0	0	0	0	0	0	0	0	0	0	0	0	0	0	0	0	0	0	0	0	0	0	0	0	0	0	0	0	0
1663320	1663320GC	I909M	NS	ATC	ATG	acn	iron‑regulated aconitate hydratase	0	0	0	0	0	0	0	0	0	0	0	0	0	0	0	0	0	0	0	0	0	0	0	0	0	1	0	0	0	0	0	0	0	0	0	0	0	0	0	0	0	0
2177366	2177366CT	R94C	NS	CGC	TGC	fadD31	fatty‑acid‑‑CoA ligase FadD31	0	0	0	0	1	1	0	0	1	0	1	0	0	1	0	0	0	1	0	0	0	0	1	1	1	1	0	1	0	0	1	1	1	0	0	0	1	0	0	0	0	0
2413719	2413719TC	I402V	NS	ATA	GTA	ftsW	lipid II flippase FtsW	0	0	0	0	0	0	0	0	0	0	0	0	0	0	0	0	0	0	0	0	0	0	0	0	0	1	0	0	0	0	0	0	0	0	0	0	0	0	0	0	0	0
139297	139297GT	G262V	NS	GGC	GTC	hddA	D‑alpha‑D‑heptose‑7‑phosphate kinase HddA	0	0	0	0	1	1	0	0	1	0	1	0	0	1	0	0	0	1	0	0	0	0	1	1	1	1	0	1	0	0	1	1	1	0	0	0	1	0	0	0	0	0
2410831	2410831TC	H431R	NS	CAC	CGC	murC	UDP‑N‑acetylmuramate‑‑alanine ligase	0	1	1	0	0	0	0	1	0	0	0	0	0	0	0	0	0	0	0	0	0	0	0	0	0	0	0	0	0	1	0	0	0	0	0	0	0	0	0	0	0	0
2752122	2752122GC	T20R	NS	ACG	AGG	rpfE	resuscitation‑promoting factor RpfE	0	0	0	0	1	1	0	0	1	0	1	0	0	1	0	0	0	1	0	0	0	0	1	1	1	1	0	1	0	0	1	1	1	0	0	0	1	0	0	0	0	0
383716	383716CT	P39S	NS	CCG	TCG	Rv0315	beta‑1,3‑glucanase	0	0	0	0	1	0	0	0	1	0	1	0	0	1	0	0	0	0	0	0	0	0	1	0	0	1	0	1	0	0	0	0	1	0	0	0	1	0	0	0	0	0
188800	188800TC	T14A	NS	ACG	GCG	PE3	PE family protein PE3	1	1	1	0	1	1	1	0	1	1	1	1	1	1	1	1	1	1	1	1	1	1	1	1	1	1	1	1	1	1	1	1	1	1	1	1	1	1	1	0	1	1
57298	57298CG	R535G	NS	CGG	GGG	Rv0051	transmembrane protein	0	0	0	0	0	0	0	0	0	0	0	0	0	0	0	0	0	0	0	0	0	0	0	0	0	0	0	0	0	0	0	0	0	0	0	0	0	0	0	0	0	0
3911776	3911776CG	A532P	NS	GCG	CCG	mce4F	Mce family protein Mce4	0	0	0	0	0	0	0	0	0	0	0	0	0	0	0	0	0	0	0	0	0	0	0	0	0	1	0	0	0	0	0	0	0	0	0	0	0	0	0	0	0	0
4370038	4370038GT	P45T	NS	CCT	ACT	mycP2	membrane‑anchored mycosin	0	0	0	0	0	0	0	0	0	0	0	0	0	0	0	0	0	0	0	0	0	0	0	0	0	0	0	0	0	0	0	0	0	0	0	0	0	0	0	0	0	0
1841870	1841870TC	I125V	NS	ATA	GTA	Rv1635c	mannosyltransferase	0	0	0	0	0	0	0	0	0	0	0	0	0	0	0	1	0	0	0	0	0	1	0	0	0	0	0	0	0	0	0	0	0	1	0	1	0	0	0	0	0	1
1620181	1620181CG	L131V	NS	CTC	GTC	bisC	biotin sulfoxide reductase BisC	0	0	0	0	1	1	0	0	1	0	1	0	0	1	0	0	0	1	0	0	0	0	1	1	1	1	0	1	0	0	1	1	1	0	0	0	1	0	0	0	0	0
4357442	4357442GA	M250I	NS	ATG	ATA	espJ	ESX‑1 secretion‑associated protein EspJ	0	0	0	0	0	0	0	0	0	0	0	0	0	0	0	0	0	0	0	0	0	0	0	0	0	0	0	0	0	0	0	0	0	0	1	0	0	0	0	0	0	0
2793810	2793810CA	R60L	NS	CGC	CTC	lipQ	carboxylesterase LipQ	0	0	0	0	1	1	0	0	1	0	1	0	0	1	0	0	0	1	0	0	0	0	1	1	1	1	0	1	0	0	1	1	1	0	0	0	1	0	0	0	0	0
736710	736710TC	N165S	NS	AAC	AGC	mmaA4	hydroxymycolate synthase MmaA4	0	0	0	0	0	0	0	0	0	0	0	0	0	0	0	0	0	0	1	0	1	0	0	0	0	0	0	0	0	0	0	0	0	0	0	0	0	0	1	0	0	0
2043895	2043895CT	P171L	NS	CCG	CTG	PPE30	PPE family protein PPE30	0	0	0	0	0	0	0	0	0	0	0	0	0	0	0	0	0	0	0	0	0	0	0	0	0	0	0	0	0	0	0	0	0	0	0	0	0	0	0	0	0	0
2167770	2167770CA	S948I	NS	AGC	ATC	PPE35	PPE family protein PPE35	0	0	0	0	0	0	0	0	0	0	0	0	0	0	0	0	0	0	0	1	0	0	0	0	0	0	0	0	1	0	0	0	0	0	0	0	0	0	0	0	0	0
2314689	2314689CA	R46L	NS	CGT	CTT	rpmG1	50S ribosomal protein L33	0	0	0	0	1	0	0	0	1	0	1	0	0	1	0	0	0	0	0	0	0	0	1	0	1	1	0	1	0	0	1	0	1	0	0	0	1	0	0	0	0	0
85052	85052CA	P353T	NS	CCG	ACG	Rv0075	aminotransferase	0	0	0	0	0	0	0	0	0	0	0	0	0	0	0	0	0	0	0	0	0	0	0	0	0	0	0	0	1	0	0	0	0	0	0	0	0	0	0	0	0	0
799666	799666AG	D13G	NS	GAC	GGC	Rv0699	hypothetical protein	0	0	0	0	1	1	0	0	1	0	1	0	0	1	0	0	0	1	0	0	0	0	1	1	1	1	0	1	0	0	1	1	1	0	0	0	1	0	0	0	0	0
4383612	4383612GA	T10I	NS	ACC	ATC	Rv3897c	hypothetical protein	0	0	0	0	0	0	0	0	0	0	0	0	0	0	0	0	0	0	0	0	0	0	0	0	0	1	0	0	0	0	0	0	0	0	0	0	0	0	0	0	0	0
1400484	1400484GC	G172A	NS	GGT	GCT	deaD	ATP‑dependent RNA helicase DeaD	1	0	0	0	0	0	0	0	0	0	0	0	0	0	0	0	0	0	0	0	0	0	0	0	0	0	0	0	0	0	0	0	0	0	0	0	0	0	0	0	0	0
4363069	4363069TC	I118V	NS	ATC	GTC	eccE1	ESX‑1 secretion system protein EccE1	0	0	0	0	0	0	0	0	0	0	0	0	0	0	0	0	0	0	1	0	1	0	0	0	0	0	0	0	0	0	0	0	0	0	0	0	0	0	1	0	0	0
2518919	2518919GA	G269S	NS	GGT	AGT	kasA	3‑oxoacyl‑ACP synthase 1	0	0	0	0	0	0	0	0	0	0	0	0	0	0	0	0	0	0	1	0	1	0	0	0	0	0	0	0	0	0	0	0	0	0	0	0	0	0	1	0	0	0
694531	694531AG	N432S	NS	AAC	AGC	mce2F	Mce family protein Mce2F	0	0	0	0	1	0	0	0	1	0	1	0	0	1	0	0	0	0	0	0	0	0	1	0	1	1	0	1	0	0	1	0	1	0	0	0	1	0	0	0	0	0
16119	16119CA	R451L	NS	CGC	CTC	pknB	serine/threonine‑protein kinase PknB	0	0	0	0	1	1	0	0	1	0	1	0	0	1	0	0	0	1	0	0	0	0	1	1	1	1	0	1	0	0	1	1	1	0	0	0	1	0	0	0	0	0
486937	486937CT	H403Y	NS	CAC	TAC	pks6	membrane bound polyketide synthase	1	0	0	0	0	0	0	0	0	0	0	0	0	0	0	0	0	0	0	0	0	0	0	0	0	0	0	0	0	0	0	0	0	0	0	0	0	0	0	0	0	0
445372	445372GC	P385R	NS	CCG	CGG	Rv0368c	hypothetical protein	1	0	0	0	0	0	0	0	0	0	0	0	0	0	0	0	0	0	0	0	0	0	0	0	0	0	0	0	0	0	0	0	0	0	0	0	0	0	0	0	0	0
919351	919351AC	F68C	NS	TTC	TGC	Rv0825c	hypothetical protein	0	0	0	0	1	1	0	0	1	0	1	0	0	1	0	0	0	1	0	0	0	0	1	1	1	1	0	1	0	0	1	1	1	0	0	0	1	0	0	0	0	0
1103813	1103813GA	W424*	NS	TGG	TGA	Rv0987	adhesion component ABC transporter permease	1	0	0	0	0	0	0	0	0	0	0	0	0	0	0	0	0	0	0	0	0	0	0	0	0	0	0	0	0	0	0	0	0	0	0	0	0	0	0	0	0	0
2899426	2899426GA	G30S	NS	GGC	AGC	Rv2575	membrane protein	0	1	1	0	0	0	0	1	0	0	0	0	0	0	0	0	0	0	0	0	0	0	0	0	0	0	0	0	0	1	0	0	0	0	0	0	0	0	0	0	0	0
3706365	3706365GC	G456R	NS	GGG	CGG	sdhA	succinate dehydrogenase flavoprotein subunit	0	0	0	0	0	0	0	0	0	0	0	0	0	0	0	0	0	0	0	0	0	0	0	0	0	1	0	0	0	0	0	0	0	0	0	0	0	0	0	0	0	0
1594906	1594906GA	V289I	NS	GTC	ATC	uvrC	excinuclease ABC subunit UvrC	0	0	0	0	1	1	0	0	1	0	1	0	0	1	0	0	0	1	0	0	0	0	1	1	1	1	0	1	0	0	1	1	1	0	0	0	1	0	0	0	0	0
2869863	2869863AG	V87A	NS	GTA	GCA	vapC20	ribonuclease VapC20	1	0	0	0	0	0	0	0	0	0	0	0	0	0	0	0	0	0	0	0	0	0	0	0	0	0	0	0	0	0	0	0	0	0	0	0	0	0	0	0	0	0
121849	121849CA	A109S	NS	GCG	TCG	ctpB	cation‑transporter P‑type ATPase B	0	0	0	0	0	0	0	0	0	0	0	0	0	0	0	0	0	0	0	0	0	0	0	0	0	0	0	0	1	0	0	0	0	0	0	0	0	0	0	0	0	0
3061615	3061615TC	M298V	NS	ATG	GTG	ftsK	DNA translocase FtsK	0	0	0	0	0	0	0	0	0	0	0	0	0	0	0	0	0	0	1	0	1	0	0	0	0	0	0	0	0	0	0	0	0	0	0	0	0	0	1	0	0	0
3906311	3906311GA	R233C	NS	CGT	TGT	lipF	carboxylesterase LipF	0	0	0	0	1	1	0	0	1	0	1	0	0	1	0	0	0	1	0	0	0	0	1	1	1	1	0	1	0	0	1	1	1	0	0	0	1	0	0	0	0	0
2706663	2706663GT	G301V	NS	GGT	GTT	PE24	PE family protein PE24	0	0	0	0	1	1	0	0	1	0	1	0	0	1	0	0	0	1	0	0	0	0	1	1	1	1	0	1	0	0	1	1	1	0	0	0	1	0	0	0	0	0
1755519	1755519GT	M25I	NS	ATG	ATT	plsB1	acyltransferase PlsB	0	0	0	0	0	0	0	0	0	0	0	0	0	0	0	0	0	0	1	0	1	0	0	0	0	0	0	0	0	0	0	0	0	0	0	0	0	0	1	0	0	0
4205325	4205325AG	W17R	NS	TGG	CGG	proX	glycine betaine/carnitine/choline/L‑proline ABC transporter substrate‑binding lipoprotein ProX	0	0	0	0	1	1	0	0	1	0	1	0	0	1	0	0	0	1	0	0	0	0	1	1	1	1	0	1	0	0	1	1	1	0	0	0	1	0	0	0	0	0
105139	105139CA	G26V	NS	GGG	GTG	Rv0095c	hypothetical protein	0	0	0	0	1	1	0	0	1	0	1	0	0	1	0	0	0	1	0	0	0	0	1	1	1	1	0	1	0	0	1	1	1	0	0	0	1	0	0	0	0	0
225323	225323TC	K417E	NS	AAG	GAG	Rv0193c	hypothetical protein	1	1	1	0	1	1	1	0	1	1	1	1	1	1	1	1	1	1	1	1	1	1	1	1	1	1	1	1	1	1	1	1	1	1	1	1	1	1	1	0	1	1
458948	458948AT	L123Q	NS	CTG	CAG	Rv0383c	hypothetical protein	0	0	0	0	0	0	0	0	0	0	0	0	0	0	0	0	0	0	0	1	0	0	0	0	0	0	0	0	1	0	0	0	0	0	0	0	0	0	0	0	0	0
3200282	3200282CT	A6V	NS	GCG	GTG	Rv2891	hypothetical protein	0	0	0	0	1	1	0	0	1	0	1	0	0	1	0	0	0	1	0	0	0	0	1	1	1	1	0	1	0	0	1	1	1	0	0	0	1	0	0	0	0	0
2546684	2546684CA	G41V	NS	GGT	GTT	mazF8	toxin MazF8	0	0	0	0	0	1	0	0	1	0	1	0	0	1	0	0	0	1	0	0	0	0	1	1	1	1	0	1	0	0	1	1	1	0	0	0	1	0	0	0	0	0
1128883	1128883GA	V265M	NS	GTG	ATG	rpfB	resuscitation‑promoting factor RpfB	0	0	0	0	0	0	0	0	0	0	0	0	0	0	0	0	0	0	0	0	0	0	0	0	0	0	0	0	0	0	0	0	0	0	0	0	0	0	0	0	0	0
2133871	2133871CG	E131Q	NS	GAA	CAA	rpfC	resuscitation‑promoting factor RpfC	1	0	0	0	0	0	0	0	0	0	0	0	0	0	0	0	0	0	0	0	0	0	0	0	0	0	0	0	0	0	0	0	0	0	0	0	0	0	0	0	0	0
267751	267751GC	A5G	NS	GCC	GGC	Rv0223c	aldehyde dehydrogenase	0	0	0	0	1	1	0	0	1	0	1	0	0	1	0	0	0	1	0	0	0	0	1	1	1	1	0	1	0	0	1	1	1	0	0	0	1	0	0	0	0	0
1327787	1327787TC	I507V	NS	ATA	GTA	Rv1186c	hypothetical protein	0	0	0	0	0	0	0	0	0	0	0	0	0	0	0	0	0	0	0	0	0	0	0	0	0	1	0	0	0	0	0	0	0	0	0	0	0	0	0	0	0	0
2245864	2245864CA	P219Q	NS	CCG	CAG	Rv2000	hypothetical protein	0	0	0	0	1	1	0	0	1	0	1	0	0	1	0	0	0	1	0	0	0	0	1	1	1	1	0	1	0	0	1	1	1	0	0	0	1	0	0	0	0	0
1753839	1753839CT	R42W	NS	CGG	TGG	fadD11	fatty‑acid‑‑CoA ligase FadD11	1	0	0	0	0	0	0	0	0	0	0	0	0	0	0	0	0	0	0	0	0	0	0	0	0	0	0	0	0	0	0	0	0	0	0	0	0	0	0	0	0	0
44768	44768AG	R403G	NS	AGG	GGG	leuS	leucine‑‑tRNA ligase	0	0	0	0	1	1	0	0	1	0	1	0	0	1	0	0	0	1	0	0	0	0	1	1	1	1	0	1	0	0	1	1	1	0	0	0	1	0	0	0	0	0
86345	86345CT	S41N	NS	AGT	AAT	Rv0077c	oxidoreductase	0	0	0	0	0	0	0	0	0	0	0	0	0	0	0	0	0	0	0	0	0	0	0	0	0	0	0	0	1	0	0	0	0	0	0	0	0	0	0	0	0	0
717797	717797CA	V33L	NS	GTA	TTA	Rv0625c	transmembrane protein	0	0	0	0	0	0	0	0	0	0	0	0	0	0	0	0	0	0	0	0	0	0	0	0	0	1	0	0	0	0	0	0	0	0	0	0	0	0	0	0	0	0
2581052	2581052GA	D212N	NS	GAC	AAC	Rv2308	hypothetical protein	0	0	0	0	1	1	0	0	1	0	1	0	0	1	0	0	0	1	0	0	0	0	1	1	1	1	0	1	0	0	1	1	1	0	0	0	1	0	0	0	0	0
3704770	3704770AG	T112A	NS	ACC	GCC	sdhD	succinate dehydrogenase hydrophobic membrane anchor subunit	0	0	0	0	1	1	0	0	1	0	1	0	0	1	0	0	0	1	0	0	0	0	1	1	1	1	0	1	0	0	1	1	1	0	0	0	1	0	0	0	0	0
1087279	1087279TC	K23E	NS	AAG	GAG	accD2	acetyl‑/propionyl‑CoA carboxylase subunit beta	0	0	0	0	0	0	0	0	0	0	0	0	0	0	0	0	0	0	1	0	1	0	0	0	0	0	0	0	0	0	0	0	0	0	0	0	0	0	1	0	0	0
3157541	3157541GT	Q202K	NS	CAG	AAG	cobO	cob(I)alamin adenosyltransferase	0	0	0	0	0	0	0	0	0	0	0	0	0	0	0	0	0	0	0	0	0	0	0	0	0	1	0	0	0	0	0	0	0	0	0	0	0	0	0	0	0	0
1885385	1885385TG	L1228V	NS	TTG	GTG	pks8	polyketide synthase	0	0	0	0	1	1	0	0	1	0	1	0	0	1	0	0	0	1	0	0	0	0	1	1	1	1	0	1	0	0	1	1	1	0	0	0	1	0	0	0	0	0
266981	266981TG	I262L	NS	ATC	CTC	Rv0223c	aldehyde dehydrogenase	0	0	0	0	0	0	0	0	0	0	0	0	0	0	0	0	0	0	0	0	0	0	0	0	0	0	0	0	1	0	0	0	0	0	0	0	0	0	0	0	0	0
731015	731015AG	Y7H	NS	TAC	CAC	Rv0634c	glyoxalase II	0	0	0	0	0	0	0	0	0	0	0	0	0	0	0	0	0	0	0	0	0	0	0	0	0	0	0	0	0	0	0	0	0	0	0	0	0	0	0	0	0	0
3535572	3535572CA	L162F	NS	TTG	TTT	Rv3167c	TetR family transcriptional regulator	0	0	0	0	0	0	0	0	0	0	0	0	0	0	0	0	0	0	0	0	0	0	0	0	0	0	0	0	0	0	0	0	0	0	0	0	0	0	0	0	0	0
3643985	3643985AC	E270A	NS	GAG	GCG	Rv3263	DNA methylase	0	0	0	0	1	1	0	0	1	0	1	0	0	1	0	0	0	1	0	0	0	0	1	1	1	1	0	1	0	0	1	1	1	0	0	0	1	0	0	0	0	0
3754508	3754508GC	L244V	NS	CTC	GTC	Rv3349c	transposase	0	0	0	0	1	1	0	0	1	0	1	0	0	1	0	0	0	1	0	0	0	0	1	1	1	1	0	1	0	0	1	1	1	0	0	0	1	0	0	0	0	0
2098139	2098139GA	G60D	NS	GGC	GAC	ureC	urease subunit alpha	0	0	0	0	0	0	0	0	0	0	0	0	0	0	0	0	0	0	0	0	0	0	0	0	0	0	0	0	1	0	0	0	0	0	0	0	0	0	0	0	0	0
3662762	3662762AG	E234G	NS	GAA	GGA	accD5	propionyl‑CoA carboxylase subunit beta	1	0	0	0	0	0	0	0	0	0	0	0	0	0	0	0	0	0	0	0	0	0	0	0	0	0	0	0	0	0	0	0	0	0	0	0	0	0	0	0	0	0
443524	443524GC	T225S	NS	ACC	AGC	Rv0365c	hypothetical protein	0	0	0	0	0	0	0	0	0	0	0	0	0	0	0	1	0	0	0	0	0	1	0	0	0	0	0	0	0	0	0	0	0	1	0	1	0	0	0	0	0	1
1733325	1733325CG	A76P	NS	GCT	CCT	Rv1532c	hypothetical protein	0	0	0	0	1	1	0	0	1	0	1	0	0	1	0	0	0	1	0	0	0	0	1	1	1	1	0	1	0	0	1	1	1	0	0	0	1	0	0	0	0	0
1844339	1844339AG	D200G	NS	GAC	GGC	uvrA	excinuclease ABC subunit UvrA	0	0	0	0	0	0	0	0	0	0	0	0	0	0	0	0	0	0	0	0	0	0	0	0	0	0	0	0	0	0	0	0	0	0	0	0	0	0	0	0	0	0
2884068	2884068AC	M243L	NS	ATG	CTG	glnQ	glutamine ABC transporter ATP‑binding protein	0	0	0	0	0	1	0	0	1	0	1	0	0	1	0	0	0	1	0	0	0	0	1	1	1	1	0	1	0	0	1	1	1	0	0	0	1	0	0	0	0	0
3222893	3222893TC	Q211R	NS	CAG	CGG	pknI	serine/threonine‑protein kinase PknI	0	0	0	0	0	0	0	0	0	0	0	0	0	0	0	0	0	0	0	0	0	0	0	0	0	0	0	0	0	0	0	0	0	0	0	0	0	0	0	0	0	0
3261380	3261380AG	N1899S	NS	AAC	AGC	ppsC	phthiocerol synthesis polyketide synthase type I PpsC	0	0	0	0	0	0	0	0	0	0	0	0	0	0	0	0	0	0	1	0	1	0	0	0	0	0	0	0	0	0	0	0	0	0	0	0	0	0	1	0	0	0
1455825	1455825GA	V111I	NS	GTC	ATC	prfA	peptide chain release factor PrfA	1	0	0	0	0	0	0	0	0	0	0	0	0	0	0	0	0	0	0	0	0	0	0	0	0	0	0	0	0	0	0	0	0	0	0	0	0	0	0	0	0	0
884985	884985CT	A286T	NS	GCG	ACG	Rv0791c	hypothetical protein	0	1	1	0	0	0	0	1	0	0	0	0	0	0	0	0	0	0	0	0	0	0	0	0	0	0	0	0	0	1	0	0	0	0	0	0	0	0	0	0	0	0
1267597	1267597GA	G84D	NS	GGC	GAC	Rv1140	integral membrane protein	0	0	0	0	0	0	0	0	0	0	0	0	0	0	0	0	0	0	0	0	0	0	0	0	0	0	0	0	0	0	0	0	0	0	0	0	0	0	0	0	0	0
1698619	1698619CT	V426I	NS	GTC	ATC	Rv1508c	membrane protein	1	0	0	0	0	0	0	0	0	0	0	0	0	0	0	0	0	0	0	0	0	0	0	0	0	0	0	0	0	0	0	0	0	0	0	0	0	0	0	0	0	0
2180243	2180243TC	W191R	NS	TGG	CGG	Rv1927	hypothetical protein	1	0	0	0	0	0	0	0	0	0	0	0	0	0	0	0	0	0	0	0	0	0	0	0	0	0	0	0	0	0	0	0	0	0	0	0	0	0	0	0	0	0
3144623	3144623CT	S8N	NS	AGT	AAT	Rv2837c	bifunctional oligoribonuclease/PAP phosphatase NrnA	0	0	0	0	1	1	0	0	1	0	1	0	0	1	0	0	0	1	0	0	0	0	1	1	1	1	0	1	0	0	1	1	1	0	0	0	1	0	0	0	0	0
3137736	3137736GT	D156Y	NS	GAC	TAC	echA16	enoyl‑CoA hydratase EchA16	0	0	0	0	1	1	0	0	1	0	1	0	0	1	0	0	0	1	0	0	0	0	1	1	1	1	0	1	0	0	1	1	1	0	0	0	1	0	0	0	0	0
8040	8040GA	G247S	NS	GGC	AGC	gyrA	DNA gyrase subunit A	0	0	0	0	0	0	0	0	0	0	0	0	0	0	0	0	0	0	1	0	1	0	0	0	0	0	0	0	0	0	0	0	0	0	0	0	0	0	1	0	0	0
1541798	1541798CT	A260V	NS	GCG	GTG	lprF	lipoprotein LprF	0	0	0	0	1	1	0	0	1	0	1	0	0	1	0	0	0	1	0	0	0	0	1	1	1	1	0	1	0	0	1	1	1	0	0	0	1	0	0	0	0	0
1285001	1285001AC	T4P	NS	ACC	CCC	pimE	polyprenol‑phosphate‑mannose‑dependent alpha‑(1‑2)‑phosphatidylinositol pentamannoside mannosyltransferase	0	0	0	0	1	1	0	0	1	0	1	0	0	1	0	0	0	1	0	0	0	0	1	1	1	1	0	1	0	0	1	1	1	0	0	0	1	0	0	0	0	0
270430	270430GC	P379A	NS	CCT	GCT	Rv0226c	transmembrane protein	0	0	0	0	1	1	0	0	1	0	1	0	0	1	0	0	0	1	0	0	0	0	1	1	1	1	0	1	0	0	1	1	1	0	0	0	1	0	0	0	0	0
1794118	1794118GC	T197S	NS	ACC	AGC	Rv1593c	hypothetical protein	1	0	0	0	0	0	0	0	0	0	0	0	0	0	0	0	0	0	0	0	0	0	0	0	0	0	0	0	0	0	0	0	0	0	0	0	0	0	0	0	0	0
4359653	4359653CT	D44N	NS	GAT	AAT	espK	ESX‑1 secretion‑associated protein EspK	0	0	0	0	1	1	0	0	1	0	1	0	0	1	0	0	0	1	0	0	0	0	1	1	1	1	0	1	0	0	1	1	1	0	0	0	1	0	0	0	0	0
2793120	2793120AC	L290R	NS	CTC	CGC	lipQ	carboxylesterase LipQ	0	0	0	0	0	0	0	0	0	0	0	0	0	0	0	0	0	0	0	1	0	0	0	0	0	0	0	0	1	0	0	0	0	0	0	0	0	0	0	0	0	0
4115890	4115890GC	P2R	NS	CCC	CGC	nth	endonuclease III	0	0	0	0	1	1	0	0	1	0	1	0	0	1	0	0	0	1	0	0	0	0	1	1	1	1	0	1	0	0	1	1	1	0	0	0	1	0	0	0	0	0
1891388	1891388CG	P55A	NS	CCG	GCG	pks11	chalcone synthase	0	0	0	0	0	0	0	0	0	0	0	0	0	0	0	0	0	0	0	0	0	0	0	0	0	0	0	0	0	0	0	0	0	0	0	0	0	0	0	0	0	0
3895585	3895585CT	P387L	NS	CCC	CTC	PPE60	PE family protein PPE60	0	0	0	0	1	1	0	0	1	0	1	0	0	1	0	0	0	1	0	0	0	0	1	1	1	1	0	1	0	0	1	1	1	0	0	0	1	0	0	0	0	0
3217228	3217228GA	P139L	NS	CCA	CTA	rpsP	30S ribosomal protein S16	0	0	0	0	0	0	0	0	0	0	0	0	0	0	0	0	0	0	0	1	0	0	0	0	0	0	0	0	1	0	0	0	0	0	0	0	0	0	0	0	0	0
1362974	1362974CT	A130T	NS	GCC	ACC	Rv1219c	transcriptional regulator	0	0	0	0	0	0	0	0	0	0	0	0	0	0	0	0	0	0	0	0	0	0	0	0	0	1	0	0	0	0	0	0	0	0	0	0	0	0	0	0	0	0
1781580	1781580CT	W162*	NS	TGG	TAG	Rv1576c	phage capsid protein	0	0	0	0	0	0	0	0	0	0	0	0	0	0	0	1	0	0	0	0	0	1	0	0	0	0	0	0	0	0	0	0	0	1	0	1	0	0	0	0	0	1
1949538	1949538CG	T66S	NS	ACC	AGC	Rv1723	hydrolase	0	0	0	0	0	0	0	0	0	0	0	0	0	0	0	0	0	0	0	1	0	0	0	0	0	0	0	0	1	0	0	0	0	0	0	0	0	0	0	0	0	0
3118000	3118000AG	R395G	NS	AGG	GGG	Rv2812	transposase	1	1	1	0	1	1	1	0	1	1	1	1	1	1	1	1	1	1	1	1	1	1	1	1	0	1	1	1	1	1	1	1	1	1	1	1	1	1	1	0	1	1
4222073	4222073AG	M329V	NS	ATG	GTG	Rv3776	hypothetical protein	1	1	1	0	1	1	1	1	1	1	1	1	1	1	1	1	1	1	1	1	1	1	1	1	0	1	1	1	1	1	1	1	1	1	1	1	1	1	1	0	1	1
4138479	4138479TC	D426G	NS	GAT	GGT	glpK	glycerol kinase	0	0	0	0	0	0	0	0	0	0	0	0	0	0	0	0	0	0	0	0	0	0	0	0	0	0	0	0	0	0	0	0	0	0	0	0	0	0	0	0	0	0
2866831	2866831AG	N122D	NS	AAC	GAC	lppA	lipoprotein LppA	0	0	0	0	0	0	0	0	1	0	0	0	0	0	0	0	0	0	0	0	0	0	0	0	0	0	0	1	0	0	0	1	0	0	0	0	0	0	0	0	0	0
387353	387353GA	G69D	NS	GGC	GAC	pcp	pyrrolidone‑carboxylate peptidase	0	0	0	0	0	0	0	0	0	0	0	0	0	0	0	0	0	0	1	0	1	0	0	0	0	0	0	0	0	0	0	0	0	0	0	0	0	0	1	0	0	0
1885772	1885772GA	A1357T	NS	GCC	ACC	pks8	polyketide synthase	1	1	1	0	0	1	1	1	1	1	1	1	1	1	1	1	1	1	1	1	1	1	1	1	1	1	0	1	1	1	1	1	1	1	1	1	1	1	1	0	1	1
544461	544461CT	R430C	NS	CGC	TGC	PPE11	PPE family protein PPE11	0	0	0	0	0	0	1	0	0	0	0	0	1	0	1	0	1	0	0	0	0	0	0	0	0	0	0	0	0	0	0	0	0	0	1	0	0	0	0	0	0	0
1324724	1324724CA	M296I	NS	ATG	ATT	Rv1184c	hypothetical protein	0	0	0	0	0	0	0	0	0	0	0	0	0	0	0	0	0	0	1	0	1	0	0	0	0	0	0	0	0	0	0	0	0	0	0	0	0	0	1	0	0	0
1647436	1647436GA	V150I	NS	GTA	ATA	Rv1461	hypothetical protein	0	0	0	0	1	1	0	0	1	0	1	0	0	1	0	0	0	1	0	0	0	0	1	1	1	1	0	1	0	0	1	1	1	0	0	0	1	0	0	0	0	0
2891379	2891379AC	T529P	NS	ACC	CCC	Rv2567	alanine/leucine‑rich protein	0	0	0	0	0	0	0	0	0	0	0	0	0	0	0	0	0	0	0	0	0	0	0	0	0	0	0	0	0	0	0	0	0	0	0	0	0	0	0	0	0	0
2955957	2955957AC	D64A	NS	GAT	GCT	Rv2629	hypothetical protein	0	0	0	0	1	1	0	0	1	0	1	0	0	1	0	0	0	1	0	0	0	0	1	1	1	1	0	1	0	0	1	1	1	0	0	0	1	0	0	0	0	0
305188	305188GT	V775L	NS	GTG	TTG	nirB	nitrite reductase large subunit NirB	0	0	0	0	1	1	0	0	1	0	1	0	0	1	0	0	0	1	0	0	0	0	1	1	1	1	0	1	0	0	1	1	1	0	0	0	1	0	0	0	0	0
365062	365062CT	P153L	NS	CCG	CTG	Rv0302	transcriptional regulator	0	0	0	0	0	0	0	0	0	0	0	0	0	0	0	0	0	0	0	1	0	0	0	0	0	0	0	0	1	0	0	0	0	0	0	0	0	0	0	0	0	0
1519847	1519847CG	G47R	NS	GGC	CGC	Rv1353c	HTH‑type transcriptional regulator	0	0	0	0	0	0	0	0	0	0	0	0	0	0	0	0	0	0	1	0	1	0	0	0	0	0	0	0	0	0	0	0	0	0	0	0	0	0	1	0	0	0
2336125	2336125TG	N257K	NS	AAT	AAG	Rv2079	hypothetical protein	0	0	0	0	0	0	0	0	0	0	0	0	0	0	0	0	0	0	0	0	0	0	0	0	0	0	0	0	0	0	0	0	0	0	0	0	0	0	0	0	0	0
3967327	3967327GA	A165V	NS	GCT	GTT	Rv3530c	oxidoreductase	0	0	0	0	0	0	0	0	0	0	0	0	0	0	0	0	0	0	0	0	0	0	0	0	0	0	0	0	1	0	0	0	0	0	0	0	0	0	0	0	0	0
2161902	2161902GA	D113N	NS	GAC	AAC	aceAb	isocitrate lyase AceAb	0	0	0	0	0	0	0	0	0	0	0	0	0	0	0	0	0	0	0	0	0	0	0	0	0	0	0	0	0	0	0	0	0	0	0	0	0	0	0	0	0	0
738522	738522TG	E213D	NS	GAA	GAC	mmaA2	cyclopropane mycolic acid synthase MmaA2	0	0	0	0	1	1	0	0	1	0	1	0	0	1	0	0	0	1	0	0	0	0	1	1	1	1	0	1	0	0	1	1	1	0	0	0	1	0	0	0	0	0
4252066	4252066TC	S328P	NS	TCG	CCG	fadE35	acyl‑CoA dehydrogenase FadE35	0	0	0	0	1	1	0	0	1	0	1	0	0	1	0	0	0	1	0	0	0	0	1	1	1	1	0	1	0	0	1	1	1	0	0	0	1	0	0	0	0	0
3797490	3797490GA	R334*	NS	CGA	TGA	idsB	polyprenyl synthetase IdsB	1	0	0	0	0	0	0	0	0	0	0	0	0	0	0	0	0	0	0	0	0	0	0	0	0	0	0	0	0	0	0	0	0	0	0	0	0	0	0	0	0	0
3798095	3798095AC	V132G	NS	GTC	GGC	idsB	polyprenyl synthetase IdsB	1	0	0	0	1	1	1	0	1	1	1	1	1	1	1	1	1	1	1	1	1	1	1	1	1	1	1	1	1	0	1	1	1	1	1	1	1	1	1	0	1	1
2267372	2267372AG	V118A	NS	GTG	GCG	Rv2022c	hypothetical protein	0	0	0	0	0	0	0	0	0	0	0	0	0	0	0	0	0	0	1	0	1	0	0	0	0	0	0	0	0	0	0	0	0	0	0	0	0	0	1	0	0	0
3004091	3004091GA	R220W	NS	CGG	TGG	Rv2687c	antibiotic ABC transporter permease	0	0	0	0	0	0	0	0	0	0	0	0	0	0	0	0	0	0	1	0	1	0	0	0	0	0	0	0	0	0	0	0	0	0	0	0	0	0	1	0	0	0
1351407	1351407CG	R73G	NS	CGG	GGG	folP2	dihydropteroate synthase	0	0	0	0	0	0	0	0	0	0	0	0	0	0	0	0	0	0	0	0	0	0	0	0	0	0	0	0	0	0	0	0	0	0	0	0	0	0	0	0	0	0
2134215	2134215TC	H16R	NS	CAC	CGC	rpfC	resuscitation‑promoting factor RpfC	0	0	0	0	0	0	0	0	0	0	0	0	0	0	0	0	0	0	1	0	1	0	0	0	0	0	0	0	0	0	0	0	0	0	0	0	0	0	1	0	0	0
1361285	1361285CT	A173T	NS	GCT	ACT	Rv1217c	tetronasin ABC transporter integral membrane protein	0	0	0	0	1	1	0	0	1	0	1	0	0	1	0	0	0	1	0	0	0	0	1	1	1	1	0	1	0	0	1	1	1	0	0	0	1	0	0	0	0	0
861216	861216TG	L102R	NS	CTC	CGC	aldA	aldehyde dehydrogenase AldA	0	0	0	0	1	1	0	0	1	0	1	0	0	1	0	0	0	1	0	0	0	0	1	1	1	1	0	1	0	0	1	1	1	0	0	0	1	0	0	0	0	0
836658	836658AG	T320A	NS	ACC	GCC	PEPGRS9	PE‑PGRS family protein PE_PGRS9	0	0	0	0	1	0	0	0	1	0	0	0	0	0	0	0	0	0	0	0	0	0	0	0	0	0	1	0	0	0	0	0	0	0	0	0	0	0	0	0	0	0
1276938	1276938GC	L271V	NS	CTC	GTC	Rv1148c	hypothetical protein	0	0	0	0	0	0	0	0	0	0	0	0	0	0	0	0	0	0	0	1	0	0	0	0	0	0	0	0	1	0	0	0	0	0	0	0	0	0	0	0	0	0
2128908	2128908CT	S296F	NS	TCC	TTC	glnA3	glutamine synthetase GlnA	0	0	0	0	0	0	0	0	0	0	0	0	0	0	0	0	0	0	1	0	1	0	0	0	0	0	0	0	0	0	0	0	0	0	0	0	0	0	1	0	0	0
2866882	2866882GA	A139T	NS	GCC	ACC	lppA	lipoprotein LppA	0	0	0	0	1	1	0	0	1	0	1	0	0	1	0	0	0	1	0	0	0	0	1	1	1	1	0	1	0	0	1	1	1	0	0	0	1	0	0	0	0	0
2738274	2738274AC	S471R	NS	AGT	AGG	obg	GTPase Obg	0	0	0	0	1	1	0	0	1	0	1	0	0	1	0	0	0	1	0	0	0	0	1	1	1	1	0	1	0	0	1	1	1	0	0	0	1	0	0	0	0	0
3248421	3248421CA	L993M	NS	CTG	ATG	ppsA	phthiocerol synthesis polyketide synthase type I PpsA	0	0	0	0	0	0	0	0	0	0	0	0	0	0	0	0	0	0	0	1	0	0	0	0	0	0	0	0	1	0	0	0	0	0	0	0	0	0	0	0	0	0
2097270	2097270CT	R132W	NS	CGG	TGG	Rv1847	esterase	0	0	0	0	1	1	0	0	1	0	1	0	0	1	0	0	0	1	0	0	0	0	1	1	1	1	0	1	0	0	1	1	1	0	0	0	1	0	0	0	0	0
2315386	2315386CA	H71Q	NS	CAC	CAA	Rv2059	hypothetical protein	0	0	0	0	1	1	0	0	1	0	1	0	0	1	0	0	0	1	0	0	0	0	1	1	1	1	0	1	0	0	1	1	1	0	0	0	1	0	0	0	0	0
3408150	3408150TC	T53A	NS	ACA	GCA	Rv3047c	hypothetical protein	0	0	0	0	1	1	0	0	1	0	1	0	0	1	0	0	0	1	0	0	0	0	1	1	1	1	0	1	0	0	1	1	1	0	0	0	1	0	0	0	0	0
2548700	2548700CT	H318Y	NS	CAC	TAC	cyp121	cytochrome P450 Cyp121	0	0	0	0	1	1	0	0	1	0	1	0	0	1	0	0	0	1	0	0	0	0	1	1	1	1	0	1	0	0	1	1	1	0	0	0	1	0	0	0	0	0
379528	379528GT	E119D	NS	GAG	GAT	Rv0311	hypothetical protein	0	0	0	0	1	1	0	0	1	0	1	0	0	1	0	0	0	1	0	0	0	0	1	1	1	1	0	1	0	0	1	1	1	0	0	0	1	0	0	0	0	0
1617302	1617302GT	L29I	NS	CTT	ATT	Rv1439c	hypothetical protein	0	0	0	0	1	1	0	0	1	0	1	0	0	1	0	0	0	1	0	0	0	0	1	1	1	1	0	1	0	0	1	1	1	0	0	0	1	0	0	0	0	0
1322741	1322741AG	T408A	NS	ACT	GCT	mmpL10	transmembrane transport protein MmpL10	0	0	0	0	1	1	0	0	1	0	1	0	0	1	0	0	0	1	0	0	0	0	1	1	1	1	0	1	0	0	1	1	1	0	0	0	1	0	0	0	0	0
779615	779615GC	N142K	NS	AAC	AAG	Rv0679c	hypothetical protein	0	0	0	0	1	1	0	0	1	0	1	0	0	1	0	0	0	1	0	0	0	0	1	1	1	1	0	1	0	0	1	1	1	0	0	0	1	0	0	0	0	0
2729058	2729058AC	L26R	NS	CTG	CGG	Rv2433c	hypothetical protein	0	0	0	0	1	1	0	0	1	0	1	0	0	1	0	0	0	1	0	0	0	0	1	1	1	1	0	1	0	0	1	1	1	0	0	0	1	0	0	0	0	0
37763	37763GC	D169H	NS	GAC	CAC	fadD34	fatty‑acid‑‑CoA ligase FadD34	0	0	0	0	0	0	0	0	0	0	0	0	0	0	0	0	0	0	1	0	1	0	0	0	0	0	0	0	0	0	0	0	0	0	0	0	0	0	1	0	0	0
996205	996205TC	K31E	NS	AAG	GAG	Rv0893c	S‑adenosylmethionine‑dependent methyltransferase	0	0	0	0	1	1	0	0	1	0	1	0	0	1	0	0	0	1	0	0	0	0	1	1	1	1	0	1	0	0	1	1	1	0	0	0	1	0	0	0	0	0
1193178	1193178CA	V366L	NS	GTG	TTG	Rv1069c	hypothetical protein	0	0	0	0	0	0	0	0	0	0	0	0	0	0	0	0	0	0	0	0	0	0	0	0	0	0	0	0	1	0	0	0	0	0	0	0	0	0	0	0	0	0
3612813	3612813TC	T102A	NS	ACG	GCG	Rv3236c	integral membrane transport protein	0	0	0	0	1	1	0	0	1	0	1	0	0	1	0	0	0	1	0	0	0	0	1	1	1	1	0	1	0	0	1	1	1	0	0	0	1	0	0	0	0	0
4267647	4267647TC	D397G	NS	GAC	GGC	aftB	terminal beta‑(1‑>2)‑arabinofuranosyltransferase	0	0	0	0	0	1	0	0	1	0	1	0	0	1	0	0	0	1	0	0	0	0	1	1	1	1	0	1	0	0	1	1	1	0	0	0	1	0	0	0	0	0
4407927	4407927TG	E92D	NS	GAA	GAC	gid	rRNA small subunit methyltransferase G	0	0	0	0	1	1	0	0	1	0	1	0	0	1	0	0	0	1	0	0	0	0	1	1	1	1	0	1	0	0	1	1	1	0	0	0	1	0	0	0	0	0
2766900	2766900CT	E256K	NS	GAG	AAG	Rv2464c	DNA glycosylase	0	0	0	0	0	0	0	0	0	0	0	0	0	0	0	0	0	0	0	1	0	0	0	0	0	0	0	0	1	0	0	0	0	0	0	0	0	0	0	0	0	0
4372451	4372451TC	I86V	NS	ATC	GTC	Rv3888c	membrane protein	0	0	0	0	0	0	0	0	0	0	0	0	0	0	0	0	0	0	0	0	0	0	0	0	0	0	0	0	1	0	0	0	0	0	0	0	0	0	0	0	0	0
2948230	2948230GA	A110V	NS	GCC	GTC	Rv2621c	transcriptional regulator	0	0	0	0	1	1	0	0	1	0	1	0	0	1	0	0	0	1	0	0	0	0	1	1	1	1	0	1	0	0	1	1	1	0	0	0	1	0	0	0	0	0
3218343	3218343GA	R2Q	NS	CGA	CAA	dacB2	penicillin‑binding protein DacB2	0	0	0	0	0	0	0	0	0	0	0	0	0	0	0	0	0	0	1	0	1	0	0	0	0	0	0	0	0	0	0	0	0	0	0	0	0	0	1	0	0	0
477234	477234TG	E29D	NS	GAA	GAC	Rv0398c	hypothetical protein	0	0	0	0	1	1	0	0	1	0	1	0	0	1	0	0	0	1	0	0	0	0	1	1	1	1	0	1	0	0	1	1	1	0	0	0	1	0	0	0	0	0
583171	583171AC	S70A	NS	TCG	GCG	Rv0492c	GMC‑type oxidoreductase	0	0	0	0	1	1	0	0	1	0	1	0	0	1	0	0	0	1	0	0	0	0	1	1	1	1	0	1	0	0	1	1	1	0	0	0	1	0	0	0	0	0
3841790	3841790AG	V96A	NS	GTG	GCG	Rv3424c	hypothetical protein	0	0	0	0	1	1	0	0	0	0	1	0	0	1	0	0	0	0	0	0	0	0	1	0	1	1	0	0	0	0	0	1	0	0	0	0	0	0	0	0	0	0
3674157	3674157TA	C186S	NS	TGC	AGC	pcd	piperideine‑6‑carboxylic acid dehydrogenase	0	0	0	0	1	1	0	0	1	0	1	0	0	1	0	0	0	1	0	0	0	0	1	1	0	1	0	1	0	0	0	1	1	0	0	0	1	0	0	0	0	0
4011852	4011852TC	N140S	NS	AAC	AGC	hsaA	flavin‑dependent monooxygenase oxygenase subunit HsaA	0	0	0	0	0	0	0	0	0	0	0	0	0	0	0	0	0	0	0	0	0	0	0	0	0	0	0	0	1	0	0	0	0	0	0	0	0	0	0	0	0	0
908186	908186TC	T100A	NS	ACC	GCC	Rv0814c	hypothetical protein	0	0	0	0	1	0	0	0	1	0	1	0	0	1	0	0	0	0	0	0	0	0	1	0	1	1	0	1	0	0	1	0	1	0	0	0	0	0	0	0	0	0
2866876	2866876AG	I137V	NS	ATT	GTT	lppA	lipoprotein LppA	0	0	0	0	1	1	0	0	1	0	1	0	0	1	0	0	0	1	0	0	0	0	1	1	1	1	0	1	0	0	1	1	1	0	0	0	1	0	0	0	0	0
2415656	2415656GC	R247G	NS	CGG	GGG	murD	UDP‑N‑acetylmuramoylalanine‑‑D‑glutamate ligase	1	1	1	0	1	1	1	0	1	1	1	1	1	1	1	1	1	1	1	1	1	1	1	1	0	1	1	1	1	1	1	1	1	1	1	1	1	1	1	0	1	1
2354791	2354791AG	S174P	NS	TCG	CCG	pafB	proteasome accessory factor B	0	0	0	0	1	1	0	0	1	0	1	0	0	1	0	0	0	1	0	0	0	0	1	1	1	1	0	1	0	0	1	1	1	0	0	0	1	0	0	0	0	0
1145886	1145886AC	K10T	NS	AAG	ACG	Rv1024	membrane protein	0	0	0	0	0	0	0	0	0	0	0	0	0	0	0	0	0	0	0	0	0	0	0	0	0	0	0	0	0	1	0	0	0	0	0	0	0	0	0	0	0	0
2187587	2187587GC	Q68H	NS	CAG	CAC	Rv1936	monooxygenase	0	0	0	0	1	1	0	0	1	0	1	0	0	1	0	0	0	1	0	0	0	0	1	1	1	1	0	1	0	0	1	1	1	0	0	0	1	0	0	0	0	0
4120390	4120390GC	G199A	NS	GGA	GCA	Rv3680	anion transporter ATPase	0	0	0	0	1	1	0	0	1	0	1	0	0	1	0	0	0	1	0	0	0	0	1	1	1	1	0	1	0	0	1	1	1	0	0	0	1	0	0	0	0	0
3454986	3454986CA	A216E	NS	GCG	GAG	tgs4	diacyglycerol O‑acyltransferase	0	0	0	0	0	0	0	0	0	0	0	0	0	0	0	0	0	0	1	0	1	0	0	0	0	0	0	0	0	0	0	0	0	0	0	0	0	0	1	0	0	0
1144664	1144664GA	R34Q	NS	CGG	CAG	eno	enolase	0	0	0	0	0	0	0	0	0	0	0	0	0	0	0	0	0	0	1	0	1	0	0	0	0	0	0	0	0	0	0	0	0	0	0	0	0	0	1	0	0	0
2129298	2129298AC	Q426P	NS	CAG	CCG	glnA3	glutamine synthetase GlnA	0	0	0	0	0	0	0	0	0	0	0	0	0	0	0	0	0	0	0	0	0	0	0	0	0	0	0	0	1	0	0	0	0	0	0	0	0	0	0	0	0	0
1831220	1831220AC	T186P	NS	ACC	CCC	polA	DNA polymerase I	0	0	0	0	1	1	0	0	1	0	1	0	0	1	0	0	0	1	0	0	0	0	1	1	1	1	0	1	0	0	1	1	1	0	0	0	1	0	0	0	0	0
1805948	1805948CT	T99I	NS	ACC	ATC	hisI	phosphoribosyl‑AMP cyclohydrolase	0	0	0	0	0	0	0	0	0	0	0	0	0	0	0	0	0	0	1	0	1	0	0	0	0	0	0	0	0	0	0	0	0	0	0	0	0	0	1	0	0	0
2185674	2185674AG	I172T	NS	ATC	ACC	fadE17	acyl‑CoA dehydrogenase FadE17	0	0	0	0	1	1	0	0	1	0	1	0	0	1	0	0	0	1	0	0	0	0	1	1	1	1	0	1	0	0	1	1	1	0	0	0	1	0	0	0	0	0
4284429	4284429GA	P466L	NS	CCA	CTA	papA2	trehalose‑2‑sulfate acyltransferase	0	0	0	0	1	1	0	0	1	0	1	0	0	1	0	0	0	1	0	0	0	0	1	1	1	1	0	1	0	0	1	1	1	0	0	0	1	0	0	0	0	0
866051	866051GA	R447C	NS	CGC	TGC	ggtA	bifunctional cephalosporin acylase/gamma‑glutamyltranspeptidase	0	0	0	0	1	1	0	0	1	0	1	0	0	1	0	0	0	1	0	0	0	0	1	1	1	1	0	1	0	0	1	1	1	0	0	0	1	0	0	0	0	0
151169	151169TG	S8A	NS	TCA	GCA	pepA	serine protease PepA	0	1	1	0	0	0	0	0	0	0	0	0	0	0	0	0	0	0	0	0	0	0	0	0	0	0	0	0	0	1	0	0	0	0	0	0	0	0	0	0	0	0
3775409	3775409TC	Q698R	NS	CAG	CGG	Rv3365c	hypothetical protein	0	0	0	0	1	1	0	0	1	0	1	0	0	1	0	0	0	1	0	0	0	0	1	1	0	1	0	1	0	0	1	1	1	0	0	0	1	0	0	0	0	0
1711670	1711670CT	R215C	NS	CGC	TGC	Rv1520	sugar transferase	0	0	0	0	1	1	0	0	1	0	1	0	0	1	0	0	0	1	0	0	0	0	1	1	1	1	0	1	0	0	1	1	1	0	0	0	1	0	0	0	0	0
757139	757139CA	R335S	NS	CGC	AGC	atsD	arylsulfatase AtsD	0	0	0	0	1	1	0	0	1	0	1	0	0	1	0	0	0	1	0	0	0	0	1	1	1	1	0	1	0	0	1	1	1	0	0	0	1	0	0	0	0	0
353309	353309GA	S76N	NS	AGC	AAC	eccD3	ESX‑3 secretion system protein EccD	0	0	0	0	1	1	0	0	1	0	1	0	0	1	0	0	0	1	0	0	0	0	1	1	1	1	0	1	0	0	1	1	1	0	0	0	1	0	0	0	0	0
4314800	4314800GA	H255Y	NS	CAC	TAC	glpQ1	glycerophosphoryl diester phosphodiesterase	0	0	0	0	1	1	0	0	1	0	1	0	0	1	0	0	0	1	0	0	0	0	1	1	1	1	0	1	0	0	1	1	1	0	0	0	1	0	0	0	0	0
940602	940602CG	G169R	NS	GGT	CGT	narL	nitrate/nitrite response transcriptional regulator NarL	0	0	0	0	1	1	0	0	1	0	1	0	0	1	0	0	0	1	0	0	0	0	1	1	1	1	0	1	0	0	1	1	1	0	0	0	1	0	0	0	0	0
2697489	2697489CT	A76T	NS	GCG	ACG	subI	sulfate ABC transporter substrate‑binding lipoprotein SubI	0	0	0	0	1	1	0	0	1	0	1	0	0	1	0	0	0	1	0	0	0	0	1	1	1	1	0	1	0	0	1	1	1	0	0	0	1	0	0	0	0	0
479632	479632GT	T41N	NS	ACC	AAC	fadE7	acyl‑CoA dehydrogenase FadE7	0	0	0	0	0	0	0	0	0	0	0	0	0	0	0	0	0	0	1	0	1	0	0	0	0	0	0	0	0	0	0	0	0	0	0	0	0	0	1	0	0	0
675673	675673CT	A82T	NS	GCC	ACC	PEPGRS7	PE‑PGRS family protein PE_PGRS7	0	0	0	0	0	0	0	0	0	0	0	0	0	0	0	0	0	0	0	0	1	0	0	0	0	0	0	0	0	0	0	0	0	0	0	0	0	0	1	0	0	0
3762013	3762013AC	L1697R	NS	CTC	CGC	PPE56	PPE family protein PPE56	0	0	0	0	1	1	0	0	1	0	1	0	0	1	0	0	0	1	0	0	0	0	1	1	1	1	0	1	0	0	1	1	1	0	0	0	1	0	0	0	0	0
798355	798355GC	A475P	NS	GCC	CCC	Rv0697	dehydrogenase	0	0	0	0	1	1	0	0	1	0	1	0	0	1	0	0	0	1	0	0	0	0	1	1	1	1	0	1	0	0	1	1	1	0	0	0	1	0	0	0	0	0
2071576	2071576CT	P181S	NS	CCT	TCT	Rv1825	hypothetical protein	0	0	0	0	0	0	0	0	0	0	0	0	0	0	0	0	0	0	1	0	1	0	0	0	0	0	0	0	0	0	0	0	0	0	0	0	0	0	1	0	0	0
3564400	3564400GA	G13S	NS	GGC	AGC	Rv3195	hypothetical protein	0	0	0	0	0	0	0	0	0	0	0	0	0	0	0	0	0	0	1	0	1	0	0	0	0	0	0	0	0	0	0	0	0	0	0	0	0	0	1	0	0	0
2521428	2521428AG	D229G	NS	GAC	GGC	accD6	acetyl‑/propionyl‑CoA carboxylase subunit beta	0	0	0	0	1	1	0	0	1	0	1	0	0	1	0	0	0	1	0	0	0	0	1	1	1	1	0	1	0	0	1	1	1	0	0	0	1	0	0	0	0	0
1020161	1020161CT	G390D	NS	GGC	GAC	PPE14	PPE family protein PPE14	0	0	0	0	0	0	0	0	0	0	0	0	0	0	0	0	0	0	0	0	0	0	0	0	0	0	0	0	1	0	0	0	0	0	0	0	0	0	0	0	0	0
1695796	1695796CT	A51T	NS	GCC	ACC	Rv1505c	hypothetical protein	0	0	0	0	1	1	0	0	1	0	1	0	0	1	0	0	0	1	0	0	0	0	1	1	1	1	0	1	0	0	1	1	1	0	0	0	1	0	0	0	0	0
3577497	3577497CT	E902K	NS	GAA	AAA	Rv3202c	ATP‑dependent DNA helicase	0	0	0	0	1	1	0	0	1	0	1	0	0	1	0	0	0	1	0	0	0	0	1	1	1	1	0	1	0	0	1	1	1	0	0	0	1	0	0	0	0	0
4316046	4316046AG	V184A	NS	GTC	GCC	Rv3843c	transmembrane protein	0	0	0	0	0	0	0	0	0	0	0	0	0	0	0	0	0	0	1	0	1	0	0	0	0	0	0	0	0	0	0	0	0	0	0	0	0	0	1	0	0	0
264129	264129GA	M21I	NS	ATG	ATA	Rv0221	diacyglycerol O‑acyltransferase	0	0	0	0	1	1	0	0	1	0	1	0	0	1	0	0	0	1	0	0	0	0	1	1	1	1	0	1	0	0	1	1	1	0	0	0	1	0	0	0	0	0
454333	454333TG	T14P	NS	ACG	CCG	Rv0376c	hypothetical protein	0	0	0	0	1	1	0	0	1	0	1	0	0	1	0	0	0	1	0	0	0	0	1	1	1	1	0	1	0	0	1	1	1	0	0	0	1	0	0	0	0	0
1967543	1967543CA	G32V	NS	GGC	GTC	Rv1739c	sulfate ABC transporter permease	0	0	0	0	1	1	0	0	1	0	1	0	0	1	0	0	0	1	0	0	0	0	1	1	1	1	0	1	0	0	1	1	1	0	0	0	1	0	0	0	0	0
332802	332802CG	G112A	NS	GGG	GCG	vapC25	ribonuclease VapC25	0	0	0	0	0	0	0	0	0	0	0	0	0	0	0	0	0	0	0	0	0	0	0	0	0	0	0	0	0	0	0	0	0	0	0	0	0	0	0	0	0	0
3186860	3186860TG	Y672D	NS	TAT	GAT	dipZ	integral membrane C‑type cytochrome biogenesis protein DipZ	1	1	1	1	0	1	1	0	1	1	1	1	1	1	1	1	1	1	1	1	1	1	1	1	1	1	1	1	1	1	1	1	1	1	1	1	1	1	1	0	1	1
3830349	3830349CT	A391T	NS	GCG	ACG	guaB2	inosine‑5'‑monophosphate dehydrogenase	0	0	0	0	1	1	0	0	1	0	1	0	0	1	0	0	0	1	0	0	0	0	1	1	1	1	0	1	0	0	1	1	1	0	0	0	1	0	0	0	0	0
812808	812808GA	W61*	NS	TGG	TAG	rpsN1	30S ribosomal protein S14	0	0	0	0	0	0	0	0	0	0	0	0	0	0	0	0	0	0	1	0	1	0	0	0	0	0	0	0	0	0	0	0	0	0	0	0	0	0	1	0	0	0
403920	403920CT	R641H	NS	CGC	CAC	Rv0338c	iron‑sulfur‑binding reductase	0	0	0	0	0	0	0	0	0	0	0	0	0	0	0	0	0	0	1	0	1	0	0	0	0	0	0	0	0	0	0	0	0	0	0	0	0	0	1	0	0	0
1071966	1071966AG	N238D	NS	AAC	GAC	Rv0959	hypothetical protein	0	0	0	0	1	1	0	0	1	0	1	0	0	1	0	0	0	1	0	0	0	0	1	1	1	1	0	1	0	0	1	1	1	0	0	0	1	0	0	0	0	0
213147	213147CA	D332Y	NS	GAC	TAC	sigG	ECF RNA polymerase sigma factor SigG	0	0	0	0	1	1	0	0	1	0	1	0	0	1	0	0	0	1	0	0	0	0	1	1	1	1	0	1	0	0	1	1	1	0	0	0	1	0	0	0	0	0
1931179	1931179CA	R93L	NS	CGG	CTG	cycA	D‑serine/alanine/glycine transporter protein CycA	1	0	1	1	1	1	1	0	1	1	1	1	1	1	1	1	1	1	1	1	1	1	1	1	1	1	1	1	1	1	1	1	1	1	1	1	1	1	1	0	1	1
147262	147262GT	D170E	NS	GAC	GAA	fusA2	elongation factor G	0	0	0	0	1	1	0	0	1	0	1	0	0	1	0	0	0	1	0	0	0	0	1	1	1	1	0	1	0	0	1	1	1	0	0	0	1	0	0	0	0	0
4179832	4179832GC	Q516H	NS	CAG	CAC	Rv3729	transferase	0	0	0	0	1	1	0	0	1	0	1	0	0	1	0	0	0	1	0	0	0	0	1	1	1	1	0	1	0	0	1	1	1	0	0	0	1	0	0	0	0	0
3993058	3993058GA	G125E	NS	GGG	GAG	fdxB	electron transfer protein FdxB	0	0	0	0	1	1	0	0	1	0	1	0	0	1	0	0	0	1	0	0	0	0	1	1	1	1	0	1	0	0	1	1	1	0	0	0	1	0	0	0	0	0
1742326	1742326CG	A28G	NS	GCG	GGG	lspA	lipoprotein signal peptidase	0	0	0	0	0	0	0	0	0	0	0	0	0	0	0	0	0	0	0	0	0	0	0	0	0	0	0	0	1	0	0	0	0	0	0	0	0	0	0	0	0	0
2673818	2673818CG	V674L	NS	GTG	CTG	mbtB	phenyloxazoline synthase	0	0	0	0	1	1	0	0	1	0	1	0	0	1	0	0	0	1	0	0	0	0	1	1	1	1	0	1	0	0	1	1	1	0	0	0	1	0	0	0	0	0
1678706	1678706AC	K52T	NS	AAG	ACG	Rv1489	hypothetical protein	0	0	0	0	1	1	0	0	1	0	1	0	0	1	0	0	0	1	0	0	0	0	1	1	1	1	0	1	0	0	1	1	1	0	0	0	1	0	0	0	0	0
3821845	3821845GT	A16E	NS	GCA	GAA	Rv3402c	hypothetical protein	0	0	0	0	1	1	0	0	1	0	1	0	0	1	0	0	0	1	0	0	0	0	1	1	1	1	0	1	0	0	1	1	1	0	0	0	1	0	0	0	0	0
3678249	3678249AC	K492T	NS	AAG	ACG	lhr	ATP‑dependent helicase	0	0	0	0	1	1	0	0	1	0	1	0	0	1	0	0	0	1	0	0	0	0	1	1	1	1	0	1	0	0	1	1	1	0	0	0	1	0	0	0	0	0
3979990	3979990CG	V224L	NS	GTG	CTG	ltp2	lipid transfer protein	0	0	0	0	1	1	0	0	1	0	1	0	0	1	0	0	0	1	0	0	0	0	1	1	1	1	0	1	0	0	1	1	1	0	0	0	1	0	0	0	0	0
3304966	3304966GA	G176R	NS	GGG	AGG	Rv2952	phthiotriol/phenolphthiotriol dimycocerosates methyltransferase	0	0	0	0	1	1	0	0	1	0	1	0	0	1	0	0	0	1	0	0	0	0	1	1	1	1	0	1	0	0	1	1	1	0	0	0	1	0	0	0	0	0
105736	105736TC	V138A	NS	GTC	GCC	PPE1	PPE family protein PPE1	0	0	0	0	1	1	0	0	1	0	1	0	0	1	0	0	0	1	0	0	0	0	1	1	1	1	0	1	0	0	1	1	1	0	0	0	1	0	0	0	0	0
3847235	3847235CT	S24F	NS	TCT	TTT	PPE59	PPE family protein PPE59	0	0	0	0	1	1	0	0	1	0	1	0	0	1	0	0	0	1	0	0	0	0	1	1	1	1	0	1	0	0	1	1	1	0	0	0	1	0	0	0	0	0
903537	903537GT	R476L	NS	CGG	CTG	purF	amidophosphoribosyltransferase	0	0	0	0	1	1	0	0	1	0	1	0	0	1	0	0	0	1	0	0	0	0	1	1	1	1	0	1	0	0	1	1	1	0	0	0	1	0	0	0	0	0
2294007	2294007TC	T174A	NS	ACG	GCG	Rv2047c	hypothetical protein	0	0	0	0	1	1	0	0	1	0	1	0	0	1	0	0	0	1	0	0	0	0	1	1	1	1	0	1	0	0	1	1	1	0	0	0	1	0	0	0	0	0
3128156	3128156TG	E39D	NS	GAA	GAC	Rv2820c	CRISPR type III‑associated RAMP protein Csm4	0	0	0	0	0	0	0	0	0	0	0	0	0	0	0	0	0	0	0	0	0	0	0	0	0	0	0	0	1	0	0	0	0	0	0	0	0	0	0	0	0	0
3542262	3542262TG	L42R	NS	CTG	CGG	Rv3174	short‑chain dehydrogenase/reductase	0	0	0	0	0	0	0	0	0	0	0	0	0	0	0	0	0	0	1	0	1	0	0	0	0	0	0	0	0	0	0	0	0	0	0	0	0	0	1	0	0	0
4167656	4167656AG	M158T	NS	ATG	ACG	Rv3722c	hypothetical protein	0	0	0	0	1	1	0	0	1	0	1	0	0	1	0	0	0	1	0	0	0	0	1	1	1	1	0	1	0	0	1	1	1	0	0	0	1	0	0	0	0	0
3760409	3760409TC	I2232V	NS	ATC	GTC	PPE56	PPE family protein PPE56	0	1	1	0	0	0	0	1	0	0	0	0	0	0	0	0	0	0	0	0	0	0	0	0	0	0	0	0	0	1	0	0	0	0	0	0	0	0	0	0	0	0
2833329	2833329GA	A62V	NS	GCT	GTT	Rv2516c	hypothetical protein	0	0	0	0	1	1	0	0	1	0	1	0	0	1	0	0	0	1	0	0	0	0	1	1	1	1	0	1	0	0	1	1	1	0	0	0	1	0	0	0	0	0
3010993	3010993CT	G126R	NS	GGG	AGG	Rv2693c	integral membrane protein	0	0	0	0	1	1	0	0	1	0	1	0	0	1	0	0	0	1	0	0	0	0	1	1	1	1	0	1	0	0	1	1	1	0	0	0	1	0	0	0	0	0
4385530	4385530GC	P260R	NS	CCA	CGA	Rv3900c	alanine‑rich protein	0	0	0	0	0	0	0	0	0	0	0	0	0	0	0	0	0	0	1	0	1	0	0	0	0	0	0	0	0	0	0	0	0	0	0	0	0	0	1	0	0	0
991515	991515CT	G361D	NS	GGC	GAC	Rv0890c	HTH‑type transcriptional regulator	0	0	0	0	0	0	0	0	0	0	0	0	0	0	0	0	0	0	1	0	1	0	0	0	0	0	0	0	0	0	0	0	0	0	0	0	0	0	1	0	0	0
2003827	2003827AC	D401A	NS	GAC	GCC	Rv1769	hypothetical protein	0	0	0	0	1	1	0	0	1	0	1	0	0	1	0	0	0	1	0	0	0	0	1	1	1	1	0	1	0	0	1	1	1	0	0	0	1	0	0	0	0	0
4301075	4301075GC	E422Q	NS	GAA	CAA	fadD23	long‑chain‑fatty‑acid‑‑CoA ligase FadD23	0	0	0	0	1	1	0	0	1	0	1	0	0	1	0	0	0	1	0	0	0	0	1	1	1	1	0	1	0	0	1	1	1	0	0	0	1	0	0	0	0	0
1643864	1643864TC	T133A	NS	ACC	GCC	Rv1458c	antibiotic ABC transporter ATP‑binding protein	0	0	0	0	1	1	0	0	1	0	1	0	0	1	0	0	0	1	0	0	0	0	1	1	1	1	0	1	0	0	1	1	1	0	0	0	1	0	0	0	0	0
36008	36008GC	D572H	NS	GAC	CAC	bioF2	8‑amino‑7‑oxononanoate synthase	0	0	0	0	1	1	0	0	1	0	1	0	0	1	0	0	0	1	0	0	0	0	1	1	1	1	0	1	0	0	1	1	1	0	0	0	1	0	0	0	0	0
1556787	1556787TC	S273P	NS	TCG	CCG	carA	carbamoyl‑phosphate synthase small subunit	0	0	0	0	1	1	0	0	1	0	1	0	0	1	0	0	0	1	0	0	0	0	1	1	1	1	0	1	0	0	1	1	1	0	0	0	1	0	0	0	0	0
2186282	2186282GC	S293C	NS	TCC	TGC	echA13	enoyl‑CoA hydratase EchA13	0	0	0	0	0	0	0	0	0	0	0	0	0	0	0	0	0	0	0	0	0	0	0	0	0	0	0	0	0	0	0	0	0	0	1	0	0	1	0	0	0	0
4357804	4357804TG	E660A	NS	GAG	GCG	espK	ESX‑1 secretion‑associated protein EspK	0	0	0	0	1	1	0	0	1	0	1	0	0	1	0	0	0	1	0	0	0	0	1	1	1	1	0	1	0	0	1	1	1	0	0	0	1	0	0	0	0	0
3036826	3036826CT	V156M	NS	GTG	ATG	fadE20	acyl‑CoA dehydrogenase FadE20	0	0	0	0	1	1	0	0	1	0	1	0	0	1	0	0	0	1	0	0	0	0	1	1	1	1	0	1	0	0	1	1	1	0	0	0	1	0	0	0	0	0
1533045	1533045CG	A197P	NS	GCG	CCG	PPE19	PPE family protein PPE19	0	0	0	0	0	0	0	0	0	0	0	0	0	0	0	0	0	0	0	1	0	0	0	0	0	0	0	0	1	0	0	0	0	0	0	0	0	0	0	0	0	0
1651308	1651308AG	E198G	NS	GAA	GGA	Rv1463	ABC transporter ATP‑binding protein	0	0	0	0	1	1	0	0	1	0	1	0	0	1	0	0	0	1	0	0	0	0	1	1	1	1	0	1	0	0	1	1	1	0	0	0	1	0	0	0	0	0
2315669	2315669GA	V166I	NS	GTC	ATC	Rv2059	hypothetical protein	0	0	0	0	0	0	0	0	0	0	0	0	0	0	0	0	0	0	1	0	1	0	0	0	0	0	0	0	0	0	0	0	0	0	0	0	0	0	1	0	0	0
3029610	3029610GA	A147T	NS	GCG	ACG	Rv2716	hypothetical protein	0	0	0	0	0	0	0	0	0	0	0	0	0	0	0	0	0	0	1	0	1	0	0	0	0	0	0	0	0	0	0	0	0	0	0	0	0	0	1	0	0	0
4174131	4174131GC	G393R	NS	GGA	CGA	Rv3727	oxidoreductase	0	0	0	0	1	1	0	0	1	0	1	0	0	1	0	0	0	1	0	0	0	0	1	1	1	1	0	1	0	0	1	1	1	0	0	0	1	0	0	0	0	0
2630740	2630740TC	T446A	NS	ACT	GCT	plcA	membrane‑associated phospholipase A	0	0	0	0	1	1	0	0	1	0	1	0	0	1	0	0	0	0	0	0	0	0	1	1	1	0	0	1	0	0	1	1	1	0	0	0	0	0	0	0	0	0
1162274	1162274CT	A67T	NS	GCC	ACC	PPE15	PPE family protein PPE15	0	0	0	0	0	0	0	0	0	0	0	0	0	0	0	0	0	0	1	0	1	0	0	0	0	0	0	0	0	0	0	0	0	0	0	0	0	0	1	0	0	0
353365	353365GA	A95T	NS	GCC	ACC	eccD3	ESX‑3 secretion system protein EccD	0	0	0	0	1	1	0	0	1	0	1	0	0	1	0	0	0	1	0	0	0	0	1	1	1	1	0	1	0	0	1	1	1	0	0	0	1	0	0	0	0	0
14861	14861GT	G258V	NS	GGC	GTC	Rv0012	membrane protein	0	0	0	0	1	1	0	0	1	0	1	0	0	1	0	0	0	1	0	0	0	0	1	1	1	1	0	1	0	0	1	1	1	0	0	0	1	0	0	0	0	0
3136335	3136335GA	R89W	NS	CGG	TGG	Rv2828A	hypothetical protein	0	0	0	0	0	0	1	0	0	0	0	1	1	0	1	0	1	0	1	0	1	0	0	0	0	0	1	0	1	0	0	0	0	0	1	0	0	1	0	0	1	0
3775441	3775441AC	S687R	NS	AGT	AGG	Rv3365c	hypothetical protein	0	0	0	0	1	1	0	0	1	0	1	0	0	1	0	0	0	1	0	0	0	0	1	1	1	1	0	1	0	0	1	1	1	0	0	0	1	0	0	0	0	0
2088389	2088389CT	G377D	NS	GGC	GAC	PEPGRS34	PE‑PGRS family protein PE_PGRS34	0	0	0	0	0	0	0	0	0	0	0	0	0	0	0	0	0	0	0	0	0	0	0	0	0	0	0	0	0	0	0	0	0	0	0	0	0	0	0	0	0	0
49360	49360CT	V194I	NS	GTC	ATC	Rv0045c	hydrolase	0	0	0	0	1	1	0	0	1	0	1	0	0	1	0	0	0	1	0	0	0	0	1	1	1	1	0	1	0	0	1	1	1	0	0	0	1	0	0	0	0	0
628864	628864TC	T290A	NS	ACC	GCC	Rv0537c	integral membrane protein	0	0	0	0	1	1	0	0	1	0	1	0	0	1	0	0	0	1	0	0	0	0	1	1	1	1	0	1	0	0	1	1	1	0	0	0	1	0	0	0	0	0
667938	667938CG	A153P	NS	GCG	CCG	Rv0574c	hypothetical protein	0	0	0	0	0	0	0	0	0	0	0	0	0	0	0	0	0	0	0	0	0	0	0	0	0	0	0	0	1	0	0	0	0	0	0	0	0	0	0	0	0	0
2221584	2221584GC	S226T	NS	AGT	ACT	Rv1978	hypothetical protein	0	0	0	0	1	1	0	0	1	0	1	0	0	1	0	0	0	1	0	0	0	0	1	1	1	1	0	1	0	0	1	1	1	0	0	0	1	0	0	0	0	0
2587031	2587031GA	S87F	NS	TCC	TTC	Rv2314c	hypothetical protein	0	0	0	0	0	0	0	0	0	0	0	0	0	0	0	0	0	0	0	0	0	0	0	0	0	0	0	0	1	0	0	0	0	0	0	0	0	0	0	0	0	0
4170739	4170739GC	V176L	NS	GTC	CTC	Rv3725	oxidoreductase	0	0	0	0	1	1	0	0	1	0	1	0	0	1	0	0	0	1	0	0	0	0	1	1	1	1	0	1	0	0	1	1	1	0	0	0	1	0	0	0	0	0
1797027	1797027CT	T408I	NS	ACC	ATC	nadB	L‑aspartate oxidase	0	0	0	0	0	0	0	0	0	0	0	0	0	0	0	0	0	0	1	0	1	0	0	0	0	0	0	0	0	0	0	0	0	0	0	0	0	0	1	0	0	0
3653988	3653988GA	V181M	NS	GTG	ATG	Rv3272	hypothetical protein	0	0	0	0	1	1	0	0	1	0	1	0	0	1	0	0	0	1	0	0	0	0	1	1	1	1	0	1	0	0	1	1	1	0	0	0	1	0	0	0	0	0
62049	62049AG	R552G	NS	AGG	GGG	dnaB	replicative DNA helicase	1	1	1	0	1	1	1	0	1	1	1	1	1	1	1	1	1	1	1	1	1	1	1	1	1	1	1	1	1	1	1	1	1	1	1	1	1	1	1	0	1	1
746859	746859CA	A166E	NS	GCG	GAG	fabD2	malonyl CoA‑acyl carrier protein transacylase	0	0	0	0	0	0	0	0	0	0	0	0	0	0	0	1	0	0	0	0	0	1	0	0	0	0	0	0	0	0	0	0	0	1	0	0	0	0	0	0	0	1
627485	627485GA	V80I	NS	GTC	ATC	galE3	UDP‑glucose 4‑epimerase GalE	0	0	0	0	1	1	0	0	1	0	1	0	0	1	0	0	0	1	0	0	0	0	1	1	1	1	0	1	0	0	1	1	1	0	0	0	1	0	0	0	0	0
1436999	1436999CT	R40H	NS	CGC	CAC	oppB	oligopeptide ABC transporter permease OppB	0	0	0	0	0	0	0	0	0	0	0	0	0	0	0	0	0	0	0	0	0	0	0	0	0	0	0	0	1	0	0	0	0	0	0	0	0	0	0	0	0	0
1877744	1877744AC	E814A	NS	GAA	GCA	pks7	polyketide synthase	0	0	0	0	1	1	0	0	1	0	1	0	0	1	0	0	0	1	0	0	0	0	1	1	1	1	0	1	0	0	1	1	1	0	0	0	1	0	0	0	0	0
2023628	2023628CG	G334A	NS	GGA	GCA	cyp143	cytochrome P450 Cyp143	0	0	0	0	1	1	0	0	1	0	1	0	0	1	0	0	0	1	0	0	0	0	1	1	1	1	0	1	0	0	1	1	1	0	0	0	1	0	0	0	0	0
2213395	2213395AG	I181V	NS	ATC	GTC	mce3D	Mce family protein Mce3D	0	1	1	0	0	0	0	1	0	0	0	0	0	0	0	0	0	0	0	0	0	0	0	0	0	0	0	0	0	1	0	0	0	0	0	0	0	0	0	0	0	0
657142	657142CT	R110H	NS	CGC	CAC	Rv0565c	monooxygenase	0	0	0	0	1	1	0	0	1	0	1	0	0	1	0	0	0	1	0	0	0	0	1	1	1	1	0	1	0	0	1	1	1	0	0	0	1	0	0	0	0	0
1393708	1393708GA	A92V	NS	GCG	GTG	Rv1249c	membrane protein	0	0	0	0	0	0	0	0	0	0	0	0	0	0	0	0	0	0	0	0	0	0	0	0	0	0	0	0	1	0	0	0	0	0	0	0	0	0	0	0	0	0
2399734	2399734GA	G339S	NS	GGC	AGC	pyrD	dihydroorotate dehydrogenase	0	0	0	0	1	1	0	0	1	0	1	0	0	1	0	0	0	1	0	0	0	0	1	1	1	1	0	1	0	0	1	1	1	0	0	0	1	0	0	0	0	0
707334	707334TC	T728A	NS	ACC	GCC	Rv0613c	hypothetical protein	0	0	0	0	1	1	0	0	1	0	1	0	0	1	0	0	0	1	0	0	0	0	1	1	1	1	0	1	0	0	1	1	1	0	0	0	1	0	0	0	0	0
972980	972980CT	G243S	NS	GGC	AGC	Rv0874c	hypothetical protein	0	0	0	0	1	1	0	0	1	0	1	0	0	1	0	0	0	1	0	0	0	0	1	1	1	1	0	1	0	0	1	1	1	0	0	0	1	0	0	0	0	0
2244421	2244421GT	L240M	NS	CTG	ATG	Rv1999c	transporter	0	0	0	0	1	1	0	0	1	0	1	0	0	1	0	0	0	1	0	0	0	0	1	1	1	1	0	1	0	0	1	1	1	0	0	0	1	0	0	0	0	0
1201581	1201581AC	Q272P	NS	CAG	CCG	lipU	lipase LipU	0	0	0	0	1	1	0	0	1	0	1	0	0	1	0	0	0	1	0	0	0	0	1	1	1	1	0	1	0	0	1	1	1	0	0	0	1	0	0	0	0	0
4378504	4378504TC	D650G	NS	GAT	GGT	eccC2	ESX‑2 type VII secretion system protein EccC	0	0	0	0	1	1	0	0	1	0	1	0	0	1	0	0	0	0	0	0	0	0	1	1	1	1	0	1	0	0	1	1	1	0	0	0	1	0	0	0	0	0
1815604	1815604GA	A118T	NS	GCC	ACC	Rv1615	membrane protein	0	0	0	0	0	0	0	0	0	0	0	0	0	0	0	0	0	0	1	0	1	0	0	0	0	0	0	0	0	0	0	0	0	0	0	0	0	0	1	0	0	0
4262388	4262388CT	G227S	NS	GGC	AGC	fadD32	long‑chain‑fatty‑acid‑‑AMP ligase FadD32	0	0	0	0	1	1	0	0	1	0	1	0	0	1	0	0	0	1	0	0	0	0	1	1	1	1	0	1	0	0	1	1	1	0	0	0	1	0	0	0	0	0
1583073	1583073CT	A303V	NS	GCA	GTA	fmt	methionyl‑tRNA formyltransferase	0	0	0	0	0	0	0	0	0	0	0	0	0	0	0	0	0	0	0	0	0	0	0	0	0	0	0	0	1	0	0	0	0	0	0	0	0	0	0	0	0	0
2072313	2072313CA	T121K	NS	ACA	AAA	gcvH	glycine cleavage system protein H	0	0	0	0	1	1	0	0	1	0	1	0	0	1	0	0	0	1	0	0	0	0	1	1	1	1	0	1	0	0	1	1	1	0	0	0	1	0	0	0	0	0
1831226	1831226AG	R188G	NS	AGG	GGG	polA	DNA polymerase I	0	0	0	0	1	1	0	0	1	0	1	0	0	1	0	0	0	1	0	0	0	0	1	1	1	1	0	1	0	0	1	1	1	0	0	0	1	0	0	0	0	0
1057788	1057788TG	K59T	NS	AAG	ACG	Rv0948c	chorismate mutase	0	0	0	0	0	0	0	0	0	0	0	0	0	0	0	0	0	0	1	0	1	0	0	0	0	0	0	0	0	0	0	0	0	0	0	0	0	0	1	0	0	0
2172380	2172380AC	E253A	NS	GAG	GCG	Rv1920	membrane protein	0	0	0	0	1	1	0	0	1	0	1	0	0	1	0	0	0	1	0	0	0	0	1	1	1	1	0	1	0	0	1	1	1	0	0	0	1	0	0	0	0	0
2269780	2269780TC	D154G	NS	GAC	GGC	Rv2024c	hypothetical protein	1	1	1	0	1	1	1	0	1	1	1	1	1	1	1	1	1	1	1	1	1	1	1	1	1	1	1	1	1	1	1	1	1	1	1	1	1	1	1	0	1	1
1595342	1595342TC	V434A	NS	GTG	GCG	uvrC	excinuclease ABC subunit UvrC	0	0	0	0	1	1	0	0	1	0	1	0	0	1	0	0	0	1	0	0	0	0	1	1	1	1	0	1	0	0	1	1	1	0	0	0	1	0	0	0	0	0
2601576	2601576TG	S282R	NS	AGT	AGG	PE23	PE family protein PE23	0	0	0	0	1	1	0	0	1	0	1	0	0	1	0	0	0	1	0	0	0	0	1	1	1	1	0	1	0	0	1	1	1	0	0	0	1	0	0	0	0	0
2295685	2295685CA	V3768L	NS	GTG	TTG	pks12	polyketide synthase	0	0	0	0	1	1	0	0	1	0	1	0	0	1	0	0	0	1	0	0	0	0	1	1	1	1	0	1	0	0	1	1	1	0	0	0	1	0	0	0	0	0
1955941	1955941GC	D435E	NS	GAC	GAG	Rv1730c	penicillin‑binding protein	0	0	0	0	1	1	0	0	1	0	1	0	0	1	0	0	0	1	0	0	0	0	1	1	1	1	0	1	0	0	1	1	1	0	0	0	1	0	0	0	0	0
1619978	1619978AG	H63R	NS	CAT	CGT	bisC	biotin sulfoxide reductase BisC	0	0	0	0	0	0	0	0	0	0	0	0	0	0	0	0	0	0	0	0	0	0	0	0	0	0	0	0	0	0	0	0	0	0	1	0	0	1	0	0	0	0
1074558	1074558GA	P186L	NS	CCC	CTC	lprP	lipoprotein LprP	1	1	1	1	1	1	1	1	1	0	1	1	1	1	1	1	1	1	1	1	1	1	1	1	1	1	1	1	1	1	1	1	1	1	1	1	1	1	1	0	1	1
632455	632455TG	I28M	NS	ATT	ATG	Rv0540	hypothetical protein	0	0	0	0	0	0	0	0	0	0	0	0	1	0	0	0	0	0	0	0	0	0	0	0	0	0	0	0	0	0	0	0	0	0	0	0	0	0	0	0	0	0
3446699	3446699CG	F220L	NS	TTC	TTG	Rv3081	hypothetical protein	0	0	0	0	1	1	0	0	1	0	1	1	0	1	0	0	0	1	0	1	0	0	1	1	1	1	0	1	0	0	1	1	1	0	0	0	1	0	0	0	0	0
1096205	1096205TC	S83G	NS	AGC	GGC	PEPGRS18	PE‑PGRS family protein PE_PGRS18	0	0	0	0	0	0	0	0	0	0	0	0	0	1	0	0	0	0	0	0	0	0	0	0	0	0	0	0	1	0	0	0	0	0	0	0	0	0	0	0	0	0
87468	87468CT	E112K	NS	GAG	AAG	Rv0078A	hypothetical protein	0	0	0	0	1	1	0	0	1	0	1	0	0	1	0	0	0	1	0	0	0	0	1	1	1	1	0	1	0	0	1	1	1	0	0	0	1	0	0	0	0	0
1396035	1396035GA	P1069L	NS	CCG	CTG	Rv1251c	hypothetical protein	0	0	0	0	0	0	0	0	0	0	0	0	0	0	0	0	0	0	0	0	0	0	0	0	0	0	0	0	0	0	0	0	0	0	1	0	0	1	0	0	0	0
1481185	1481185AC	D439E	NS	GAT	GAG	Rv1319c	adenylate cyclase	1	0	0	0	0	0	1	0	0	1	0	1	1	0	1	0	1	0	1	0	1	0	0	0	0	0	1	0	0	0	0	0	0	0	1	0	0	1	1	1	1	0
3597249	3597249CG	G96R	NS	GGC	CGC	Rv3220c	two component sensor kinase	0	0	0	0	1	1	0	0	1	0	1	0	0	1	0	0	0	1	0	0	0	0	1	1	1	1	0	1	0	0	1	1	1	0	0	0	1	0	0	0	0	0
230170	230170CT	P1098L	NS	CCC	CTC	Rv0194	multidrug ABC transporter ATPase/permease	0	0	0	0	1	1	0	0	1	0	1	0	0	1	0	0	0	1	0	0	0	0	1	1	1	1	0	1	0	0	1	1	1	0	0	0	1	0	0	0	0	0
1645802	1645802TC	K113E	NS	AAA	GAA	Rv1459c	alpha‑(1‑>6)‑mannopyranosyltransferase	1	0	0	0	1	1	1	0	1	1	1	1	1	1	1	0	1	1	1	1	1	0	1	1	1	1	1	1	1	0	1	1	1	0	1	0	1	1	1	1	1	0
2337179	2337179CT	Q609*	NS	CAA	TAA	Rv2079	hypothetical protein	0	0	0	0	1	1	0	0	1	0	1	0	0	1	0	0	0	1	0	0	0	0	1	1	1	1	0	1	0	0	1	1	1	0	0	0	1	0	0	0	0	0
816522	816522CT	P287L	NS	CCG	CTG	sppA	protease IV SppA	0	0	0	0	0	0	0	0	0	0	0	0	0	0	0	0	0	0	0	0	0	0	0	0	0	0	0	0	0	0	0	0	0	0	1	0	0	1	0	0	0	0
4041581	4041581CT	A454T	NS	GCG	ACG	lysS	lysine‑‑tRNA ligase	0	0	0	0	1	1	0	0	1	0	1	0	0	1	0	0	0	1	0	0	0	0	1	1	1	1	0	1	0	0	1	1	1	0	0	0	1	0	0	0	0	0
3276703	3276703TG	T2005P	NS	ACT	CCT	mas	multifunctional mycocerosic acid synthase	0	0	0	0	1	1	0	0	1	0	1	0	0	1	0	0	0	1	0	0	0	0	1	1	1	1	0	1	0	0	1	1	1	0	0	0	1	0	0	0	0	0
484596	484596CT	P207L	NS	CCG	CTG	fadD30	long‑chain‑fatty‑acid‑‑AMP ligase FadD30	0	0	0	0	1	1	0	0	1	0	1	0	0	1	0	0	0	1	0	0	0	0	1	1	1	1	0	1	0	0	1	1	1	0	0	0	1	0	0	0	0	0
2562644	2562644GT	A16S	NS	GCG	TCG	lppO	lipoprotein LppO	0	0	0	0	1	1	0	0	1	0	1	0	0	1	0	0	0	1	0	0	0	0	1	1	1	1	0	1	0	0	1	1	1	0	0	0	1	0	0	0	0	0
3870010	3870010AG	T87A	NS	ACC	GCC	mycP4	membrane‑anchored mycosin	0	0	0	0	1	1	0	0	1	0	1	0	0	1	0	0	0	1	0	0	0	0	1	1	1	1	0	1	0	0	1	1	1	0	0	0	1	0	0	0	0	0
2734074	2734074TC	V282A	NS	GTC	GCC	rbsK	ribokinase RbsK	1	1	1	1	1	1	1	0	1	1	1	1	1	1	1	1	1	1	1	1	1	1	1	1	1	1	1	1	1	1	1	1	1	1	1	1	1	1	1	0	1	1
3894732	3894732AG	R103G	NS	AGG	GGG	PPE60	PE family protein PPE60	0	0	0	0	1	1	0	0	1	0	1	0	0	1	0	0	0	1	0	0	0	0	1	1	1	1	0	1	0	0	1	1	1	0	0	0	0	0	0	0	0	0
4095728	4095728CG	G130R	NS	GGC	CGC	Rv3657c	alanine‑rich membrane protein	0	0	0	0	0	0	1	0	0	0	0	0	1	0	1	0	1	0	0	0	0	0	0	0	0	0	0	0	0	0	0	0	0	0	1	0	0	0	0	0	0	0
1498951	1498951GT	T80K	NS	ACG	AAG	dinG	ATP‑dependent helicase DinG	0	0	0	0	1	1	0	0	1	0	1	0	0	1	0	0	0	1	0	0	0	0	1	1	1	1	0	1	0	0	1	1	1	0	0	0	1	0	0	0	0	0
3316955	3316955AC	M143L	NS	ATG	CTG	purU	formyltetrahydrofolate deformylase	0	0	0	0	1	1	0	0	1	0	1	0	0	1	0	0	0	1	0	0	0	0	1	1	1	1	0	1	0	0	1	1	1	0	0	0	1	0	0	0	0	0
2141320	2141320CT	A184T	NS	GCG	ACG	Rv1894c	hypothetical protein	0	0	0	0	0	0	0	0	0	0	0	0	0	0	0	0	0	0	0	0	0	0	0	0	0	0	0	0	0	0	0	0	0	0	1	0	0	1	0	0	0	0
3314629	3314629CT	W165*	NS	TGG	TAG	Rv2962c	PGL/p‑HBAD biosynthesis rhamnosyltransferase	0	0	0	0	0	0	0	0	0	0	0	0	0	0	0	0	0	0	1	0	1	0	0	0	0	0	0	0	0	0	0	0	0	0	0	0	0	0	1	0	0	0
3162805	3162805CG	R180G	NS	CGC	GGC	PEPGRS48	PE‑PGRS family protein PE_PGRS48	1	0	0	0	1	0	1	0	1	0	1	1	1	1	0	1	1	1	0	1	1	1	0	1	0	1	1	0	1	0	0	1	1	1	1	0	1	0	1	0	1	0
3884906	3884906AG	K315E	NS	AAA	GAA	Rv3467	hypothetical protein	0	1	0	0	1	1	1	1	1	1	1	1	1	1	1	1	1	1	1	1	0	0	1	0	1	1	1	1	1	1	1	1	1	0	1	1	1	1	1	0	1	1
3766696	3766696GA	A136V	NS	GCC	GTC	PPE56	PPE family protein PPE56	0	0	0	0	0	0	0	0	0	0	0	0	0	0	0	0	0	0	0	0	0	1	0	0	0	0	0	0	0	0	0	0	0	1	0	0	0	0	0	0	0	1
17608	17608GC	S385R	NS	AGC	AGG	pknA	serine/threonine‑protein kinase PknA	0	0	0	0	0	0	0	0	0	0	0	0	0	0	0	0	0	0	0	0	1	0	0	0	0	0	0	0	0	0	0	0	0	0	0	0	0	0	1	0	0	0
1788570	1788570GT	N198K	NS	AAC	AAA	Rv1587c	hypothetical protein	0	0	0	0	0	0	0	0	0	0	0	0	0	0	0	0	0	0	0	1	0	0	0	0	0	0	0	0	0	0	0	0	0	0	0	0	0	0	0	0	0	0
863805	863805TC	F184L	NS	TTC	CTC	Rv0770	oxidoreductase	0	0	0	0	0	0	0	0	0	0	0	0	0	0	0	0	0	0	1	0	1	0	0	0	0	0	0	0	0	0	0	0	0	0	0	0	0	0	1	0	0	0
1052866	1052866CT	D291N	NS	GAT	AAT	Rv0943c	monooxygenase	0	0	0	0	0	0	0	0	0	0	0	0	0	0	0	0	0	0	0	0	0	0	0	0	0	0	0	0	0	0	0	0	0	0	1	0	0	1	0	0	0	0
3760442	3760442GC	L2221V	NS	CTG	GTG	PPE56	PPE family protein PPE56	0	1	1	0	0	0	0	1	0	0	0	0	0	0	0	0	0	0	0	0	0	0	0	0	0	0	0	0	0	1	0	0	0	0	0	0	0	0	0	0	0	0
3746409	3746409AG	L2259P	NS	CTG	CCG	PPE55	PPE family protein PPE55	1	1	1	1	1	1	1	1	1	1	1	1	1	1	1	1	1	1	1	1	1	1	1	1	1	1	1	1	1	1	1	1	1	1	1	1	1	1	1	0	1	1
2867347	2867347AG	Q75R	NS	CAG	CGG	lppB	lipoprotein LppB	0	0	0	0	1	1	0	0	1	0	1	0	0	1	0	0	0	1	0	0	0	0	1	1	1	1	0	1	0	0	1	1	1	0	0	0	1	0	0	0	0	0
2339255	2339255AG	T183A	NS	ACT	GCT	Rv2082	hypothetical protein	0	0	0	0	1	1	0	0	1	0	1	0	0	1	0	0	0	1	0	0	0	0	1	1	0	1	0	1	0	0	1	1	1	0	0	0	1	0	0	0	0	0
2977344	2977344AC	C439G	NS	TGC	GGC	Rv2655c	prophage protein	0	0	0	0	0	0	0	0	0	0	0	0	0	0	0	0	0	0	0	0	0	1	0	0	0	0	0	0	0	0	0	0	0	1	0	0	0	0	0	0	0	1
3847684	3847684GA	G174R	NS	GGG	AGG	PPE59	PPE family protein PPE59	0	0	0	0	0	0	0	0	0	0	0	0	0	0	0	0	0	0	1	0	1	0	0	0	0	0	0	0	0	0	0	0	0	0	0	0	0	0	1	0	0	0
3760436	3760436GT	L2223I	NS	CTC	ATC	PPE56	PPE family protein PPE56	0	1	1	0	0	0	0	1	0	0	0	0	0	0	0	0	0	0	0	0	0	0	0	0	0	0	0	0	0	1	0	0	0	0	0	0	0	0	0	0	0	0
2270102	2270102AG	W47R	NS	TGG	CGG	Rv2024c	hypothetical protein	1	1	1	1	0	1	1	1	1	1	1	1	1	1	1	1	1	1	1	1	1	1	1	1	1	1	1	1	1	1	1	1	1	1	1	1	1	1	1	0	1	1
1777213	1777213CG	A171G	NS	GCC	GGC	bioF1	8‑amino‑7‑oxononanoate synthase	0	0	0	0	0	0	0	0	0	0	0	0	0	0	0	0	0	0	1	0	1	0	0	0	0	0	0	0	0	0	0	0	0	0	0	0	0	0	1	0	0	0
2867298	2867298CA	H59N	NS	CAC	AAC	lppB	lipoprotein LppB	0	0	0	0	1	1	0	0	1	0	1	0	0	1	0	0	0	1	0	0	0	0	1	1	1	1	0	1	0	0	1	1	1	0	0	0	1	0	0	0	0	0
3296843	3296843AG	V333A	NS	GTG	GCG	pks15	polyketide synthase	1	1	1	1	0	1	1	1	1	1	1	1	1	1	1	1	1	1	1	1	1	1	1	1	1	1	1	1	1	1	1	1	1	1	1	1	1	1	1	0	1	1
713310	713310TC	C199R	NS	TGT	CGT	galK	galactokinase	0	0	0	0	1	1	0	0	1	0	1	0	0	1	0	0	0	1	0	0	0	0	1	1	0	1	0	1	0	0	1	1	1	0	0	0	1	0	0	0	0	0
3027798	3027798TC	V245A	NS	GTG	GCG	Rv2714	alanine/leucine‑rich protein	0	0	0	0	0	1	0	0	1	0	1	0	0	1	0	0	0	1	0	0	0	0	1	1	1	1	0	1	0	0	1	1	1	0	0	0	1	0	0	0	0	0
3730466	3730466AG	I2157T	NS	ATC	ACC	PPE54	PPE family protein PPE54	0	0	0	0	0	0	0	0	1	0	0	0	0	0	0	0	0	0	0	0	0	1	1	0	0	1	0	0	1	1	1	0	0	0	0	1	1	0	0	0	0	0
3847562	3847562GA	G133E	NS	GGA	GAA	PPE59	PPE family protein PPE59	0	0	0	0	0	0	0	0	0	0	0	0	0	0	0	0	0	0	0	0	0	0	0	0	0	0	0	0	0	0	0	0	0	0	0	0	0	0	0	0	0	0
383429	383429CT	G38D	NS	GGC	GAC	Rv0314c	membrane protein	0	0	0	0	0	0	0	0	0	0	0	0	0	0	0	0	0	0	0	0	0	0	0	0	0	0	0	0	1	0	0	0	0	0	0	0	0	0	0	0	0	0
1762615	1762615CT	A291V	NS	GCC	GTC	mmpL6	transmembrane transport protein MmpL6	0	0	0	0	0	0	0	0	0	0	0	0	0	0	0	0	0	0	1	0	1	0	0	0	0	0	0	0	0	0	0	0	0	0	0	0	0	0	1	0	0	0
2167926	2167926AG	L896S	NS	TTG	TCG	PPE35	PPE family protein PPE35	0	0	0	0	1	1	0	0	1	0	1	0	0	1	0	0	0	1	0	0	0	0	1	1	1	1	0	1	0	0	1	1	1	0	0	0	1	0	0	0	0	0
2413246	2413246CA	V36L	NS	GTG	TTG	murG	UDP‑N‑acetylglucosamine‑‑N‑acetylmuramyl‑ (pentapeptide) pyrophosphoryl‑undecaprenol‑N‑acetylglucosamine transferase	0	0	0	0	1	1	0	0	1	0	1	0	0	1	0	0	0	1	0	0	0	0	1	1	0	1	0	1	0	0	1	1	1	0	0	0	1	0	0	0	0	0
3351926	3351926TC	S220P	NS	TCG	CCG	Rv2994	MFS‑type transporter	0	0	0	0	0	0	0	0	0	0	0	0	0	0	0	0	0	0	1	0	1	0	0	0	0	0	0	0	0	0	0	0	0	0	0	0	0	0	1	0	0	0
3338603	3338603GC	P133A	NS	CCG	GCG	gpdA2	glycerol‑3‑phosphate dehydrogenase	1	1	1	1	1	1	1	1	1	1	1	1	1	1	1	1	1	1	1	1	1	1	1	1	1	1	1	1	1	1	1	1	1	1	1	1	1	1	1	0	1	1
17654	17654TG	Q370P	NS	CAG	CCG	pknA	serine/threonine‑protein kinase PknA	0	0	0	0	1	0	0	0	1	0	1	0	0	1	0	0	0	0	0	0	0	0	1	0	0	1	0	0	0	0	0	0	0	0	0	0	0	0	0	0	0	0
3959418	3959418CT	T324I	NS	ACC	ATC	ltp4	lipid transfer protein	1	1	1	0	1	1	1	1	1	1	1	1	1	1	1	1	1	1	1	1	1	1	1	1	1	1	1	1	1	1	1	1	1	1	1	1	1	1	1	0	1	1
1106959	1106959CT	A142T	NS	GCC	ACC	grcC2	polyprenyl‑diphosphate synthase GrcC	0	0	0	0	0	0	1	0	0	0	0	0	1	0	0	0	0	0	0	0	0	0	0	0	0	0	0	0	0	0	0	0	0	0	0	0	0	0	0	0	0	0
327897	327897CT	V189I	NS	GTT	ATT	fadE6	acyl‑CoA dehydrogenase FadE6	0	0	0	0	0	0	0	0	0	0	0	0	0	0	0	0	0	0	1	0	1	0	0	0	0	0	0	0	0	0	0	0	0	0	0	0	0	0	1	0	0	0
453470	453470GT	D301E	NS	GAC	GAA	Rv0376c	hypothetical protein	0	0	0	0	0	0	1	0	0	0	0	0	1	0	0	0	0	0	0	0	0	0	0	0	0	0	0	0	0	0	0	0	0	0	0	0	0	0	0	0	0	0
104824	104824CA	S131I	NS	AGC	ATC	Rv0095c	hypothetical protein	0	0	0	0	0	0	0	0	0	0	0	0	0	0	0	0	0	0	0	0	0	0	0	0	0	0	0	0	0	0	0	0	0	0	0	0	0	0	0	0	0	0
2282787	2282787CT	C312Y	NS	TGT	TAT	Rv2037c	transmembrane protein	1	1	1	1	1	1	1	0	1	1	1	1	1	1	1	1	1	1	1	1	1	1	1	1	1	1	1	1	1	1	1	1	1	1	1	1	1	1	1	0	1	1
2437971	2437971GA	E11K	NS	GAG	AAG	pknL	serine/threonine‑protein kinase PknL	0	0	0	0	0	0	0	0	0	0	0	0	0	0	0	0	0	0	1	0	1	0	0	0	0	0	0	0	0	0	0	0	0	0	0	0	0	0	1	0	0	0
1276340	1276340GT	A470E	NS	GCG	GAG	Rv1148c	hypothetical protein	0	0	0	0	0	0	0	0	0	0	0	0	0	0	0	0	0	0	0	0	0	0	0	0	0	0	0	0	0	0	0	0	0	0	0	0	0	0	0	0	0	0
1944107	1944107AG	S178G	NS	AGT	GGT	Rv1716	hypothetical protein	1	0	0	0	1	1	1	0	1	1	1	1	1	1	1	0	1	1	1	1	1	0	1	1	1	1	1	1	1	0	1	1	1	0	1	0	1	1	1	0	1	0
249522	249522TC	V162A	NS	GTG	GCG	Rv0209	hypothetical protein	0	0	0	0	1	1	0	0	1	0	1	0	0	1	0	0	0	1	0	0	0	0	1	1	1	1	0	1	0	0	1	1	1	0	0	0	1	0	0	0	0	0
1177994	1177994TC	Y123H	NS	TAC	CAC	Rv1056	hypothetical protein	0	0	0	0	0	0	0	0	0	0	0	0	0	0	0	0	0	0	1	0	1	0	0	0	0	0	0	0	0	0	0	0	0	0	0	0	0	0	1	0	0	0
3024577	3024577GC	A251G	NS	GCT	GGT	Rv2712c	hypothetical protein	0	0	0	0	0	0	0	0	0	0	0	0	0	0	0	0	0	0	0	0	0	0	0	0	0	0	0	0	0	0	0	0	0	0	0	0	0	1	0	0	0	0
2627618	2627618CA	G361C	NS	GGC	TGC	plcC	phospholipase C	0	0	0	0	1	0	0	0	1	0	1	0	0	1	0	0	0	0	0	0	0	0	1	0	1	0	0	1	0	0	1	0	1	0	0	0	0	0	0	0	0	0
501535	501535GT	V130F	NS	GTC	TTC	thiO	thiamine biosynthesis oxidoreductase ThiO	0	0	0	0	0	0	0	0	0	0	0	0	0	0	0	0	0	0	1	0	1	0	0	0	0	0	0	0	0	0	0	0	0	0	0	0	0	0	1	0	0	0
1817976	1817976AT	H121L	NS	CAC	CTC	tesB1	acyl‑CoA thioesterase TesB	1	1	1	1	1	1	1	1	1	1	1	1	1	1	1	1	1	1	1	1	1	1	1	1	1	1	1	1	1	1	1	1	1	1	1	1	1	1	1	0	1	1
1826054	1826054TC	T178A	NS	ACA	GCA	Rv1624c	membrane protein	0	0	0	0	0	0	0	0	0	0	0	0	0	0	0	0	0	0	0	0	0	0	0	0	0	0	0	0	0	0	0	0	0	0	0	0	0	0	0	0	0	0
3440268	3440268CG	P243R	NS	CCG	CGG	Rv3077	hydrolase	0	0	0	0	0	0	0	0	0	0	0	0	0	0	0	0	0	0	0	0	0	0	0	0	0	0	0	0	0	0	0	0	0	0	0	0	0	0	0	0	0	0
3973954	3973954CT	G183R	NS	GGG	AGG	hsaG	acetaldehyde dehydrogenase	0	0	0	0	0	0	0	0	0	0	0	0	0	0	0	0	0	0	1	0	1	0	0	0	0	0	0	0	0	0	0	0	0	0	0	0	0	0	1	0	0	0
3853978	3853978CT	W272*	NS	TGG	TGA	Rv3435c	transmembrane protein	0	0	0	0	0	1	0	0	0	0	0	0	0	0	0	0	0	1	0	0	0	0	0	0	0	0	0	0	0	0	0	0	0	0	0	0	0	0	0	0	0	0
17657	17657TC	Q369R	NS	CAG	CGG	pknA	serine/threonine‑protein kinase PknA	0	0	0	0	1	0	0	0	1	0	1	0	0	1	0	0	0	0	0	0	0	0	1	0	0	1	0	0	0	0	0	0	0	0	0	0	0	0	0	0	0	0
498557	498557CA	D355Y	NS	GAC	TAC	Rv0412c	membrane protein	1	0	0	0	1	1	1	0	1	1	1	1	1	1	1	0	1	1	1	1	1	0	1	1	1	1	1	1	1	0	1	1	1	0	1	0	1	1	1	0	1	0
754186	754186AG	L75P	NS	CTC	CCC	Rv0658c	integral membrane protein	1	1	1	1	1	1	1	0	1	1	1	1	1	1	1	1	1	1	1	1	1	1	1	1	1	1	1	1	1	1	1	1	1	1	1	1	1	1	1	0	1	1
3836570	3836570CT	A108T	NS	GCC	ACC	groEL1	chaperonin GroEL	0	0	0	0	0	0	0	0	0	0	0	0	0	0	0	0	0	0	0	0	0	0	0	0	0	0	0	0	0	0	0	0	0	0	0	0	0	0	0	0	0	0
4313128	4313128CT	P122S	NS	CCC	TCC	Rv3839	hypothetical protein	0	0	0	0	0	1	0	0	1	0	1	0	0	1	0	0	0	1	0	0	0	0	1	1	1	1	0	1	0	0	1	1	1	0	0	0	1	0	0	0	0	0
627147	627147CT	L231F	NS	CTC	TTC	Rv0535	S‑methyl‑5'‑thioadenosine phosphorylase	0	0	0	0	0	0	0	0	0	0	0	0	0	0	0	0	0	0	0	0	0	0	0	0	0	0	0	0	0	0	0	0	0	0	0	0	0	0	0	0	0	0
368948	368948TC	I1273V	NS	ATC	GTC	PPE5	PPE family protein PPE5	0	0	0	0	0	0	0	0	0	0	0	0	0	0	0	0	0	0	0	0	0	0	0	0	0	0	0	0	0	0	0	0	0	0	0	0	0	0	0	0	0	0
104962	104962GA	A85V	NS	GCG	GTG	Rv0095c	hypothetical protein	0	0	0	0	1	1	0	0	0	0	0	0	0	0	0	0	0	0	1	0	1	0	1	1	0	0	0	0	0	0	0	1	0	0	0	0	1	0	1	0	0	0
1546703	1546703CT	P231L	NS	CCG	CTG	Rv1373	glycolipid sulfotransferase	0	0	0	0	0	1	0	0	1	0	1	0	0	1	0	0	0	1	0	0	0	0	1	1	1	1	0	1	0	0	1	1	1	0	0	0	1	0	0	0	0	0
2172320	2172320TC	I233T	NS	ATC	ACC	Rv1920	membrane protein	0	0	0	0	0	0	0	0	0	0	0	0	0	0	0	0	0	0	0	0	0	0	0	0	0	0	0	0	0	0	0	0	0	0	1	0	0	1	0	0	0	0
2583564	2583564GA	E44K	NS	GAG	AAG	Rv2310	excisionase	0	0	0	0	0	0	1	0	0	0	0	0	1	0	0	0	0	0	0	0	0	0	0	0	0	0	0	0	0	0	0	0	0	0	0	0	0	0	0	0	0	0
2888201	2888201TC	L610P	NS	CTC	CCC	Rv2566	hypothetical protein	1	0	0	0	1	1	1	0	1	1	1	1	1	1	1	1	1	1	1	1	1	1	1	1	0	1	1	1	1	0	1	1	1	1	1	1	1	1	1	0	1	1
72469	72469CG	Q681H	NS	CAG	CAC	icd2	isocitrate dehydrogenase	0	0	0	0	0	0	0	0	0	0	0	0	0	0	0	0	0	0	0	0	0	0	0	0	0	0	0	0	0	0	0	0	0	0	0	0	0	0	0	0	0	0
2337835	2337835CT	T177I	NS	ACC	ATC	lppJ	lipoprotein LppJ	0	0	0	0	0	0	0	0	0	0	0	0	0	0	0	0	0	0	0	0	0	0	0	0	0	0	0	0	0	0	0	0	0	0	0	0	0	0	0	0	0	0
3750193	3750193GA	L998F	NS	CTC	TTC	PPE55	PPE family protein PPE55	0	0	0	0	0	1	0	0	1	0	1	0	0	1	0	0	0	1	0	0	0	0	1	1	1	1	0	1	0	0	1	1	1	0	0	0	1	0	0	0	0	0
4232863	4232863GC	D245E	NS	GAC	GAG	Rv3786c	hypothetical protein	0	0	0	0	0	0	0	0	0	0	0	0	0	0	0	0	0	0	0	0	0	0	0	0	0	0	0	0	0	0	0	0	0	0	0	0	0	0	0	0	0	0
4307179	4307179GA	V105I	NS	GTC	ATC	Rv3833	AraC family transcriptional regulator	1	0	0	0	1	1	1	0	1	1	1	1	1	1	1	0	1	1	1	1	1	0	1	1	1	1	1	1	1	0	1	1	1	0	1	0	1	1	1	0	1	0
1242631	1242631GT	N67K	NS	AAC	AAA	Rv1118c	hypothetical protein	0	0	0	0	0	0	0	0	0	0	0	1	0	0	0	0	0	0	0	0	0	0	0	0	0	0	0	0	0	0	0	0	0	0	0	0	0	0	0	0	0	0
1789671	1789671CT	A56T	NS	GCG	ACG	Rv1588c	hypothetical protein	0	0	0	0	0	0	0	0	0	0	0	0	0	0	0	0	0	0	0	0	0	0	0	0	0	0	0	0	0	0	0	0	0	1	0	0	0	0	0	0	0	0
118508	118508CG	F265L	NS	TTC	TTG	Rv0102	integral membrane protein	0	0	0	0	0	0	0	0	0	0	0	0	0	0	0	0	0	0	0	0	0	0	0	0	0	1	0	0	0	0	0	0	0	0	0	0	0	0	0	0	0	0
3643630	3643630GA	G152S	NS	GGC	AGC	Rv3263	DNA methylase	0	0	0	0	0	0	0	0	0	0	0	0	0	0	0	0	0	0	1	0	1	0	0	0	0	0	0	0	0	0	0	0	0	0	0	0	0	0	1	0	0	0
4174875	4174875GA	M1V	NS	GTG	GTA	Rv3728	membrane protein	0	0	0	0	0	0	0	0	0	0	0	0	0	0	0	0	0	0	0	0	0	0	0	0	0	0	0	0	0	0	0	0	0	0	0	0	0	0	0	0	0	0
4247646	4247646AC	E378A	NS	GAG	GCG	embB	arabinosyltransferase B	0	0	0	0	0	0	0	0	0	0	0	0	0	0	0	0	0	0	0	0	0	0	0	0	0	0	0	0	0	0	0	0	0	0	0	0	0	0	0	0	0	0
3229692	3229692GA	A330V	NS	GCC	GTC	glnD	bifunctional uridylyltransferase/uridylyl‑removing enzyme	0	0	0	0	0	0	0	0	0	0	0	0	0	0	0	0	0	0	0	0	0	0	0	0	0	0	0	0	0	0	0	0	0	0	0	0	0	0	0	0	0	0
2888608	2888608GA	G746S	NS	GGC	AGC	Rv2566	hypothetical protein	0	0	0	0	0	0	0	0	0	0	0	0	0	0	0	0	0	0	0	0	0	0	0	0	0	0	0	0	0	0	0	0	0	0	0	0	0	0	0	0	0	0
2904524	2904524TC	S296P	NS	TCG	CCG	dhaA	haloalkane dehalogenase	0	0	0	0	0	0	0	0	0	0	0	0	0	0	0	0	0	0	0	0	0	0	0	0	0	0	0	0	0	0	0	0	0	0	0	0	0	0	0	0	0	0
1871544	1871544TC	V61A	NS	GTC	GCC	argG	argininosuccinate synthase	0	0	0	0	0	0	0	0	0	0	0	0	0	0	0	0	0	0	0	0	0	0	0	0	0	0	0	0	0	0	0	0	0	0	0	0	1	0	0	0	0	0
1559562	1559562CA	A821E	NS	GCG	GAG	carB	carbamoyl‑phosphate synthase large subunit	0	0	0	0	0	0	0	0	0	0	0	0	0	0	0	0	0	0	0	0	0	0	0	0	0	0	0	0	0	0	0	0	0	0	0	0	0	0	0	0	0	0
3420234	3420234TG	L248R	NS	CTG	CGG	cyp136	cytochrome P450 Cyp136	0	0	0	0	0	0	0	0	0	0	0	0	0	0	0	0	0	0	0	0	0	0	0	0	0	0	0	0	0	0	0	0	0	0	0	0	0	0	0	0	0	0
2433096	2433096AT	K49M	NS	AAG	ATG	lppM	lipoprotein LppM	0	0	0	0	0	0	0	0	0	0	0	0	0	0	0	0	0	0	0	0	0	0	0	0	0	0	0	0	0	0	0	0	0	0	0	0	0	0	0	0	0	0
2301295	2301295CT	V1898I	NS	GTC	ATC	pks12	polyketide synthase	0	0	0	0	0	0	0	0	0	0	0	0	0	0	0	0	0	0	0	0	0	0	0	0	0	0	0	0	0	0	0	0	0	0	0	0	0	0	0	0	0	0
465356	465356AC	E649A	NS	GAG	GCG	Rv0386	transcriptional regulator	0	0	0	0	0	0	0	0	0	0	0	0	0	0	0	0	0	0	0	0	0	0	0	0	0	0	0	0	0	0	0	0	0	0	0	0	0	0	0	0	0	0
1248382	1248382AG	S101G	NS	AGC	GGC	Rv1125	hypothetical protein	0	0	0	0	1	1	0	0	1	0	1	0	0	1	0	0	0	1	0	0	0	0	1	1	0	1	0	1	0	0	1	1	1	0	0	0	1	0	0	0	0	0
2977054	2977054CT	A61T	NS	GCG	ACG	Rv2654c	antitoxin	0	0	0	0	0	0	0	0	0	0	0	0	0	0	0	0	0	0	0	0	0	0	0	0	0	0	0	0	0	0	0	0	0	0	0	0	0	0	0	0	0	0
3543991	3543991GA	D378N	NS	GAT	AAT	Rv3175	amidase	0	0	0	0	0	0	0	0	0	0	0	0	0	0	0	0	0	0	0	0	0	0	0	0	0	0	0	0	0	0	0	0	0	0	0	0	0	0	0	0	0	0
2321652	2321652CT	R68C	NS	CGC	TGC	cobG	precorrin‑3B synthase	0	0	0	0	0	0	0	0	0	0	0	0	0	0	0	0	0	0	0	0	0	0	0	0	0	1	0	0	0	0	0	0	0	0	0	0	0	0	0	0	0	0
2463668	2463668CA	V362L	NS	GTA	TTA	ctaC	cytochrome C oxidase subunit II	0	0	0	0	0	0	0	0	0	0	0	0	0	0	0	0	0	0	0	0	0	0	0	0	0	0	0	0	0	0	0	0	0	0	0	0	0	0	0	0	0	0
1074347	1074347GA	V92M	NS	GTG	ATG	Rv0961	integral membrane protein	0	0	0	0	0	0	0	0	0	0	0	0	0	0	0	0	0	0	0	0	0	0	0	0	0	0	0	0	0	0	0	0	0	0	0	0	0	0	0	0	0	0
1708238	1708238TC	Y101C	NS	TAC	TGC	Rv1516c	sugar transferase	0	0	0	0	0	0	0	0	0	0	0	0	0	0	0	0	0	0	0	0	0	0	0	0	0	0	0	0	0	0	0	0	0	0	0	0	0	0	0	0	0	0
2902623	2902623CA	M303I	NS	ATG	ATT	Rv2578c	hypothetical protein	0	0	0	0	0	0	0	0	0	0	0	0	0	0	0	0	0	0	0	0	0	0	0	0	0	0	0	0	0	0	0	0	0	0	0	0	0	0	0	0	0	0
2910682	2910682CA	E73D	NS	GAG	GAT	apt	adenine phosphoribosyltransferase	0	0	0	0	0	0	0	0	0	0	0	0	0	0	0	0	0	0	0	0	0	0	0	0	0	0	0	0	0	0	0	0	0	0	0	0	0	0	0	0	0	0
1555978	1555978AT	K3I	NS	AAA	ATA	carA	carbamoyl‑phosphate synthase small subunit	0	0	0	0	0	0	0	0	0	0	0	0	0	0	0	0	0	0	0	0	0	0	0	0	0	0	0	0	0	0	0	0	0	0	0	0	0	0	0	0	0	0
1684002	1684002TG	*616E	NS	TAG	GAG	mutA	methylmalonyl‑CoA mutase small subunit	0	0	0	0	0	0	0	0	0	0	0	0	0	0	0	0	0	0	0	0	0	0	0	0	0	1	0	0	0	0	0	0	0	0	0	0	0	0	0	0	0	0
53735	53735AG	I25V	NS	ATC	GTC	ponA1	bifunctional penicillin‑insensitive transglycosylase/penicillin‑sensitive transpeptidase	0	0	0	0	0	0	0	0	0	0	0	0	0	0	0	0	0	0	0	0	0	0	0	0	0	0	0	0	0	0	0	0	0	0	0	0	0	0	0	0	0	0
1122297	1122297GC	H434Q	NS	CAC	CAG	Rv1005c	para‑aminobenzoate synthase component I	0	0	0	0	0	0	0	0	0	0	0	0	0	0	0	0	1	0	0	0	0	0	0	0	0	0	0	0	0	0	0	0	0	0	0	0	0	0	0	0	0	0
2090691	2090691CT	A10T	NS	GCG	ACG	Rv1841c	hypothetical protein	0	0	0	0	0	0	0	0	0	0	0	0	0	0	0	0	0	0	0	0	0	0	0	0	0	0	0	0	0	0	0	0	0	0	0	0	0	0	0	0	0	0
3326308	3326308TG	S70A	NS	TCC	GCC	Rv2971	oxidoreductase	0	0	0	0	0	0	0	0	0	0	0	0	0	0	0	0	0	0	0	0	0	0	0	0	0	0	0	0	0	0	0	0	0	0	0	0	0	0	0	0	0	0
3434651	3434651TC	L63P	NS	CTG	CCG	Rv3071	hypothetical protein	0	0	0	0	0	0	0	0	0	0	0	0	0	0	0	0	0	0	0	0	0	0	0	0	0	0	0	0	0	0	0	0	0	0	0	0	0	0	0	0	0	0
4187063	4187063GA	G144R	NS	GGG	AGG	Rv3736	AraC/XylS family transcriptional regulator	0	0	0	0	0	0	0	0	0	0	0	0	0	0	0	0	0	0	0	0	0	0	0	0	0	0	0	0	0	0	0	0	0	0	0	0	0	0	0	0	0	0
3952783	3952783CA	F80L	NS	TTC	TTA	echA19	enoyl‑CoA hydratase EchA19	0	0	0	0	0	0	0	0	0	0	0	0	0	0	0	0	0	0	0	0	0	0	1	0	0	0	0	0	0	0	0	0	0	0	0	0	0	0	0	0	0	0
2451081	2451081CG	E24Q	NS	GAG	CAG	pimB	alpha‑(1‑6)‑phosphatidylinositol monomannoside mannosyltransferase	0	0	0	0	0	0	0	0	0	0	0	0	0	0	0	0	0	0	0	0	0	0	0	0	0	0	0	0	0	0	0	0	0	0	0	0	0	0	0	0	0	0
1105284	1105284GA	V57I	NS	GTT	ATT	Rv0988	hypothetical protein	0	0	0	0	0	0	0	0	0	0	0	0	0	0	0	0	0	0	0	0	0	0	0	0	0	0	0	0	0	0	0	0	0	0	0	0	0	0	0	0	0	0
3112877	3112877GA	A73V	NS	GCC	GTC	Rv2804c	hypothetical protein	0	0	0	0	1	1	0	0	1	0	1	0	0	1	0	0	0	1	0	0	0	0	1	1	1	1	0	1	0	0	1	1	1	0	0	0	1	0	0	0	0	0
2679980	2679980CT	G9D	NS	GGC	GAC	mbtI	salicylate synthase	0	0	1	0	0	0	0	0	0	0	0	0	0	0	0	0	0	0	0	0	0	0	0	0	0	0	0	0	0	0	0	0	0	0	0	0	0	0	0	0	0	0
2346600	2346600TG	D242A	NS	GAC	GCC	pepE	dipeptidase PepE	0	0	0	0	0	0	0	0	0	0	0	0	0	0	0	0	0	0	0	0	0	0	1	0	0	0	0	0	0	0	0	0	0	0	0	0	0	0	0	0	0	0
296141	296141CT	S46L	NS	TCG	TTG	Rv0245	oxidoreductase	0	0	0	0	0	0	0	0	0	0	0	0	0	0	0	0	0	0	0	0	0	0	0	0	0	0	0	0	0	0	0	0	0	0	0	0	0	0	0	0	0	0
2278438	2278438CT	V17M	NS	GTG	ATG	Rv2030c	hypothetical protein	0	0	0	0	0	0	0	0	0	0	0	0	0	0	0	0	0	0	0	0	0	0	0	0	0	0	0	0	0	0	0	0	0	0	0	0	0	1	0	0	0	0
3027606	3027606CG	S181W	NS	TCG	TGG	Rv2714	alanine/leucine‑rich protein	0	0	0	0	0	0	0	0	0	0	0	0	0	0	0	0	0	0	0	0	0	0	0	0	0	0	0	0	0	0	0	0	0	0	0	0	0	0	0	0	0	0
3509720	3509720GC	V23L	NS	GTG	CTG	Rv3143	response regulator	0	0	0	0	0	0	0	0	0	0	0	0	0	0	0	0	0	0	0	0	0	0	0	0	0	0	0	0	0	0	0	0	0	0	0	0	0	0	0	0	0	0
4109211	4109211CT	Q474*	NS	CAG	TAG	acs	acetyl‑CoAsynthetase	0	0	0	0	0	0	0	0	0	0	0	0	0	0	0	0	0	0	0	0	0	0	0	0	0	0	0	0	0	0	0	0	0	0	0	0	0	0	0	0	0	0
1151035	1151035TC	N218D	NS	AAT	GAT	kdpD	sensor protein KdpD	0	0	0	0	0	0	0	0	0	0	0	0	0	0	0	0	0	0	0	0	0	0	0	0	0	0	0	0	0	0	0	0	0	0	0	0	0	0	0	0	0	0
1097023	1097023GA	G68S	NS	GGC	AGC	mprA	two‑component response regulator MrpA	0	0	0	0	0	0	0	0	0	0	0	0	0	0	0	0	0	0	0	0	0	0	0	0	0	0	0	0	0	0	0	0	0	0	0	0	0	0	0	0	0	0
1287587	1287587AG	D87G	NS	GAC	GGC	narG	nitrate reductase subunit alpha	0	0	0	0	0	0	0	0	0	0	0	0	0	0	0	0	0	0	0	0	0	0	0	0	0	0	0	0	0	0	0	0	0	0	0	0	0	0	0	0	0	0
2353762	2353762GA	A185V	NS	GCC	GTC	pafC	proteasome accessory factor C	0	0	0	0	0	0	0	0	0	0	0	0	0	0	0	0	0	0	0	0	0	0	0	0	0	0	0	0	0	0	0	0	0	0	0	0	0	0	0	0	0	0
2787707	2787707GA	P526L	NS	CCG	CTG	plsB2	glycerol‑3‑phosphate acyltransferase	0	0	0	0	0	0	0	0	0	0	0	0	0	0	0	0	0	0	0	0	0	0	0	0	0	0	0	0	0	0	0	0	0	0	0	0	0	0	0	0	0	0
69911	69911TG	I431S	NS	ATC	AGC	Rv0064	transmembrane protein	0	0	0	0	0	1	0	0	0	0	0	0	0	0	0	0	0	0	0	0	0	0	0	0	0	0	0	0	0	0	0	0	0	0	0	0	0	0	0	0	0	0
250892	250892AG	E258G	NS	GAG	GGG	Rv0210	hypothetical protein	0	0	0	0	0	0	0	0	0	0	0	0	0	0	0	0	0	0	0	0	0	0	0	0	0	0	0	0	0	0	0	0	0	0	0	0	0	0	0	0	0	0
359478	359478GC	R91G	NS	CGC	GGC	Rv0295c	hypothetical protein	0	0	0	0	0	0	0	0	0	0	0	0	0	0	0	0	0	0	0	0	0	0	0	0	0	0	0	0	0	0	0	0	0	0	0	0	0	0	0	0	0	0
1165966	1165966CT	G281S	NS	GGT	AGT	Rv1043c	hypothetical protein	0	0	0	0	0	0	0	0	0	0	0	0	0	0	0	0	0	0	0	0	0	0	1	0	0	0	0	0	0	0	0	0	0	0	0	0	0	0	0	0	0	0
4400625	4400625TC	V147A	NS	GTC	GCC	sigM	ECF RNA polymerase sigma factor SigM	0	0	0	0	0	0	0	0	0	0	0	0	0	0	0	0	0	0	0	0	0	0	0	0	0	0	0	0	0	0	0	0	0	0	0	0	0	0	0	0	0	0
1381312	1381312GC	G210A	NS	GGG	GCG	sugC	sugar ABC transporter ATP‑binding protein SugC	0	0	0	0	0	0	0	0	0	0	0	0	0	0	0	0	0	0	0	0	0	0	0	0	0	0	0	0	0	0	0	0	1	0	0	0	0	0	0	0	0	0
2848933	2848933CT	G134S	NS	GGC	AGC	fas	fatty acid synthase	0	0	0	0	0	0	0	0	0	0	0	0	0	0	0	0	0	0	0	0	0	0	0	0	0	0	0	0	0	0	0	0	0	0	0	0	0	0	0	0	0	0
3851084	3851084AG	I224T	NS	ATC	ACC	gadB	glutamate decarboxylase GadB	0	0	0	0	0	0	0	0	0	0	0	0	0	0	0	0	0	0	0	0	0	0	0	0	0	0	0	0	0	0	0	0	0	0	0	0	0	0	0	0	0	0
1802293	1802293CT	L87F	NS	CTC	TTC	hisB	imidazole glycerol‑phosphate dehydratase	0	0	0	0	0	0	0	0	0	0	0	0	0	0	0	0	0	0	0	0	0	0	0	0	0	0	0	0	0	0	0	0	0	0	0	0	0	0	0	0	0	0
2605293	2605293GT	E62D	NS	GAG	GAT	mez	malate oxidoreductase	0	0	0	0	0	0	0	0	0	0	0	0	0	0	0	0	0	0	0	0	0	0	0	0	0	0	0	0	0	0	0	0	0	0	0	0	0	0	0	0	0	0
143207	143207TC	S224G	NS	AGC	GGC	oxcA	oxalyl‑CoA decarboxylase OxcA	0	0	0	0	1	1	0	0	1	0	1	0	0	1	0	0	0	1	0	0	0	0	1	1	1	1	0	1	0	0	1	1	1	0	0	0	1	0	0	0	0	0
3297136	3297136AC	C235W	NS	TGT	TGG	pks15	polyketide synthase	0	0	0	0	0	0	0	0	0	0	0	0	0	0	0	0	0	0	0	0	0	0	0	0	0	0	0	0	0	0	0	0	0	0	0	0	0	0	0	0	0	0
381030	381030AG	S159G	NS	AGT	GGT	Rv0312	hypothetical protein	0	0	0	0	0	0	0	0	0	0	0	0	0	0	0	0	0	0	0	0	0	0	0	0	0	0	0	0	0	0	0	0	0	0	0	0	0	0	0	0	0	0
451929	451929GC	N117K	NS	AAC	AAG	Rv0374c	carbon monoxyde dehydrogenase small subunit	0	0	0	0	0	0	0	0	0	0	0	0	0	0	0	0	0	0	0	0	0	0	0	0	0	0	0	0	0	0	0	0	0	0	0	0	0	0	0	0	0	0
3196104	3196104TG	N110T	NS	AAC	ACC	Rv2886c	resolvase	0	0	0	0	0	0	0	0	0	0	0	0	0	0	0	0	0	0	0	0	0	0	0	0	0	0	0	0	0	0	0	0	0	0	0	0	0	0	0	0	0	0
3334152	3334152GC	A338G	NS	GCG	GGG	Rv2978c	transposase	0	0	0	0	0	0	0	0	0	0	0	0	0	0	0	0	0	0	0	0	0	0	0	0	0	0	0	0	0	0	0	0	0	0	0	0	0	0	0	0	0	0
3819789	3819789TC	L583S	NS	TTG	TCG	Rv3401	glycosyl hydrolase	0	0	0	0	0	0	0	0	0	0	0	0	0	0	0	0	0	0	0	0	0	0	0	0	0	0	0	0	0	0	0	0	0	0	0	0	0	0	0	0	0	0
1381813	1381813CT	A377V	NS	GCC	GTC	sugC	sugar ABC transporter ATP‑binding protein SugC	0	0	0	0	0	0	0	0	0	0	0	0	0	0	0	0	0	0	0	0	0	0	0	0	0	0	0	0	0	0	0	0	0	0	0	0	0	0	0	0	0	0
3403465	3403465GA	A486V	NS	GCG	GTG	ctaD	cytochrome C oxidase cytochrome 1	0	0	0	0	0	0	0	0	0	0	0	0	0	0	0	0	0	0	0	0	0	0	1	0	0	0	0	0	0	0	0	0	0	0	0	0	0	0	0	0	0	0
1222680	1222680AG	D241G	NS	GAC	GGC	desA2	acyl‑ACP desaturase DesA	0	0	0	0	0	0	0	0	0	0	0	0	0	0	0	0	0	0	0	0	0	0	0	0	0	0	0	0	0	0	0	0	0	0	0	0	0	0	0	0	0	0
1000066	1000066AG	N199D	NS	AAC	GAC	gltA2	citrate synthase 1	0	0	0	0	0	0	0	0	0	0	0	0	0	0	0	0	0	0	0	0	0	0	0	0	0	0	0	0	0	0	0	0	0	0	0	0	0	0	0	0	0	0
4333566	4333566TC	K839R	NS	AAG	AGG	gltB	glutamate synthase large subunit	0	0	0	0	0	0	0	0	0	0	0	0	0	0	0	0	0	0	0	0	0	0	0	0	0	0	0	0	0	0	0	0	0	0	0	0	0	0	0	0	0	0
1522546	1522546AT	L496*	NS	TTA	TAA	moeY	molybdopterin biosynthesis protein MoeY	1	0	0	0	0	0	0	0	0	0	0	0	0	0	0	0	0	0	0	0	0	0	0	0	0	0	0	0	0	0	0	0	0	0	0	0	0	0	0	0	0	0
338956	338956GT	L40M	NS	CTG	ATG	PEPGRS4	PE‑PGRS family protein PE_PGRS4	0	0	0	0	0	0	0	0	0	0	0	0	0	0	0	0	0	0	0	0	0	0	0	0	0	0	0	0	0	0	0	0	0	0	0	0	0	0	0	0	0	0
1931718	1931718GC	L313V	NS	CTG	GTG	PPE22	PPE family protein PPE22	0	0	0	0	1	1	0	0	1	0	1	0	0	1	0	0	0	1	0	0	0	0	1	1	1	1	0	1	0	0	1	1	1	0	0	0	1	0	0	0	0	0
424657	424657CT	C13Y	NS	TGT	TAT	PPE7	PPE family protein PPE7	0	0	0	0	0	0	0	0	0	0	0	0	0	0	0	0	0	0	0	0	0	0	0	0	0	0	0	0	0	0	0	0	0	0	0	0	0	0	0	0	0	0
1816906	1816906GA	V240I	NS	GTC	ATC	pykA	pyruvate kinase	0	0	0	0	0	0	0	0	0	0	0	0	0	0	0	0	0	0	0	0	0	0	0	0	0	0	0	0	0	0	0	0	0	0	0	0	0	1	0	0	0	0
1945103	1945103CT	R99C	NS	CGC	TGC	Rv1718	hypothetical protein	0	0	0	0	0	0	0	0	0	0	0	0	0	0	0	0	0	0	0	0	0	0	0	0	0	0	0	0	0	0	0	0	0	0	0	0	0	0	0	0	0	0
2775468	2775468CG	A66G	NS	GCA	GGA	Rv2472	hypothetical protein	0	0	0	0	0	0	0	0	0	0	0	0	0	0	0	0	0	0	0	0	0	0	0	0	0	0	0	0	0	0	0	0	0	0	0	0	0	0	0	0	0	0
3063218	3063218GA	A135T	NS	GCG	ACG	Rv2750	dehydrogenase	0	0	0	0	0	0	1	0	0	0	0	0	0	0	0	0	0	0	0	0	0	0	0	0	0	0	0	0	0	0	0	0	0	0	0	0	0	0	0	0	0	0
3461331	3461331GA	A135V	NS	GCC	GTC	Rv3092c	integral membrane protein	0	0	0	0	0	0	0	0	0	0	0	0	0	0	0	0	0	0	0	0	0	0	0	0	0	0	0	0	0	0	0	0	0	0	0	0	0	1	0	0	0	0
4054261	4054261CT	V146M	NS	GTG	ATG	espD	ESX‑1 secretion‑associated protein EspD	0	0	0	0	0	0	0	0	0	0	0	0	0	0	0	0	0	0	0	0	0	0	1	0	0	0	0	0	0	0	0	0	0	0	0	0	0	0	0	0	0	0
2841022	2841022AG	C2771R	NS	TGC	CGC	fas	fatty acid synthase	0	0	0	0	1	1	0	0	1	0	1	0	0	1	0	0	0	1	0	0	0	0	1	1	0	1	0	1	0	0	1	1	1	0	0	0	1	0	0	0	0	0
2493691	2493691GA	R18C	NS	CGC	TGC	glnA2	glutamine synthetase	0	0	0	0	0	0	0	0	0	0	0	0	0	0	0	0	0	0	0	0	0	0	0	0	0	0	0	0	0	0	0	0	0	0	0	0	0	0	0	0	0	0
2654814	2654814TC	I94V	NS	ATC	GTC	hrcA	heat‑inducible transcription repressor HrcA	0	0	0	0	0	0	0	0	0	0	0	0	0	0	0	0	1	0	0	0	0	0	0	0	0	0	0	0	0	0	0	0	0	0	0	0	0	0	0	0	0	0
4067886	4067886AC	E155A	NS	GAG	GCG	ppa	inorganic pyrophosphatase	0	0	0	0	0	0	0	0	0	0	0	0	0	0	0	0	0	0	0	0	0	0	0	0	0	0	0	0	0	0	0	0	0	0	0	0	0	0	0	0	0	0
1506975	1506975GA	S74N	NS	AGC	AAC	rphA	ribonuclease PH	0	0	0	0	0	0	0	0	0	0	0	0	0	0	0	0	0	0	0	0	0	0	0	0	0	0	0	0	0	0	0	0	0	0	0	0	0	0	0	0	0	0
97405	97405AG	H160R	NS	CAT	CGT	Rv0088	polyketide cyclase/dehydrase	0	0	0	0	0	0	0	0	0	0	0	0	0	0	0	0	0	0	0	0	0	0	0	0	0	0	0	0	0	0	0	0	0	0	0	0	0	0	0	0	0	0
819377	819377GT	H88Q	NS	CAC	CAA	Rv0726c	S‑adenosylmethionine‑dependent methyltransferase	0	0	0	0	0	0	0	0	0	0	0	0	0	0	0	0	0	0	0	0	0	0	0	0	0	0	0	0	0	0	0	0	0	0	0	0	0	0	0	0	0	0
1237403	1237403GA	P264S	NS	CCC	TCC	Rv1111c	hypothetical protein	0	0	0	0	0	0	0	0	0	0	0	0	0	0	0	0	0	0	0	0	0	0	0	0	0	0	0	0	0	0	0	0	0	0	0	0	0	0	0	0	0	0
1361041	1361041CG	W254S	NS	TGG	TCG	Rv1217c	tetronasin ABC transporter integral membrane protein	0	0	0	0	0	0	0	0	0	0	0	0	0	0	0	0	0	0	0	0	0	0	0	0	0	0	0	0	0	0	0	0	0	0	0	0	0	0	0	0	0	0
2716203	2716203GA	R38C	NS	CGC	TGC	Rv2417c	DegV domain‑containing protein	0	0	0	0	0	0	0	0	0	0	0	0	0	0	0	0	0	0	0	0	0	0	0	0	0	0	0	0	0	0	0	0	0	0	0	0	0	0	0	0	0	0
3314959	3314959GC	A55G	NS	GCT	GGT	Rv2962c	PGL/p‑HBAD biosynthesis rhamnosyltransferase	0	0	0	0	0	0	0	0	0	0	0	0	0	0	0	0	0	0	0	0	0	0	0	0	0	0	0	0	0	0	0	0	0	0	0	0	0	0	0	0	0	0
3900615	3900615GA	R190*	NS	CGA	TGA	Rv3481c	integral membrane protein	0	0	0	0	0	0	0	0	0	0	0	0	0	0	0	0	0	0	0	0	0	0	0	0	0	0	0	0	0	0	0	0	0	0	0	0	0	0	0	0	0	0
4045305	4045305CT	V272I	NS	GTC	ATC	Rv3603c	alanine/leucine‑rich protein	0	0	0	0	0	0	0	0	0	0	0	0	0	0	0	0	0	0	0	0	0	0	0	0	0	0	0	0	0	0	0	0	0	0	0	0	0	0	0	0	0	0
2173459	2173459AC	Y113D	NS	TAC	GAC	lppF	lipoprotein LppF	0	0	0	0	0	0	0	0	0	0	0	0	0	0	0	0	0	0	0	0	0	0	0	0	0	0	0	0	0	0	0	0	0	0	0	0	0	0	0	0	0	0
4260446	4260446TC	Y234C	NS	TAC	TGC	pks13	polyketide synthase	0	0	0	0	0	0	0	0	0	0	0	0	0	0	0	0	0	0	0	0	0	0	0	0	0	0	0	0	0	0	0	0	0	0	0	0	0	0	0	0	0	0
1883172	1883172CT	A490V	NS	GCG	GTG	pks8	polyketide synthase	0	0	0	0	0	0	0	0	0	0	0	0	0	0	0	0	0	0	0	0	0	0	1	0	0	0	0	0	0	0	0	0	0	0	0	0	0	0	0	0	0	0
369845	369845TC	T974A	NS	ACC	GCC	PPE5	PPE family protein PPE5	0	0	0	0	0	0	0	0	0	0	0	0	0	0	0	0	0	0	0	0	0	0	0	0	0	0	0	0	0	0	0	0	0	0	0	0	0	0	0	0	0	0
3267709	3267709AG	K1821R	NS	AAA	AGA	ppsD	phthiocerol synthesis polyketide synthase type I PpsD	0	0	0	0	0	0	0	0	0	0	0	0	0	0	0	0	0	0	0	0	0	0	0	0	0	0	0	0	0	0	0	0	0	0	0	0	0	0	0	0	0	0
36943	36943CT	T26M	NS	ACG	ATG	Rv0034	hypothetical protein	0	0	0	0	0	0	0	0	0	0	0	0	0	0	0	0	0	0	0	0	0	0	0	0	0	0	0	0	0	0	0	0	0	0	0	0	0	0	0	0	0	0
886154	886154CT	V165I	NS	GTC	ATC	Rv0792c	transcriptional regulator	0	0	0	0	0	0	0	0	0	0	0	0	0	0	0	0	0	0	0	0	0	0	0	0	0	0	0	0	0	0	0	0	0	0	0	0	0	0	0	0	0	0
1173608	1173608TC	L243P	NS	CTC	CCC	Rv1050	oxidoreductase	0	0	0	0	0	0	0	0	0	0	0	0	0	0	0	0	0	0	0	0	0	0	0	0	0	0	0	0	0	0	0	0	1	0	0	0	0	0	0	0	0	0
1395332	1395332CT	T385I	NS	ACC	ATC	Rv1250	MFS drug transporter	0	0	0	0	0	0	0	0	0	0	0	0	0	0	0	0	0	0	0	0	0	0	0	0	0	0	0	0	0	0	0	0	0	0	0	0	0	0	0	0	0	0
3188610	3188610CT	A88T	NS	GCC	ACC	Rv2877c	integral membrane protein	0	0	0	0	0	0	0	0	0	0	0	0	0	0	0	0	0	0	0	0	0	0	0	0	0	0	0	0	0	0	0	0	0	0	0	0	0	0	0	0	0	0
3595047	3595047CG	L194V	NS	CTG	GTG	Rv3218	hypothetical protein	0	0	0	0	0	0	0	0	0	0	0	0	0	0	0	0	0	0	0	0	0	0	0	0	0	0	0	0	0	0	0	0	0	0	0	0	0	0	0	0	0	0
3839846	3839846GC	L118V	NS	CTG	GTG	Rv3422c	tRNA threonylcarbamoyladenosine biosynthesis protein	0	0	0	0	0	0	0	0	0	0	0	0	0	0	0	0	0	0	0	0	0	0	0	0	0	0	0	0	0	0	0	0	0	0	0	0	0	0	0	0	0	0
4383655	4383655AG	*111Q	NS	TAG	CAG	Rv3898c	hypothetical protein	0	0	0	0	1	1	0	0	1	0	1	0	0	1	0	0	0	1	0	0	0	0	1	1	1	1	0	1	0	0	1	1	1	0	0	0	1	0	0	0	0	0
4121439	4121439GT	T39N	NS	ACT	AAT	whiB4	transcriptional regulator WhiB4	0	0	0	0	0	0	0	0	0	0	0	0	0	0	0	0	0	0	0	0	0	0	0	0	0	0	0	0	0	0	0	0	0	0	0	0	1	0	0	0	0	0
2871601	2871601GT	L139I	NS	CTC	ATC	aroE	shikimate 5‑dehydrogenase	0	0	0	0	0	0	0	0	0	0	0	0	0	0	0	0	1	0	0	0	0	0	0	0	0	0	0	0	0	0	0	0	0	0	0	0	0	0	0	0	0	0
4151781	4151781GA	A146V	NS	GCC	GTC	asd	aspartate‑semialdehyde dehydrogenase	0	0	0	0	0	0	0	0	0	0	0	0	0	0	0	0	1	0	0	0	0	0	0	0	0	0	0	0	0	0	0	0	0	0	0	0	0	0	0	0	0	0
877224	877224CA	G406V	NS	GGC	GTC	emrB	multidrug resistance protein EmrB	0	0	0	0	0	0	0	0	0	0	0	0	0	0	0	0	0	0	0	0	0	0	0	0	0	0	0	0	0	0	0	0	0	0	0	0	0	0	0	0	0	0
4340571	4340571AC	D101A	NS	GAC	GCC	espE	ESX‑1 secretion‑associated protein EspE	0	0	0	0	0	0	0	0	0	0	0	0	0	0	0	0	0	0	0	0	0	0	0	0	0	0	0	0	0	0	0	0	0	0	0	0	0	0	0	0	0	0
1493893	1493893GA	A178V	NS	GCG	GTG	glgE	alpha‑1,4‑glucan:maltose‑1‑phosphate maltosyltransferase	0	0	0	0	0	0	0	0	0	0	0	0	0	0	0	0	0	0	0	0	0	0	0	0	0	0	0	0	0	0	0	0	0	0	1	0	0	0	0	0	0	0
3674664	3674664GA	D355N	NS	GAT	AAT	pcd	piperideine‑6‑carboxylic acid dehydrogenase	0	0	0	0	0	0	0	0	0	0	0	0	0	0	0	0	0	0	0	0	0	0	0	0	0	0	0	0	0	0	0	0	0	0	0	0	0	0	0	0	0	0
187738	187738GA	R368W	NS	CGG	TGG	PE3	PE family protein PE3	0	0	0	0	0	0	0	0	0	0	0	0	0	0	0	0	0	0	0	0	0	0	0	0	0	0	0	0	0	0	0	0	0	0	0	0	0	0	0	0	0	0
1223300	1223300AG	S102G	NS	AGC	GGC	phoH2	phosphate starvation‑inducible protein PsiH	0	0	0	0	0	0	0	0	0	0	0	1	0	0	0	0	0	0	0	0	0	0	0	0	0	0	0	0	0	0	0	0	0	0	0	0	0	0	0	0	0	0
1500214	1500214AC	Y116D	NS	TAT	GAT	pncB1	nicotinic acid phosphoribosyltransferase PncB1	0	0	0	0	0	0	0	0	0	0	0	0	0	0	0	0	0	0	0	0	0	0	0	0	0	0	0	0	0	0	0	0	0	0	0	0	0	0	0	0	0	0
815236	815236TC	I16T	NS	ATC	ACC	rplO	50S ribosomal protein L15	0	0	0	0	0	0	0	0	0	0	0	0	0	0	0	0	0	0	0	0	0	0	0	0	0	0	0	0	0	0	0	0	0	0	0	0	0	0	0	0	0	0
53133	53133GC	W101C	NS	TGG	TGC	Rv0049	hypothetical protein	0	0	0	0	0	0	0	0	0	0	0	0	0	0	0	0	0	0	0	0	0	0	0	0	0	0	0	0	0	0	0	0	0	0	0	0	0	0	0	0	0	0
86255	86255TG	Q71P	NS	CAG	CCG	Rv0077c	oxidoreductase	0	0	0	0	0	0	0	0	0	0	0	0	0	0	0	0	0	0	0	0	0	0	0	0	0	0	0	0	0	0	0	0	0	0	0	0	0	0	0	0	0	0
769151	769151GC	H149Q	NS	CAC	CAG	Rv0669c	neutral ceramidase	0	0	0	0	0	0	0	0	0	0	0	0	0	0	0	0	0	0	0	0	0	0	0	0	0	0	0	0	0	0	0	0	0	0	0	0	0	0	0	0	0	0
779314	779314CT	R109W	NS	CGG	TGG	Rv0678	hypothetical protein	0	0	0	0	0	0	0	0	0	0	0	0	0	0	0	0	0	0	0	0	0	0	0	0	0	0	0	0	0	0	0	0	0	0	0	0	0	0	0	0	0	0
1077754	1077754CT	A28T	NS	GCG	ACG	Rv0966c	hypothetical protein	0	0	0	0	0	0	0	0	0	0	0	0	0	0	0	0	0	0	0	0	0	0	0	0	0	0	0	0	0	0	0	0	0	0	0	0	0	0	0	0	0	0
1442795	1442795CA	A10E	NS	GCG	GAG	Rv1289	hypothetical protein	0	0	0	0	0	0	0	0	0	0	0	0	0	0	0	0	0	0	0	0	0	0	0	0	0	0	0	0	0	0	0	0	0	0	0	0	0	0	0	0	0	0
1742884	1742884GA	G14R	NS	GGA	AGA	Rv1540	RNA pseudouridine synthase	0	0	0	0	0	0	0	0	0	0	0	0	0	0	0	0	0	0	0	0	0	0	0	0	0	0	0	0	0	0	0	0	1	0	0	0	0	0	0	0	0	0
1907177	1907177CT	R259W	NS	CGG	TGG	Rv1682	hypothetical protein	0	0	0	0	0	0	0	0	0	0	0	0	0	0	0	0	0	0	0	0	0	0	0	0	0	0	0	0	0	0	0	0	0	0	0	0	0	0	0	0	0	0
4110993	4110993AC	E56A	NS	GAG	GCG	Rv3669	transmembrane protein	0	0	0	0	0	0	0	0	0	0	0	0	0	0	0	0	0	0	0	0	0	0	0	0	0	0	0	0	0	0	0	0	0	0	0	0	0	0	0	0	0	0
1022882	1022882GA	G266S	NS	GGT	AGT	betP	glycine betaine transport integral membrane protein BetP	0	0	0	0	0	0	0	0	0	0	0	0	0	0	0	0	0	0	0	0	0	0	0	0	0	0	0	0	0	0	0	0	0	0	0	0	0	0	0	0	0	0
126803	126803AG	S1247P	NS	TCT	CCT	ctpI	cation‑transporter ATPase I	0	0	0	0	0	0	0	0	0	0	0	0	0	0	0	0	0	0	0	0	0	0	0	0	0	0	0	0	0	0	0	0	0	0	0	0	0	0	0	0	0	0
4128470	4128470GA	L86F	NS	CTC	TTC	cyp137	cytochrome P450 Cyp137	0	0	0	0	0	0	0	0	0	0	0	0	0	0	0	0	0	0	0	0	0	0	0	0	0	0	0	0	0	0	0	0	0	0	0	0	0	0	0	0	0	0
4245969	4245969CT	P913S	NS	CCG	TCG	embA	arabinosyltransferase A	0	0	0	0	0	0	0	0	0	0	0	0	0	0	0	0	0	0	0	0	0	0	0	0	0	0	0	0	0	0	0	0	0	0	0	0	0	0	0	0	0	0
4241042	4241042AG	N394D	NS	AAC	GAC	embC	arabinosyltransferase C	0	0	0	0	0	0	0	0	0	0	0	0	0	0	0	0	0	0	0	0	0	0	0	0	0	0	0	0	0	0	0	0	0	0	0	0	0	0	0	0	0	0
4326908	4326908GA	T189M	NS	ACG	ATG	ethA	monooxygenase EthA	0	0	0	0	0	0	0	0	0	0	0	0	0	0	0	0	0	0	0	0	0	0	0	0	0	0	0	0	0	0	0	0	0	0	0	0	0	0	0	0	0	0
3657968	3657968AG	V41A	NS	GTG	GCG	fadE25	acyl‑CoA dehydrogenase FadE25	0	0	0	0	0	0	0	0	0	0	0	0	0	0	0	0	0	0	0	0	0	0	1	0	0	0	0	0	0	0	0	0	0	0	0	0	0	0	0	0	0	0
2076348	2076348GA	A158T	NS	GCC	ACC	gcvB	glycine dehydrogenase	0	0	0	0	0	0	0	0	0	0	0	0	0	0	0	0	1	0	0	0	0	0	0	0	0	0	0	0	0	0	0	0	0	0	0	0	0	0	0	0	0	0
2904847	2904847CT	E416K	NS	GAA	AAA	hisS	histidine‑‑tRNA ligase	0	0	0	0	0	0	0	0	0	0	0	0	0	0	0	0	0	0	0	0	0	0	0	0	0	0	0	0	0	0	0	0	0	0	0	0	0	0	0	0	0	0
412280	412280TG	H481Q	NS	CAT	CAG	iniA	isoniazid inductible protein IniA	0	0	0	0	0	0	0	0	0	0	0	0	0	0	0	0	0	0	0	0	0	0	0	0	0	0	0	0	0	0	0	0	0	0	0	0	0	0	0	0	0	0
1270537	1270537GT	G159V	NS	GGC	GTC	mcr	alpha‑methylacyl‑CoA racemase	0	0	0	0	0	0	0	0	0	0	0	0	0	0	0	0	0	0	0	0	0	0	0	0	0	0	0	0	0	0	0	0	1	0	0	0	0	0	0	0	0	0
304679	304679GT	G605V	NS	GGC	GTC	nirB	nitrite reductase large subunit NirB	0	0	0	0	0	0	0	0	0	0	0	0	0	0	0	0	0	0	0	0	0	0	0	0	0	0	0	0	0	0	0	0	0	0	0	0	0	0	0	0	0	0
55479	55479GA	G606D	NS	GGC	GAC	ponA1	bifunctional penicillin‑insensitive transglycosylase/penicillin‑sensitive transpeptidase	0	0	0	0	0	0	0	0	0	0	0	0	0	0	0	0	0	0	0	0	0	0	0	0	0	0	0	0	0	0	0	0	0	0	0	0	0	0	0	0	0	0
2040627	2040627AG	N392S	NS	AAC	AGC	PPE28	PPE family protein PPE28	0	0	0	0	0	0	0	0	0	0	0	0	0	0	0	0	0	0	0	0	0	0	0	0	0	0	0	0	0	0	0	0	0	0	0	0	0	0	0	0	0	0
432797	432797TG	N628T	NS	AAC	ACC	PPE8	PPE family protein PPE8	0	0	0	0	0	0	0	0	0	0	0	0	0	0	0	0	0	0	0	0	0	0	0	0	0	0	0	0	0	0	0	0	0	0	0	0	0	0	0	0	0	0
3259432	3259432CA	L1250M	NS	CTG	ATG	ppsC	phthiocerol synthesis polyketide synthase type I PpsC	0	0	0	0	0	0	0	0	0	0	0	1	0	0	0	0	0	0	0	0	0	0	0	0	0	0	0	0	0	0	0	0	0	0	0	0	0	0	0	0	0	0
3266752	3266752GA	G1502E	NS	GGG	GAG	ppsD	phthiocerol synthesis polyketide synthase type I PpsD	0	0	0	0	0	0	0	0	0	0	0	0	0	0	0	0	0	0	0	0	0	0	0	0	0	0	0	0	0	0	0	0	0	0	0	0	0	0	0	0	0	0
1924889	1924889CA	A354E	NS	GCG	GAG	pyrG	CTP synthase	0	0	0	0	0	0	0	0	0	0	0	0	0	0	0	0	0	0	0	0	0	0	0	0	0	0	0	0	0	0	0	0	0	0	0	0	0	0	0	0	0	0
118159	118159CT	S149F	NS	TCC	TTC	Rv0102	integral membrane protein	0	0	0	0	0	0	0	0	0	0	0	0	0	0	0	0	0	0	0	0	0	0	0	0	0	0	0	0	0	0	0	0	0	0	0	0	0	0	0	0	0	0
316777	316777CT	V243I	NS	GTC	ATC	Rv0265c	iron ABC transporter substrate‑binding lipoprotein	0	0	0	0	0	0	1	0	0	0	0	0	0	0	0	0	0	0	0	0	0	0	0	0	0	0	0	0	0	0	0	0	0	0	0	0	0	0	0	0	0	0
457097	457097CT	G243S	NS	GGC	AGC	Rv0381c	hypothetical protein	0	0	0	0	0	0	0	0	0	0	0	0	0	0	0	0	0	0	0	0	0	0	1	0	0	0	0	0	0	0	0	0	0	0	0	0	0	0	0	0	0	0
1077312	1077312AG	V175A	NS	GTG	GCG	Rv0966c	hypothetical protein	1	1	1	1	1	1	1	1	1	1	1	1	1	1	1	1	1	1	1	1	1	1	1	1	1	1	1	1	1	1	1	1	1	1	1	1	1	1	1	0	1	1
1395010	1395010AG	R278G	NS	AGG	GGG	Rv1250	MFS drug transporter	0	0	0	0	0	0	0	0	0	0	0	0	0	0	0	0	0	0	0	0	0	0	0	0	0	0	0	0	0	0	0	0	0	0	0	0	0	0	0	0	0	0
1438941	1438941CT	S12F	NS	TCC	TTC	Rv1286	bifunctional sulfate adenyltransferase subunit 1 CysN/adenylylsulfate kinase CysC	0	0	0	0	0	0	0	0	0	0	0	0	0	0	0	0	0	0	0	0	0	0	0	0	0	1	0	0	0	0	0	0	0	0	0	0	0	0	0	0	0	0
2127428	2127428AG	I509V	NS	ATC	GTC	Rv1877	MFS‑type transporter	0	0	0	0	0	0	0	0	0	0	0	0	0	0	0	0	0	0	0	0	0	0	0	0	0	0	0	0	0	0	0	0	0	0	0	0	0	0	0	0	0	0
3823211	3823211GA	P218L	NS	CCC	CTC	Rv3403c	hypothetical protein	0	0	0	0	0	0	0	0	0	0	0	0	0	0	0	0	0	0	0	0	0	0	0	0	0	0	0	0	0	0	0	0	0	0	0	0	0	0	0	0	0	0
3992470	3992470CA	H284N	NS	CAC	AAC	Rv3553	oxidoreductase	0	0	0	0	0	0	0	0	0	0	0	1	0	0	0	0	0	0	0	0	0	0	0	0	0	0	0	0	0	0	0	0	0	0	0	0	0	0	0	0	0	0
3995282	3995282CT	D140N	NS	GAC	AAC	Rv3555c	hypothetical protein	0	0	0	0	0	0	0	0	0	0	0	0	0	0	0	0	0	0	0	0	0	0	0	0	0	0	0	0	0	0	0	0	0	0	0	0	0	0	0	0	0	0
4305788	4305788GA	G11E	NS	GGA	GAA	Rv3831	hypothetical protein	0	0	0	0	0	0	0	0	0	0	0	0	0	0	0	0	0	0	0	0	0	0	0	0	0	0	0	0	0	0	0	0	0	0	0	0	0	0	0	0	0	0
2861171	2861171GC	L141V	NS	CTA	GTA	aroD	3‑dehydroquinate dehydratase	0	0	0	0	0	0	0	0	0	0	0	0	0	0	0	0	0	0	0	0	0	0	0	0	0	0	0	0	0	0	0	0	0	0	0	0	0	0	0	0	0	0
2465193	2465193TC	I66T	NS	ATC	ACC	asnB	asparagine synthetase	0	0	0	0	0	0	0	0	0	0	0	0	0	0	0	0	0	0	0	0	0	0	0	0	0	0	0	0	0	0	0	0	0	0	0	0	0	0	0	0	0	0
2242808	2242808GA	A884T	NS	GCG	ACG	ctpF	cation transporter ATPase F	0	0	0	0	0	0	0	0	0	0	0	0	0	0	0	0	0	0	0	0	0	0	0	0	0	0	0	0	0	0	0	0	0	0	0	0	0	0	0	0	0	0
1824806	1824806AC	L361R	NS	CTC	CGC	cydA	cytochrome D ubiquinol oxidase subunit I CydA	0	0	0	0	0	0	0	0	0	0	0	0	0	0	0	0	0	0	0	0	0	0	0	0	0	0	0	0	0	0	0	0	0	0	0	0	0	0	0	0	0	0
957972	957972GA	M560I	NS	ATG	ATA	fadB	fatty oxidation protein FadB	0	0	0	0	0	0	0	0	0	0	0	0	0	0	0	0	0	0	0	0	0	0	0	0	0	0	0	0	0	0	0	0	0	0	0	0	1	0	0	0	0	0
3983609	3983609TC	D179G	NS	GAC	GGC	fadE28	acyl‑CoA dehydrogenase FadE28	0	0	0	0	0	0	0	0	0	0	0	0	0	0	0	0	0	0	0	0	0	0	0	0	0	0	0	0	0	0	0	0	0	0	0	0	0	0	0	0	0	0
3370738	3370738CT	A233T	NS	GCC	ACC	gatA	glutamyl‑tRNA(GLN) amidotransferase subunit A	0	0	0	0	0	0	0	0	0	0	0	0	0	0	0	0	0	0	0	0	0	0	0	0	0	0	0	0	0	0	0	0	0	0	0	0	0	0	0	0	0	0
3906979	3906979TG	D10A	NS	GAC	GCC	lipF	carboxylesterase LipF	0	0	0	0	0	0	0	0	0	0	0	0	0	0	0	0	0	0	0	0	0	0	0	0	0	0	0	0	0	0	0	0	0	0	0	0	0	0	0	0	0	0
1722101	1722101GC	D2103E	NS	GAC	GAG	pks5	polyketide synthase	0	0	0	0	0	0	0	0	0	0	0	0	0	0	0	0	0	0	0	0	0	0	0	0	0	0	0	0	0	0	0	0	0	0	0	0	0	0	0	0	0	0
1880743	1880743GA	E1814K	NS	GAG	AAG	pks7	polyketide synthase	0	0	0	0	0	0	0	0	0	0	0	0	0	0	0	0	0	0	0	0	0	0	0	0	0	0	0	0	0	0	0	0	0	0	0	0	0	0	0	0	0	0
3261586	3261586CA	L1968I	NS	CTT	ATT	ppsC	phthiocerol synthesis polyketide synthase type I PpsC	0	0	0	0	0	0	0	0	0	0	0	0	0	0	0	0	0	0	0	0	0	0	0	0	0	0	0	0	0	0	0	0	0	0	0	0	0	0	0	0	0	0
1365410	1365410GA	A23T	NS	GCC	ACC	rseA	anti‑sigma E factor RseA	0	0	0	0	0	0	0	0	0	0	0	0	0	0	0	0	0	0	0	0	0	0	0	0	0	0	0	0	0	0	0	0	0	0	0	0	0	0	0	0	0	0
225668	225668CT	G302S	NS	GGT	AGT	Rv0193c	hypothetical protein	0	0	0	0	0	0	0	0	0	0	0	0	0	0	0	0	0	0	0	0	0	0	0	0	0	0	0	0	0	0	0	0	0	0	0	0	0	0	0	0	0	0
1065815	1065815CT	S230L	NS	TCG	TTG	Rv0954	transmembrane protein	0	0	0	0	0	0	0	0	0	0	0	0	0	0	0	0	0	0	0	0	0	0	0	0	0	0	0	0	0	0	0	0	0	0	0	0	1	0	0	0	0	0
1281771	1281771TC	S115P	NS	TCG	CCG	Rv1155	pyridoxine/pyridoxamine 5'‑phosphate oxidase	0	0	0	0	0	1	0	0	1	0	1	0	0	1	0	0	0	1	0	0	0	0	1	1	1	1	0	1	0	0	1	1	1	0	0	0	1	0	0	0	0	0
1458144	1458144CA	P196Q	NS	CCG	CAG	Rv1301	threonylcarbamoyl‑AMP synthase	0	0	0	0	0	0	0	0	0	0	0	0	0	0	0	0	0	0	0	0	0	0	0	0	0	0	0	0	0	0	0	0	0	0	0	0	0	0	0	0	0	0
1608276	1608276AC	N65T	NS	AAC	ACC	Rv1431	hypothetical protein	0	0	0	0	0	1	0	0	1	0	1	0	0	1	0	0	0	1	0	0	0	0	1	1	1	1	0	1	0	0	1	1	1	0	0	0	1	0	0	0	0	0
1692927	1692927GT	A2S	NS	GCC	TCC	Rv1502	hypothetical protein	0	0	0	0	0	0	0	0	0	0	0	0	0	0	0	0	0	0	0	0	0	0	0	0	0	0	0	0	0	0	0	0	0	0	0	0	0	0	0	0	0	0
1951694	1951694GT	R20S	NS	CGC	AGC	Rv1725c	hypothetical protein	0	0	0	0	0	0	0	0	0	0	0	0	0	0	0	0	0	0	0	0	0	0	0	0	0	0	0	0	0	0	0	0	0	0	0	0	0	0	0	0	0	0
2798354	2798354CA	A843S	NS	GCC	TCC	Rv2488c	LuxR family transcriptional regulator	0	0	0	0	0	0	0	0	0	0	0	0	0	0	0	0	0	0	0	0	0	0	0	0	0	0	0	0	0	0	0	0	0	0	0	0	0	0	0	0	0	0
2855070	2855070CA	M904I	NS	ATG	ATT	Rv2531c	amino acid decarboxylase	0	0	0	0	0	0	0	0	0	0	0	0	0	0	0	0	0	0	0	0	0	0	0	0	0	0	0	0	0	0	0	0	0	0	0	0	0	0	0	0	0	0
3031168	3031168AG	Y124H	NS	TAT	CAT	Rv2719c	membrane protein	0	0	0	0	1	1	0	0	1	0	1	0	0	1	0	0	0	1	0	0	0	0	1	1	1	1	0	1	0	0	1	1	1	0	0	0	1	0	0	0	0	0
1367484	1367484TG	W8G	NS	TGG	GGG	tatB	Sec‑independent protein translocase protein TatB	0	0	0	0	1	1	0	0	1	0	1	0	0	1	0	0	0	1	0	0	0	0	1	1	1	1	0	1	0	0	1	1	1	0	0	0	1	0	0	0	0	0
1452351	1452351CT	L119F	NS	CTT	TTT	thrB	homoserine kinase	0	0	0	0	0	0	0	0	0	0	0	0	0	0	0	0	0	0	0	0	0	0	0	0	0	0	0	0	0	0	0	0	1	0	0	0	0	0	0	0	0	0
4200475	4200475GA	E19K	NS	GAG	AAG	tyrA	prephenate dehydrogenase TyrA	0	0	0	0	0	0	0	0	0	0	0	0	0	0	0	0	0	0	0	0	0	0	0	0	0	0	0	0	0	0	0	0	0	0	0	0	0	0	0	0	0	0
516834	516834CA	R20L	NS	CGA	CTA	xthA	exodeoxyribonuclease III protein XthA	0	0	0	0	0	1	0	0	0	0	0	0	0	0	0	0	0	0	0	0	0	0	0	0	0	0	0	0	0	0	0	0	0	0	0	0	0	0	0	0	0	0
4356435	4356435GA	V477I	NS	GTA	ATA	eccD1	ESX‑1 secretion system protein EccD1	0	0	0	0	0	0	0	0	0	0	0	0	0	0	0	0	0	0	0	0	0	0	1	0	0	0	0	0	0	0	0	0	0	0	0	0	0	0	0	0	0	0
2917949	2917949CT	P27S	NS	CCC	TCC	fadD9	fatty‑acid‑‑CoA ligase FadD9	0	0	0	0	0	0	0	0	0	0	0	0	0	0	0	0	0	0	0	0	0	0	0	0	0	0	0	0	0	0	0	0	0	0	0	0	0	0	0	0	0	0
4228825	4228825GA	G160E	NS	GGG	GAG	glfT1	galactofuranosyl transferase GlfT	0	0	0	0	0	0	0	0	0	0	0	0	0	0	0	0	1	0	0	0	0	0	0	0	0	0	0	0	0	0	0	0	0	0	0	0	0	0	0	0	0	0
4220147	4220147CT	P155S	NS	CCC	TCC	lipE	lipase LipE	0	0	0	0	0	0	0	0	0	0	0	0	0	0	0	0	0	0	0	0	0	0	0	0	0	0	0	0	0	0	0	0	0	0	0	0	0	0	0	0	0	0
260817	260817TG	E5D	NS	GAA	GAC	lipW	esterase LipW	0	0	0	0	0	0	0	0	0	0	0	0	0	0	0	0	0	0	0	0	0	0	0	0	0	0	0	0	0	0	0	0	0	0	0	0	0	0	0	0	0	0
597379	597379GA	A61T	NS	GCA	ACA	mmpL2	transmembrane transport protein MmpL2	0	0	0	0	0	0	0	0	0	0	0	0	0	0	0	0	0	0	0	0	0	0	0	0	0	0	0	0	0	0	0	0	0	0	0	0	0	0	0	0	0	0
966539	966539TG	N270T	NS	AAC	ACC	moaA2	molybdenum cofactor biosynthesis protein MoaA	0	0	0	0	0	0	0	0	0	0	0	0	0	0	0	0	0	0	0	0	0	0	0	0	0	0	0	0	0	0	0	0	0	0	0	0	0	0	0	0	0	0
2253017	2253017AG	D339G	NS	GAC	GGC	otsB1	trehalose‑6‑phosphate phosphatase OtsB	0	0	0	0	0	0	0	0	0	0	0	0	0	0	0	0	0	0	0	0	0	0	0	0	0	0	0	0	0	0	0	0	0	0	0	0	0	0	0	0	0	0
4292305	4292305CT	M290I	NS	ATG	ATA	papA1	acyltransferase PapA	0	0	0	0	0	0	0	0	0	0	0	0	0	0	0	0	0	0	0	0	0	0	0	0	0	0	0	0	0	0	0	0	0	0	0	0	0	0	0	0	0	0
1890140	1890140CG	F705L	NS	TTC	TTG	pks9	polyketide synthase	0	0	0	0	0	0	0	0	0	0	0	0	0	0	0	0	0	0	0	0	0	0	0	0	0	0	0	0	0	0	0	0	1	0	0	0	0	0	0	0	0	0
2166473	2166473CT	G280D	NS	GGC	GAC	PPE34	PPE family protein PPE34	0	0	0	0	0	0	0	0	0	0	0	0	0	0	0	0	0	0	0	0	0	0	0	0	0	0	0	0	0	0	0	0	0	0	0	0	0	0	0	0	0	0
3265047	3265047GA	E934K	NS	GAG	AAG	ppsD	phthiocerol synthesis polyketide synthase type I PpsD	0	0	0	0	0	0	0	0	0	0	0	0	0	0	0	0	0	0	0	0	0	0	0	0	0	0	0	0	0	0	0	0	0	0	0	0	0	0	0	0	0	0
3861793	3861793CG	G53A	NS	GGC	GCC	rpsI	30S ribosomal protein S9	0	0	0	0	0	0	0	0	0	0	0	0	0	0	0	0	0	0	0	0	0	0	0	0	0	0	0	0	0	0	0	0	0	0	0	0	0	0	0	0	0	0
696312	696312TG	T198P	NS	ACG	CCG	Rv0597c	hypothetical protein	0	0	0	0	0	0	0	0	0	0	0	0	0	0	0	0	0	0	0	0	0	0	0	0	0	0	0	0	0	0	0	0	0	0	0	0	0	0	0	0	0	0
1239141	1239141CT	P296L	NS	CCG	CTG	Rv1112	GTP‑binding protein	0	0	0	0	0	0	0	0	0	0	0	0	0	0	0	0	0	0	0	0	0	0	0	0	0	0	0	0	0	0	0	0	0	0	0	0	1	0	0	0	0	0
1546541	1546541AC	Q177P	NS	CAG	CCG	Rv1373	glycolipid sulfotransferase	0	0	0	0	0	0	0	0	0	0	0	0	0	0	0	0	0	0	0	0	0	0	0	0	0	0	0	0	0	0	0	0	0	0	0	0	0	0	0	0	0	0
1706531	1706531CA	R22L	NS	CGC	CTC	Rv1514c	glycosyltransferase	0	0	0	0	0	0	0	0	0	0	0	1	0	0	0	0	0	0	0	0	0	0	0	0	0	0	0	0	0	0	0	0	0	0	0	0	0	0	0	0	0	0
1774987	1774987CA	G53V	NS	GGC	GTC	Rv1567c	membrane protein	0	0	0	0	0	0	0	0	0	0	0	0	0	0	0	0	0	0	0	0	0	0	0	0	0	0	0	0	0	0	0	0	1	0	0	0	0	0	0	0	0	0
4304426	4304426GC	L195V	NS	CTG	GTG	Rv3829c	dehydrogenase	0	0	0	0	0	0	0	0	0	0	0	0	0	0	0	0	0	0	0	0	0	0	0	0	0	0	0	0	0	0	0	0	0	0	0	0	0	0	0	0	0	0
3705930	3705930GA	V311I	NS	GTC	ATC	sdhA	succinate dehydrogenase flavoprotein subunit	0	0	0	0	0	0	0	0	0	0	0	0	0	0	0	0	0	0	0	0	0	0	0	0	0	0	0	0	0	0	0	0	0	0	0	0	0	0	0	0	0	0
3097349	3097349CT	Q131*	NS	CAG	TAG	sirR	transcriptional repressor SirR	0	0	0	0	0	0	0	0	0	0	0	0	0	0	0	0	0	0	0	0	0	0	0	0	0	0	0	0	0	0	0	0	0	0	0	0	0	0	0	0	0	0
1450995	1450995CT	A100V	NS	GCG	GTG	thrC	threonine synthase	0	0	0	0	0	0	0	0	0	0	0	0	0	0	0	0	0	0	0	0	0	0	0	0	0	0	0	0	0	0	0	0	0	0	0	0	0	0	0	0	0	0
2241074	2241074GA	A306T	NS	GCC	ACC	ctpF	cation transporter ATPase F	0	0	0	0	0	0	0	0	0	0	0	0	0	0	0	0	0	0	0	0	0	0	0	0	0	0	0	0	0	0	0	0	0	0	0	0	0	0	0	0	0	0
130408	130408AC	L45R	NS	CTG	CGG	ctpI	cation‑transporter ATPase I	0	0	0	0	0	1	0	0	0	0	0	0	0	0	0	0	0	0	0	0	0	0	0	0	0	0	0	0	0	0	0	0	0	0	0	0	0	0	0	0	0	0
2573434	2573434GT	W140C	NS	TGG	TGT	cut2	cutinase	0	0	0	0	0	0	0	0	0	0	0	0	0	0	0	0	0	0	0	0	0	0	0	0	0	0	0	0	0	0	0	0	0	0	0	0	0	0	0	0	0	0
1438369	1438369GT	R154L	NS	CGG	CTG	cysD	sulfate adenylyltransferase subunit 2	0	0	0	0	0	0	0	0	0	0	0	0	0	0	0	0	0	0	0	0	0	0	0	0	0	0	0	0	0	0	0	0	0	0	0	0	0	0	0	0	0	0
1346286	1346286GA	A343T	NS	GCG	ACG	dapE	succinyl‑diaminopimelate desuccinylase DapE	0	0	0	0	0	0	0	0	0	0	0	0	0	0	0	0	0	0	0	0	0	0	0	0	0	0	0	0	0	0	0	0	0	0	0	0	0	0	0	0	0	0
4266145	4266145CA	A172S	NS	GCT	TCT	fbpA	diacylglycerol acyltransferase/mycolyltransferase Ag85A	0	0	0	0	0	0	0	0	0	0	0	0	0	0	0	0	0	0	0	0	0	0	0	0	0	0	0	0	0	0	0	0	0	0	0	0	0	0	0	0	0	0
4330764	4330764GC	P248A	NS	CCC	GCC	gltD	glutamate synthase small subunit	0	0	0	0	0	0	0	0	0	0	0	0	0	0	0	0	0	0	0	0	0	0	0	0	0	0	0	0	0	0	0	0	0	0	0	0	0	0	0	0	0	0
45005	45005GC	V482L	NS	GTC	CTC	leuS	leucine‑‑tRNA ligase	0	0	0	0	0	0	0	0	0	0	0	0	0	0	0	0	1	0	0	0	0	0	0	0	0	0	0	0	0	0	0	0	0	0	0	0	0	0	0	0	0	0
3426824	3426824CA	A414D	NS	GCT	GAT	ligB	DNA ligase	0	0	0	0	0	0	0	0	0	0	0	0	0	0	0	0	0	0	0	0	0	0	1	0	0	0	0	0	0	0	0	0	0	0	0	0	0	0	0	0	0	0
639929	639929GA	R10W	NS	CGG	TGG	menB	1,4‑dihydroxy‑2‑naphthoyl‑CoA synthase	0	0	0	0	0	0	0	0	0	0	0	0	0	0	0	0	0	0	0	0	0	0	0	0	0	0	0	0	0	0	0	0	0	0	0	0	0	0	0	0	0	0
482454	482454TC	I260V	NS	ATC	GTC	mmpL1	transmembrane transport protein MmpL1	0	0	0	0	0	0	0	0	0	0	0	0	0	0	0	0	0	0	0	0	0	0	0	0	0	0	0	0	0	0	0	0	0	0	0	0	1	0	0	0	0	0
4133907	4133907GA	R131H	NS	CGC	CAC	moxR2	methanol dehydrogenase transcriptional regulator MoxR	0	0	0	0	0	0	0	0	0	0	0	0	0	0	0	0	0	0	0	0	0	0	0	0	0	0	0	0	0	0	0	0	0	0	0	0	0	0	0	0	0	0
913143	913143GA	D140N	NS	GAT	AAT	phoT	phosphate ABC transporter ATP‑binding protein PhoT	0	0	0	0	0	0	0	0	0	0	0	0	0	0	0	0	0	0	0	0	0	0	0	0	0	0	0	0	0	0	0	0	0	0	0	0	0	0	0	0	0	0
4258314	4258314AC	Y945D	NS	TAC	GAC	pks13	polyketide synthase	0	0	0	0	0	0	0	0	0	0	0	0	0	0	0	0	0	0	0	0	0	0	0	0	0	0	0	0	0	0	0	0	0	0	0	0	0	0	0	0	0	0
3842392	3842392GC	D52H	NS	GAT	CAT	PPE57	PPE family protein PPE57	0	0	0	0	0	0	0	0	0	0	0	0	0	0	0	0	0	0	0	0	0	0	0	0	0	0	0	0	0	0	0	0	0	0	0	0	0	0	0	0	0	0
3978879	3978879AC	Q274P	NS	CAG	CCG	PPE63	PPE family protein PPE63	1	0	0	0	0	0	0	0	0	0	0	0	0	0	0	0	0	0	0	0	0	0	0	0	0	0	0	0	0	0	0	0	0	0	0	0	0	0	0	0	0	0
4374518	4374518GC	A389G	NS	GCC	GGC	PPE69	PPE family protein PPE69	0	0	0	0	0	0	0	0	0	0	0	0	0	0	0	0	0	0	0	0	0	0	0	0	0	0	0	0	0	0	0	0	0	0	0	0	0	0	0	0	0	0
3247089	3247089GA	G549S	NS	GGC	AGC	ppsA	phthiocerol synthesis polyketide synthase type I PpsA	0	0	0	0	0	0	0	0	0	0	0	0	0	0	0	0	0	0	0	0	0	0	0	0	0	0	0	0	0	0	0	0	0	0	0	0	0	0	0	0	0	0
13298	13298GC	I87M	NS	ATC	ATG	Rv0010c	membrane protein	0	0	0	0	0	0	0	0	0	0	0	0	0	0	0	0	0	0	0	0	0	0	0	0	0	0	0	0	0	0	0	0	0	0	0	0	0	0	0	0	0	0
46876	46876AG	V111A	NS	GTG	GCG	Rv0042c	transcriptional regulator	0	0	0	0	0	0	0	0	0	0	0	0	0	0	0	0	0	0	0	0	0	0	0	0	0	0	0	0	0	0	0	0	0	0	0	0	0	0	0	0	0	0
69296	69296TA	V226D	NS	GTT	GAT	Rv0064	transmembrane protein	0	0	0	0	0	0	0	0	0	0	0	0	0	0	0	0	0	0	0	0	0	0	0	0	0	0	0	0	0	0	0	0	0	0	0	0	0	0	0	0	0	0
98928	98928CG	S150W	NS	TCG	TGG	Rv0090	membrane protein	0	0	0	0	0	0	0	0	0	0	0	0	0	0	0	0	0	0	0	0	0	0	0	0	0	0	0	0	0	0	0	0	0	0	0	0	0	0	0	0	0	0
564723	564723CT	T387M	NS	ACG	ATG	Rv0473	transmembrane protein	0	0	0	0	0	0	0	0	0	0	0	0	0	0	0	0	0	0	0	0	0	0	0	0	0	0	0	0	0	0	0	0	0	0	0	0	0	0	0	0	0	0
885689	885689GT	T51K	NS	ACG	AAG	Rv0791c	hypothetical protein	0	0	0	0	0	0	0	0	0	0	0	0	0	0	0	0	0	0	0	0	0	0	0	0	0	0	0	0	0	0	0	0	0	0	0	0	0	0	0	0	0	0
1104690	1104690TG	F717V	NS	TTC	GTC	Rv0987	adhesion component ABC transporter permease	0	0	0	0	1	1	0	0	1	0	1	0	0	1	0	0	0	1	0	0	0	0	1	1	1	1	0	1	0	0	1	1	1	0	0	0	1	0	0	0	0	0
1274703	1274703TC	L450S	NS	TTG	TCG	Rv1146	transmembrane transport protein	0	0	0	0	0	0	0	0	0	0	0	0	0	0	0	0	0	0	0	0	0	0	0	0	0	0	0	0	0	0	0	0	0	0	0	0	0	0	0	0	0	0
1643692	1643692AG	V190A	NS	GTG	GCG	Rv1458c	antibiotic ABC transporter ATP‑binding protein	0	0	0	0	0	0	0	0	0	0	0	0	0	0	0	0	0	0	0	0	0	0	0	0	0	0	0	0	0	0	0	0	0	0	0	0	0	0	0	0	0	0
1680526	1680526AC	E402A	NS	GAG	GCG	Rv1490	membrane protein	0	0	0	0	0	0	0	0	0	0	0	0	0	0	0	0	0	0	0	0	0	0	0	0	0	0	0	0	0	0	0	0	0	0	0	0	0	0	0	0	0	0
2103656	2103656CG	G151A	NS	GGT	GCT	Rv1855c	oxidoreductase	0	0	0	0	0	0	0	0	0	0	0	0	0	0	0	0	0	0	0	0	0	0	0	0	0	0	0	0	0	0	0	0	0	0	0	0	0	0	0	0	0	0
2330620	2330620TC	Y115C	NS	TAC	TGC	Rv2073c	oxidoreductase	0	0	0	0	0	0	0	0	0	0	0	0	0	0	0	0	0	0	0	0	0	0	0	0	0	0	0	0	0	0	0	0	0	0	0	0	1	0	0	0	0	0
3080889	3080889TC	M49V	NS	ATG	GTG	Rv2771c	hypothetical protein	0	0	0	0	0	0	0	0	0	0	0	0	0	0	0	0	0	0	0	0	0	0	0	0	0	0	0	0	0	0	0	0	0	0	0	0	0	0	0	0	0	0
3350563	3350563AG	V144A	NS	GTC	GCC	Rv2993c	2‑hydroxyhepta‑2,4‑diene‑1,7‑dioate isomerase	0	0	0	0	0	0	0	0	0	0	0	0	0	0	0	0	0	0	0	0	0	0	0	0	0	0	0	0	0	0	0	0	0	0	0	0	0	0	0	0	0	0
3670368	3670368CT	R15Q	NS	CGG	CAG	Rv3289c	transmembrane protein	0	0	0	0	0	0	0	0	0	0	0	0	0	0	0	0	0	0	0	0	0	0	0	0	0	0	0	0	0	0	0	0	0	0	0	0	0	0	0	0	0	0
4183507	4183507AC	T192P	NS	ACC	CCC	Rv3732	hypothetical protein	0	0	0	0	0	1	0	0	0	0	0	0	0	0	0	0	0	0	0	0	0	0	0	0	0	0	0	0	0	0	0	0	0	0	0	0	0	0	0	0	0	0
1770641	1770641AT	F321I	NS	TTC	ATC	treX	maltooligosyl trehalose synthase	0	0	0	0	0	0	0	0	0	0	0	0	0	0	0	0	0	0	0	0	0	0	0	0	0	0	0	0	0	0	0	0	0	0	0	0	0	0	0	0	0	0
3183274	3183274CG	A46G	NS	GCC	GGC	vapB43	antitoxin VapB43	0	0	0	0	0	0	0	0	0	0	0	0	0	0	0	0	0	0	0	0	0	0	0	0	0	0	0	0	0	0	0	0	0	0	0	0	0	0	0	0	0	0
1106539	1106539CG	G282R	NS	GGC	CGC	grcC2	polyprenyl‑diphosphate synthase GrcC	0	0	0	0	0	0	0	0	0	0	0	0	0	0	0	0	0	0	0	0	0	0	0	0	0	0	0	0	0	0	0	0	0	0	0	0	0	0	0	0	0	0
4018810	4018810GC	W151C	NS	TGG	TGC	lppH	lipoprotein LppH	0	0	0	0	0	0	0	0	0	0	0	0	0	0	0	0	0	0	0	0	0	0	0	0	0	0	0	0	0	0	0	0	0	0	0	0	0	0	0	0	0	0
210587	210587GA	L76F	NS	CTC	TTC	lprO	lipoprotein LprO	0	0	0	0	0	0	0	0	0	0	0	0	0	0	0	0	0	0	0	0	0	0	0	0	0	0	0	0	0	0	0	0	0	0	0	0	0	0	0	0	0	0
540927	540927CT	A189T	NS	GCC	ACC	mmpL4	transmembrane transport protein MmpL4	0	0	0	0	0	0	0	0	0	0	0	0	0	0	0	0	0	0	0	0	0	0	0	0	0	1	0	0	0	0	0	0	0	0	0	0	0	0	0	0	0	0
3479340	3479340AG	D57G	NS	GAC	GGC	moaC1	cyclic pyranopterin monophosphate synthase accessory protein	0	0	0	0	0	0	0	0	0	0	0	1	0	0	0	0	0	0	0	0	0	0	0	0	0	0	0	0	0	0	0	0	0	0	0	0	0	0	0	0	0	0
3718938	3718938GA	G115D	NS	GGC	GAC	nagA	N‑acetylglucosamine‑6‑phosphate deacetylase NagA	0	0	0	0	0	0	0	0	0	0	0	0	0	0	0	0	0	0	0	0	0	0	0	0	0	0	0	0	0	0	0	0	0	0	0	0	0	0	0	0	0	0
3571834	3571834TG	Q237P	NS	CAG	CCG	nudC	NADH pyrophosphatase	0	0	0	0	0	0	0	0	0	0	0	0	0	0	0	0	0	0	0	0	0	0	0	0	0	0	0	0	0	0	0	0	0	0	0	0	0	0	0	0	0	0
4277032	4277032GC	Q154H	NS	CAG	CAC	PEPGRS62	PE‑PGRS family protein PE_PGRS62	0	0	0	0	0	0	0	0	0	0	0	0	0	0	0	0	0	0	0	0	0	0	0	0	0	0	0	0	0	0	0	0	0	0	0	0	0	0	0	0	0	0
105880	105880TC	L186S	NS	TTG	TCG	PPE1	PPE family protein PPE1	0	0	0	0	0	0	0	0	0	0	0	0	0	0	0	0	0	0	0	0	0	0	0	0	0	0	0	0	0	0	0	0	0	0	0	0	0	0	0	0	0	0
2382272	2382272GC	R401P	NS	CGC	CCC	PPE37	PPE family protein PPE37	0	0	0	0	0	0	0	0	0	0	0	0	0	0	0	0	0	0	0	0	0	0	0	0	0	0	0	0	0	0	0	0	1	0	0	0	0	0	0	0	0	0
3750421	3750421TC	S922G	NS	AGC	GGC	PPE55	PPE family protein PPE55	0	0	0	0	1	1	0	0	1	0	1	0	0	1	0	0	0	1	0	0	0	0	1	1	1	1	0	1	0	0	1	1	1	0	0	0	1	0	0	0	0	0
230109	230109CT	R1078C	NS	CGC	TGC	Rv0194	multidrug ABC transporter ATPase/permease	0	0	0	0	0	0	0	0	0	0	0	0	0	0	0	0	0	0	0	0	0	0	0	0	0	0	0	0	0	0	0	0	1	0	0	0	0	0	0	0	0	0
231478	231478AG	K194E	NS	AAG	GAG	Rv0195	two component transcriptional regulator	0	0	0	0	0	0	0	0	0	0	0	0	0	0	0	0	0	0	0	0	0	0	0	0	0	0	0	0	0	0	0	0	0	0	0	0	0	0	0	0	0	0
463433	463433GA	G8D	NS	GGC	GAC	Rv0386	transcriptional regulator	0	0	0	0	0	0	0	0	0	0	0	0	0	0	0	0	0	0	0	0	0	0	0	0	0	0	0	0	0	0	0	0	0	0	0	0	0	0	0	0	0	0
589265	589265GA	G28D	NS	GGC	GAC	Rv0499	hypothetical protein	0	0	0	0	0	0	0	0	0	0	0	0	0	0	0	0	0	0	0	0	0	0	0	0	0	0	0	0	0	0	0	0	1	0	0	0	0	0	0	0	0	0
788606	788606CT	R223C	NS	CGT	TGT	Rv0688	ferredoxin reductase	0	0	0	0	0	0	0	0	0	0	0	0	0	0	0	0	0	0	0	0	0	0	0	0	0	0	0	0	0	0	0	0	0	0	0	0	0	0	0	0	0	0
795445	795445CT	P244L	NS	CCA	CTA	Rv0695	mycofactocin system creatinine amidohydrolase family protein MftE	0	0	0	0	0	0	0	0	0	0	0	0	0	0	0	0	0	0	0	0	0	0	0	0	0	0	0	0	0	0	0	0	0	0	0	0	0	0	0	0	0	0
1639536	1639536GC	A386P	NS	GCC	CCC	Rv1453	transcriptional activator protein	0	0	0	0	0	0	0	0	0	0	0	0	0	0	0	0	0	0	0	0	0	0	0	0	0	0	0	1	0	0	0	0	0	0	0	0	0	0	0	0	0	0
1690199	1690199CT	V50I	NS	GTC	ATC	Rv1498A	hypothetical protein	0	0	0	0	0	0	0	0	0	0	0	0	0	0	0	0	0	0	0	0	0	0	0	0	0	0	0	0	0	0	0	0	0	0	0	0	0	0	0	0	0	0
2115210	2115210AC	N691H	NS	AAT	CAT	Rv1866	hypothetical protein	0	0	0	0	0	0	0	0	0	0	0	0	0	0	0	0	0	0	0	0	0	0	0	0	0	0	0	0	0	0	0	0	0	0	0	0	0	0	0	0	0	0
2791098	2791098CT	G466D	NS	GGT	GAT	Rv2484c	diacyglycerol O‑acyltransferase	0	0	0	0	0	1	0	0	1	0	1	0	0	1	0	0	0	1	0	0	0	0	1	1	1	1	0	1	0	0	1	1	1	0	0	0	1	0	0	0	0	0
2996832	2996832GA	D32N	NS	GAT	AAT	Rv2681	alanine‑rich protein	0	0	0	0	0	0	0	0	0	0	0	0	0	0	0	0	0	0	0	0	0	0	0	0	0	0	0	0	0	0	0	0	1	0	0	0	0	0	0	0	0	0
3003908	3003908AC	V44G	NS	GTC	GGC	Rv2686c	antibiotic ABC transporter permease	0	0	0	0	0	0	0	0	0	0	0	0	0	0	0	0	0	0	0	0	0	0	0	0	0	0	0	0	0	0	0	0	0	0	0	0	0	0	0	0	0	0
3449108	3449108GC	G202A	NS	GGC	GCC	Rv3083	FAD‑containing monooxygenase MymA	0	0	0	0	0	0	0	0	0	0	0	0	0	0	0	0	0	0	0	0	0	0	0	0	0	0	0	0	0	0	0	0	0	0	0	0	0	0	0	0	0	0
3459752	3459752TC	S213P	NS	TCG	CCG	Rv3091	hypothetical protein	0	0	0	0	0	0	0	0	0	0	0	0	0	0	0	0	0	0	0	0	0	0	0	0	0	0	0	0	0	0	0	0	0	0	0	0	0	0	0	0	0	0
3468800	3468800GT	H155Q	NS	CAC	CAA	Rv3099c	hypothetical protein	0	0	0	0	0	0	0	0	0	0	0	0	0	0	0	0	0	0	0	0	0	0	0	0	0	0	0	0	0	0	0	0	0	0	0	0	0	0	0	0	0	0
3790852	3790852TC	Q501R	NS	CAA	CGA	Rv3377c	type B diterpene cyclase	0	0	0	0	0	0	0	0	0	0	0	0	0	0	0	0	0	0	0	0	0	0	0	0	0	0	0	0	0	0	0	0	0	0	0	0	0	0	0	0	0	0
4069797	4069797CT	S208L	NS	TCG	TTG	Rv3630	integral membrane protein	0	0	0	0	0	0	0	0	0	0	0	0	0	0	0	0	0	0	0	0	0	0	0	0	0	0	0	0	0	0	0	0	0	0	0	0	0	0	0	0	0	0
4078863	4078863CT	G296E	NS	GGG	GAG	Rv3640c	transposase	0	0	0	0	0	0	0	0	0	0	0	0	0	0	0	0	0	0	0	0	0	0	0	0	0	0	0	0	0	0	0	0	0	0	0	0	0	0	0	0	0	0
3697708	3697708AG	T171A	NS	ACG	GCG	sapM	acid phosphatase	0	0	0	0	0	0	0	0	0	0	0	0	0	0	0	0	0	0	0	0	0	0	0	0	0	0	0	0	0	0	0	0	0	0	0	0	0	0	0	0	0	0
2915394	2915394GA	R115W	NS	CGG	TGG	secD	protein translocase subunit SecD	0	0	0	0	0	0	0	0	0	0	0	0	0	0	1	0	0	0	0	0	0	0	0	0	0	0	0	0	0	0	0	0	0	0	0	0	0	0	0	0	0	0
827871	827871CT	A110V	NS	GCA	GTA	sigL	ECF RNA polymerase sigma factor SigL	0	0	0	0	0	0	0	0	0	0	0	0	0	0	0	0	0	0	0	0	0	0	0	0	0	0	0	0	0	0	0	0	0	0	0	0	0	0	0	0	0	0
2773955	2773955GC	S131T	NS	AGT	ACT	aglA	alpha‑glucosidase AglA	0	0	0	0	0	0	0	0	0	0	0	0	0	0	0	0	0	0	0	0	0	0	0	0	0	0	0	0	0	0	0	0	0	0	0	0	0	0	0	0	0	0
2727037	2727037AT	M78L	NS	ATG	TTG	ahpD	alkyl hydroperoxide reductase AphD	0	0	0	0	0	0	0	0	0	0	0	0	0	0	0	0	0	0	0	0	0	0	0	0	0	0	0	0	0	0	0	0	0	0	0	0	0	0	0	0	0	0
3403229	3403229CT	D565N	NS	GAC	AAC	ctaD	cytochrome C oxidase cytochrome 1	0	0	0	0	0	0	0	0	0	0	0	0	0	0	0	0	0	0	0	0	0	0	0	0	0	0	0	0	0	0	0	0	0	0	0	0	0	0	0	0	0	0
1659902	1659902TC	V47A	NS	GTC	GCC	echA12	enoyl‑CoA hydratase EchA12	0	0	0	0	0	0	0	0	0	0	0	0	0	0	0	0	0	0	0	0	0	0	0	0	0	0	0	0	0	0	0	0	0	0	0	0	0	0	0	0	0	0
2794612	2794612AG	D88G	NS	GAC	GGC	echA14	enoyl‑CoA hydratase EchA14	0	0	0	0	0	0	0	0	0	0	0	0	0	0	0	0	0	0	0	0	0	0	0	0	0	0	0	0	0	0	0	0	0	0	0	0	0	0	0	0	0	0
3368241	3368241TC	T185A	NS	ACC	GCC	gatB	aspartyl/glutamyl‑tRNA(Asn/Gln) amidotransferase subunit B	0	0	0	0	0	0	0	0	0	0	0	0	0	0	0	0	0	0	0	0	0	0	0	0	0	0	0	0	0	0	0	0	0	0	0	0	0	0	0	0	0	0
4407940	4407940AG	V88A	NS	GTA	GCA	gid	rRNA small subunit methyltransferase G	0	0	0	0	0	0	0	0	0	0	0	0	0	0	0	0	0	0	0	0	0	0	0	0	0	0	0	0	0	0	0	0	1	0	0	0	0	0	0	0	0	0
2492097	2492097CT	S86N	NS	AGT	AAT	glnE	glutamate‑ammonia‑ligase adenylyltransferase	0	0	0	0	0	0	0	0	0	0	0	0	0	0	0	0	0	0	0	0	0	0	0	0	0	0	0	0	0	0	0	0	0	0	0	0	0	0	0	0	0	0
2883610	2883610TC	V90A	NS	GTC	GCC	glnQ	glutamine ABC transporter ATP‑binding protein	0	0	0	0	0	0	0	0	0	0	0	0	0	0	0	0	0	0	0	0	0	0	0	0	0	0	0	1	0	0	0	0	0	0	0	0	0	0	0	0	0	0
2682958	2682958GC	T62S	NS	ACC	AGC	hemN	oxygen‑independent coproporphyrinogen III oxidase	0	0	0	0	0	0	0	0	0	0	0	0	0	0	0	0	0	0	0	0	0	0	0	0	0	0	0	0	0	0	0	0	0	0	0	0	0	0	0	0	0	0
4220240	4220240AG	I186V	NS	ATC	GTC	lipE	lipase LipE	0	0	0	0	0	0	0	0	0	0	0	0	0	0	0	0	0	0	0	0	0	0	0	0	0	0	0	0	0	0	0	0	0	0	0	0	0	0	0	0	0	0
1230778	1230778GA	T65I	NS	ACC	ATC	mazF3	mRNA interferase MazF3	0	0	0	0	1	1	0	0	1	0	1	0	0	1	0	0	0	1	0	0	0	0	1	1	1	1	0	1	0	0	1	1	1	0	0	0	1	0	0	0	0	0
206408	206408CT	P393L	NS	CCG	CTG	mce1F	Mce family protein Mce1F	0	0	0	0	0	0	0	0	0	0	0	0	0	0	0	0	0	0	0	0	0	0	0	0	0	0	0	0	0	0	0	0	0	0	0	0	0	0	0	0	0	0
3786722	3786722CG	L137V	NS	CTG	GTG	otsB2	trehalose 6‑phosphate phosphatase	0	0	0	0	0	0	0	0	0	0	0	0	0	0	0	0	1	0	0	0	0	0	0	0	0	0	0	0	0	0	0	0	0	0	0	0	0	0	0	0	0	0
3078834	3078834AC	L51R	NS	CTA	CGA	PE27	PE family protein PE27	0	0	0	0	0	0	0	0	0	0	0	0	0	0	0	0	0	0	0	0	0	0	0	0	0	0	0	0	0	0	0	0	0	0	0	0	0	0	0	0	0	0
2295943	2295943AG	C3682R	NS	TGC	CGC	pks12	polyketide synthase	0	0	1	0	0	0	0	0	0	0	0	0	0	0	0	0	0	0	0	0	0	0	0	0	0	0	0	0	0	0	0	0	0	0	0	0	0	0	0	0	0	0
1726207	1726207CT	V735I	NS	GTA	ATA	pks5	polyketide synthase	0	0	0	0	0	0	0	0	0	0	0	0	0	0	0	0	0	0	0	0	0	0	0	0	0	0	0	0	0	0	0	0	0	0	0	0	0	0	0	0	0	0
3077664	3077664GC	H139D	NS	CAC	GAC	PPE43	PPE family protein PPE43	0	0	0	0	0	0	0	0	0	0	0	0	0	0	0	0	0	0	0	0	0	0	0	0	0	0	0	1	0	0	0	0	0	0	0	0	0	0	0	0	0	0
168787	168787CT	V466I	NS	GTC	ATC	Rv0143c	transmembrane protein	0	0	0	0	0	0	0	0	0	0	0	0	0	0	0	0	0	0	0	0	0	0	0	0	0	0	0	0	0	0	0	0	0	0	0	0	0	0	0	0	0	0
191750	191750CT	P382S	NS	CCT	TCT	Rv0161	oxidoreductase	0	0	0	0	0	0	0	0	0	0	0	0	0	0	0	0	0	0	0	0	0	0	0	0	0	0	0	0	0	0	0	0	0	0	0	0	0	0	0	0	0	0
207482	207482AG	T11A	NS	ACC	GCC	Rv0176	Mce associated transmembrane protein	0	0	1	0	0	0	0	0	0	0	0	0	0	0	0	0	0	0	0	0	0	0	0	0	0	0	0	0	0	0	0	0	0	0	0	0	0	0	0	0	0	0
300563	300563GT	L81M	NS	CTG	ATG	Rv0248c	succinate dehydrogenase flavoprotein subunit	0	0	0	0	0	1	0	0	0	0	0	0	0	0	0	0	0	0	0	0	0	0	0	0	0	0	0	0	0	0	0	0	0	0	0	0	0	0	0	0	0	0
498787	498787AG	I278T	NS	ATC	ACC	Rv0412c	membrane protein	0	0	0	0	0	0	0	0	0	0	0	0	0	0	0	0	0	0	0	0	0	0	0	0	0	0	0	0	0	0	0	0	0	0	0	0	0	0	0	0	0	0
519185	519185TG	V38G	NS	GTC	GGC	Rv0431	tuberculin‑like peptide	0	0	0	0	0	0	0	0	0	0	0	0	0	0	0	0	0	0	0	0	0	0	0	0	0	0	0	0	0	0	0	0	0	0	0	0	0	0	0	0	0	0
895120	895120CT	R170H	NS	CGC	CAC	Rv0802c	succinyl‑CoA transferase	0	0	0	0	0	0	0	0	0	0	0	0	0	0	0	0	0	0	0	0	0	0	0	0	0	0	0	0	0	0	0	0	0	0	0	0	0	0	0	0	0	0
905575	905575AG	Y256H	NS	TAC	CAC	Rv0811c	hypothetical protein	0	0	0	0	0	0	0	0	0	0	0	0	0	0	0	0	0	0	0	0	0	0	0	0	0	0	0	0	0	0	0	0	0	0	0	0	0	0	0	0	0	0
916046	916046TG	H89P	NS	CAC	CCC	Rv0822c	hypothetical protein	0	0	0	0	0	0	0	0	0	0	0	0	0	0	0	0	0	0	0	0	0	0	0	0	0	0	0	0	0	0	0	0	0	0	0	0	0	0	0	0	0	0
980648	980648TC	H207R	NS	CAT	CGT	Rv0883c	hypothetical protein	0	0	0	0	0	0	0	0	0	0	0	0	0	0	0	0	0	0	0	0	0	0	0	0	0	0	0	0	0	0	0	0	0	0	0	0	0	0	0	0	0	0
996956	996956GC	E145Q	NS	GAG	CAG	Rv0894	transcriptional regulator	1	0	0	0	0	0	0	0	0	0	0	0	0	0	0	0	0	0	0	0	0	0	0	0	0	0	0	0	0	0	0	0	0	0	0	0	0	0	0	0	0	0
1180545	1180545GA	E384K	NS	GAG	AAG	Rv1057	hypothetical protein	0	0	0	0	0	0	0	0	0	0	0	0	0	0	0	0	0	0	0	0	0	0	0	0	0	0	0	0	0	0	0	0	0	0	0	0	1	0	0	0	0	0
1421823	1421823GC	D161E	NS	GAC	GAG	Rv1272c	drug ABC transporter ATP‑binding protein	0	0	0	0	0	0	0	0	0	0	0	0	0	0	0	0	0	0	0	0	0	0	0	0	0	0	0	0	0	0	0	0	0	0	0	0	0	0	0	0	0	0
1439933	1439933GC	V343L	NS	GTC	CTC	Rv1286	bifunctional sulfate adenyltransferase subunit 1 CysN/adenylylsulfate kinase CysC	0	0	0	0	0	0	0	0	0	0	0	0	0	0	0	0	0	0	0	0	0	0	0	0	0	0	0	0	0	0	0	0	0	0	0	0	0	0	0	0	0	0
1534301	1534301CA	A104S	NS	GCC	TCC	Rv1362c	membrane protein	0	0	0	0	0	0	0	0	0	0	0	0	0	0	0	0	0	0	0	0	0	0	0	0	0	0	0	0	0	0	0	0	0	0	0	0	0	0	0	0	0	0
1721169	1721169GC	H298D	NS	CAC	GAC	Rv1526c	glycosyltransferase	0	0	0	0	0	0	0	0	0	0	0	0	0	0	0	0	0	0	0	0	0	0	0	0	0	0	0	0	0	0	0	0	0	0	0	0	0	0	0	0	0	0
2144606	2144606CG	A93P	NS	GCC	CCC	Rv1897c	D‑tyrosyl‑tRNA(Tyr) deacylase	0	0	0	0	0	0	0	0	0	0	0	0	0	0	0	0	0	0	0	0	0	0	0	0	0	0	0	0	0	0	0	0	0	0	0	0	0	0	0	0	0	0
2251873	2251873GA	P4L	NS	CCC	CTC	Rv2005c	universal stress protein	0	0	0	0	0	0	0	0	0	0	0	0	0	0	0	0	0	0	0	0	0	0	0	0	0	0	0	0	0	0	0	0	0	0	0	0	0	0	0	0	0	0
2709030	2709030GT	F312L	NS	TTC	TTA	Rv2411c	hypothetical protein	0	0	0	0	0	0	0	0	0	0	0	0	0	0	0	0	0	0	0	0	0	0	0	0	0	0	0	0	0	0	0	0	0	0	0	0	0	0	0	0	0	0
3290140	3290140CG	R146G	NS	CGC	GGC	Rv2943A	transposase	0	0	0	0	0	0	0	0	0	0	0	0	0	0	0	0	0	0	0	0	0	0	0	0	0	0	0	0	0	0	0	0	0	0	0	0	0	0	0	0	0	0
3818630	3818630GA	A197T	NS	GCC	ACC	Rv3401	glycosyl hydrolase	0	0	0	0	0	0	0	0	0	0	0	0	0	0	0	0	0	0	0	0	0	0	0	0	0	0	0	0	0	0	0	0	0	0	0	0	0	0	0	0	0	0
3683537	3683537GC	H809Q	NS	CAC	CAG	atsB	arylsulfatase AtsB	0	0	0	0	0	0	0	0	0	0	0	0	0	0	0	0	0	0	0	0	0	0	0	0	0	0	0	0	0	0	0	0	0	0	0	0	0	0	0	0	0	0
1658347	1658347TG	V462G	NS	GTT	GGT	ctpD	cobalt/nickel‑exporting P‑type ATPase	0	0	0	0	0	0	0	0	0	0	0	0	0	0	0	0	0	0	0	0	0	0	0	0	0	0	0	0	0	0	0	0	0	0	0	0	1	0	0	0	0	0
2540326	2540326TA	Y75N	NS	TAC	AAC	cyp124	cytochrome P450 Cyp124	0	0	0	0	0	0	0	0	0	0	0	0	0	0	0	0	0	0	0	0	0	0	0	0	0	0	0	0	0	0	0	0	0	0	0	0	0	0	0	0	0	0
2995848	2995848GA	G245E	NS	GGG	GAG	echA15	enoyl‑CoA hydratase EchA15	0	0	0	0	0	0	0	0	0	0	0	0	0	0	0	0	0	0	0	0	0	0	0	0	0	0	0	0	0	0	0	0	0	0	0	0	0	0	0	0	0	0
3945519	3945519CT	G77D	NS	GGT	GAT	fadD18	fatty‑acid‑‑CoA ligase FadD18	0	0	0	0	0	0	0	0	0	0	0	0	0	0	0	0	0	0	0	0	0	0	0	0	0	0	0	0	0	0	0	0	0	0	0	0	0	1	0	0	0	0
4252741	4252741CG	R553G	NS	CGC	GGC	fadE35	acyl‑CoA dehydrogenase FadE35	0	0	0	0	0	0	0	0	0	0	0	0	0	0	0	0	0	0	0	0	0	0	0	0	0	0	0	0	0	0	0	0	0	0	0	0	0	0	0	0	0	0
2414303	2414303AG	V207A	NS	GTG	GCG	ftsW	lipid II flippase FtsW	0	0	0	0	0	0	0	0	0	0	0	0	0	0	0	0	0	0	0	0	0	0	1	0	0	0	0	0	0	0	0	0	0	0	0	0	0	0	0	0	0	0
4330796	4330796CA	G237V	NS	GGT	GTT	gltD	glutamate synthase small subunit	0	0	0	0	0	0	0	0	0	0	0	0	0	0	0	0	0	0	0	0	0	0	0	0	0	0	0	0	0	0	0	0	0	0	0	0	0	0	0	0	0	0
2122625	2122625AG	V176A	NS	GTC	GCC	lldD2	L‑lactate dehydrogenase	0	0	0	0	0	0	0	0	0	0	0	0	0	0	0	0	0	0	0	0	0	0	0	0	0	0	0	0	0	0	0	0	0	0	0	0	0	0	0	0	0	0
3166777	3166777TC	F32L	NS	TTC	CTC	nicT	nickel‑transport integral membrane protein NicT	0	0	0	0	0	0	0	0	0	0	0	0	0	0	0	0	0	0	0	0	0	0	0	0	0	0	0	0	0	0	0	0	0	0	0	0	0	0	0	0	0	0
3522834	3522834AG	T201A	NS	ACC	GCC	nuoL	NADH‑quinone oxidoreductase subunit L	0	0	0	0	0	0	0	0	0	0	0	0	0	0	0	0	0	0	0	0	0	0	0	0	0	0	0	0	0	0	0	0	1	0	0	0	0	0	0	0	0	0
3523600	3523600AG	H456R	NS	CAT	CGT	nuoL	NADH‑quinone oxidoreductase subunit L	0	0	1	0	0	0	0	0	0	0	0	0	0	0	0	0	0	0	0	0	0	0	0	0	0	0	0	0	0	0	0	0	0	0	0	0	0	0	0	0	0	0
3696181	3696181AG	S440G	NS	AGC	GGC	pmmB	phosphomannomutase PmmB	0	0	0	0	0	0	0	0	0	0	0	0	0	0	0	0	0	0	0	0	0	0	0	0	0	0	0	0	0	0	0	0	0	0	0	0	0	0	0	0	0	0
30733	30733GA	D338N	NS	GAC	AAC	Rv0026	hypothetical protein	0	0	0	0	0	0	0	0	0	0	0	0	0	0	0	0	0	0	0	0	0	0	0	0	0	0	0	0	0	0	0	0	0	0	0	0	0	0	0	0	0	0
39984	39984GA	H407Y	NS	CAC	TAC	Rv0037c	MFS‑type transporter	0	0	0	0	0	0	0	0	0	0	0	0	0	0	0	0	0	0	0	0	0	0	0	0	0	0	0	0	0	0	0	0	0	0	0	0	0	0	0	0	0	0
797597	797597CT	T222M	NS	ACG	ATG	Rv0697	dehydrogenase	0	0	0	0	0	0	0	0	0	0	0	0	0	0	0	0	0	0	0	0	0	0	0	0	0	0	0	0	0	0	0	0	0	0	0	0	0	0	0	0	0	0
1192830	1192830GA	R482W	NS	CGG	TGG	Rv1069c	hypothetical protein	0	0	0	0	0	0	0	0	0	0	0	0	0	0	0	0	0	0	0	0	0	0	0	0	0	0	0	0	0	0	0	0	0	0	0	0	0	0	0	0	0	0
1505031	1505031CT	R226C	NS	CGT	TGT	Rv1337	integral membrane protein	0	0	0	0	0	0	0	0	0	0	0	0	0	0	0	0	0	0	0	0	0	0	0	0	0	0	0	0	0	0	0	0	0	0	0	0	0	0	0	0	0	0
1699026	1699026CT	G290D	NS	GGC	GAC	Rv1508c	membrane protein	0	0	0	0	0	0	0	0	0	0	0	0	0	0	0	0	0	0	0	0	0	0	0	0	0	0	0	0	0	0	0	0	0	0	0	0	1	0	0	0	0	0
1745446	1745446TA	L128H	NS	CTC	CAC	Rv1543	oxidoreductase	0	0	0	0	0	0	0	0	0	0	0	0	0	0	0	0	0	0	0	0	0	0	0	0	0	0	0	0	0	0	0	0	0	0	0	0	0	0	0	0	0	0
2271550	2271550AC	S67A	NS	TCG	GCG	Rv2025c	cation efflux system protein	1	0	0	0	0	0	0	0	0	0	0	0	0	0	0	0	0	0	0	0	0	0	0	0	0	0	0	0	0	0	0	0	0	0	0	0	0	0	0	0	0	0
3031344	3031344GC	P65R	NS	CCG	CGG	Rv2719c	membrane protein	0	0	0	0	0	0	0	0	0	0	0	0	0	0	0	0	0	0	0	0	0	0	0	0	0	0	0	0	0	0	0	0	0	0	0	0	0	0	0	0	0	0
3319043	3319043GA	T142M	NS	ACG	ATG	Rv2966c	methyltransferase	0	0	0	0	0	0	0	0	0	0	0	0	0	0	0	0	0	0	0	0	0	0	1	0	0	0	0	0	0	0	0	0	0	0	0	0	0	0	0	0	0	0
4058711	4058711TC	L5S	NS	TTG	TCG	Rv3618	monooxygenase	0	0	0	0	0	0	0	0	0	0	0	0	0	0	0	0	0	0	0	0	0	0	0	0	0	0	0	0	0	0	0	0	0	0	0	0	0	0	0	0	0	0
4161178	4161178GT	G44V	NS	GGC	GTC	Rv3717	hypothetical protein	0	0	0	0	0	1	0	0	0	0	0	0	0	0	0	0	0	0	0	0	0	0	0	0	0	0	0	0	0	0	0	0	0	0	0	0	0	0	0	0	0	0
4281341	4281341CG	K77N	NS	AAG	AAC	Rv3816c	acyltransferase	0	0	0	0	0	0	0	0	0	0	0	0	0	0	1	0	0	0	0	0	0	0	0	0	0	0	0	0	0	0	0	0	0	0	0	0	0	0	0	0	0	0
4319524	4319524GC	V82L	NS	GTC	CTC	Rv3845	hypothetical protein	0	0	0	0	0	0	0	0	0	0	0	1	0	0	0	0	0	0	0	0	0	0	0	0	0	0	0	0	0	0	0	0	0	0	0	0	0	0	0	0	0	0
4389166	4389166AC	S423A	NS	TCG	GCG	Rv3903c	alanine/proline‑rich protein	0	0	0	0	0	0	0	0	0	0	0	0	0	0	0	0	0	0	0	0	0	0	0	0	0	0	0	0	0	0	0	0	0	0	0	0	1	0	0	0	0	0
1918018	1918018AG	I27V	NS	ATC	GTC	tlyA	16S/23S rRNA (cytidine‑2'‑O)‑methyltransferase TlyA	0	0	0	0	0	0	0	0	0	0	0	0	0	0	0	0	0	0	0	0	0	0	0	0	0	0	0	0	0	0	0	0	0	0	0	0	0	0	0	0	0	0
2808135	2808135TG	L18R	NS	CTT	CGT	vapB38	antitoxin VapB38	0	0	0	0	0	0	1	0	0	0	0	0	0	0	0	0	0	0	0	0	0	0	0	0	0	0	0	0	0	0	0	0	0	0	0	0	0	0	0	0	0	0
4108357	4108357TG	F189C	NS	TTT	TGT	acs	acetyl‑CoAsynthetase	0	0	0	0	0	0	0	0	0	0	0	0	0	0	0	0	0	0	0	0	0	0	0	0	0	0	0	0	0	0	0	0	0	0	0	0	0	0	0	0	0	0
2910461	2910461GT	A147E	NS	GCG	GAG	apt	adenine phosphoribosyltransferase	1	1	1	1	1	1	1	0	1	1	1	1	1	1	1	1	1	1	1	1	1	1	1	1	1	1	1	1	1	1	1	1	1	1	1	1	1	1	1	0	1	1
2517529	2517529TC	V248A	NS	GTG	GCG	fabD	malonyl CoA‑acyl carrier protein transacylase	0	0	0	0	0	0	0	0	0	0	0	0	0	0	0	0	0	0	0	0	0	0	0	0	0	0	0	0	0	0	0	0	0	0	0	0	0	0	0	0	0	0
1148654	1148654GC	H152D	NS	CAT	GAT	kdpE	transcriptional regulator KdpE	0	0	0	0	0	0	0	0	0	0	0	0	0	0	0	0	0	0	0	0	0	0	0	0	0	0	0	0	0	0	0	0	0	0	0	0	0	0	0	0	0	0
2544979	2544979TA	H94Q	NS	CAT	CAA	lppN	lipoprotein LppN	0	0	0	0	0	0	0	0	0	0	0	0	0	0	0	0	0	0	0	0	0	0	0	0	0	0	0	0	0	0	0	0	0	0	0	0	0	0	0	0	0	0
3173890	3173890GA	T43I	NS	ACA	ATA	mapB	methionine aminopeptidase	0	0	0	0	0	0	0	0	0	0	0	0	0	0	0	0	0	0	0	0	0	0	0	0	0	0	0	0	0	0	0	0	0	0	0	0	0	0	0	0	0	0
240310	240310GA	A328V	NS	GCC	GTC	mmpL11	transmembrane transport protein MmpL11	0	0	0	0	0	0	0	0	0	0	0	0	0	0	0	0	0	0	0	0	0	0	0	0	0	0	0	0	0	0	0	0	0	0	0	0	0	0	0	0	0	0
596888	596888AG	T44A	NS	ACT	GCT	mmpS2	membrane protein MmpS2	0	0	0	0	0	0	0	0	0	0	0	0	0	0	0	0	0	0	0	0	0	0	0	0	0	0	0	0	0	0	0	0	0	0	0	0	0	0	0	0	0	0
2419707	2419707GA	A301V	NS	GCC	GTC	murE	UDP‑N‑acetylmuramoylalanyl‑D‑glutamate‑‑2, 6‑diaminopimelate ligase	0	0	0	0	0	0	0	0	0	0	0	0	0	0	0	0	0	0	0	0	0	0	0	0	0	0	0	0	0	0	0	0	0	0	0	0	0	0	0	0	0	0
1684575	1684575CG	L191V	NS	CTG	GTG	mutB	methylmalonyl‑CoA mutase large subunit	0	0	0	0	0	0	0	0	0	0	0	0	0	0	0	0	0	0	0	0	0	0	0	0	0	0	0	0	0	0	0	0	0	0	0	0	0	0	0	0	0	0
4292421	4292421CA	D252Y	NS	GAT	TAT	papA1	acyltransferase PapA	0	0	0	0	0	0	0	0	0	0	0	0	0	0	0	0	0	0	0	0	0	0	0	0	0	0	0	0	0	0	0	0	0	0	0	0	0	0	0	0	0	0
852047	852047GC	R147P	NS	CGT	CCT	phoP	two component system response transcriptional positive regulator PhoP	0	0	0	0	0	0	0	0	0	0	0	0	0	0	0	0	0	0	0	0	0	0	1	0	0	0	0	0	0	0	0	0	0	0	0	0	0	0	0	0	0	0
486586	486586GT	D286Y	NS	GAC	TAC	pks6	membrane bound polyketide synthase	0	0	0	0	0	0	0	0	0	0	0	0	0	0	0	0	0	0	0	0	0	0	0	0	0	0	0	0	0	0	0	0	0	0	0	0	0	0	0	0	0	0
2168149	2168149GA	P822S	NS	CCA	TCA	PPE35	PPE family protein PPE35	0	0	0	0	0	0	0	0	0	0	0	0	0	0	0	0	0	0	0	0	0	0	0	0	0	0	0	0	0	0	0	0	0	0	0	0	0	0	0	0	0	0
3752821	3752821TC	M122V	NS	ATG	GTG	PPE55	PPE family protein PPE55	0	0	0	0	0	0	0	0	0	0	0	0	0	0	0	0	0	0	0	0	0	0	0	0	0	0	0	0	0	0	0	0	0	0	0	0	0	0	0	0	0	0
3842253	3842253AG	I5M	NS	ATA	ATG	PPE57	PPE family protein PPE57	0	0	0	0	0	0	0	0	0	0	0	0	0	0	1	0	0	0	0	0	0	0	0	0	0	0	0	0	0	0	0	0	0	0	0	0	0	0	0	0	0	0
3266380	3266380CA	T1378N	NS	ACC	AAC	ppsD	phthiocerol synthesis polyketide synthase type I PpsD	0	0	0	0	0	0	0	0	0	0	0	0	0	0	1	0	0	0	0	0	0	0	0	0	0	0	0	0	0	0	0	0	0	0	0	0	0	0	0	0	0	0
2370146	2370146CT	M152I	NS	ATG	ATA	prcB	proteasome subunit beta	0	0	0	0	0	0	0	0	0	0	0	0	0	0	0	0	0	0	0	0	0	0	0	0	0	0	0	0	0	0	0	0	0	0	0	0	0	0	0	0	0	0
310314	310314CT	G146S	NS	GGC	AGC	Rv0258c	hypothetical protein	0	0	0	0	0	0	0	0	0	0	0	0	0	0	0	0	0	0	0	0	0	0	0	0	0	0	0	0	0	0	0	0	0	0	0	0	0	0	0	0	0	0
556035	556035GT	P91Q	NS	CCG	CAG	Rv0465c	HTH‑type transcriptional regulator	0	0	0	0	0	0	0	0	0	0	0	0	0	0	0	0	0	0	0	0	0	0	0	0	0	0	0	0	0	0	0	0	0	0	0	0	0	0	0	0	0	0
860380	860380CA	A111S	NS	GCG	TCG	Rv0767c	HTH‑type transcriptional regulator	0	0	0	0	0	0	0	0	0	0	0	0	0	0	0	0	0	0	0	0	0	0	0	0	0	0	0	0	0	0	0	0	0	0	0	0	0	0	0	0	0	0
1374639	1374639TA	N76Y	NS	AAT	TAT	Rv1231c	membrane protein	0	0	0	0	0	0	0	0	0	0	0	0	0	0	0	0	0	0	0	0	0	0	0	0	0	0	0	0	0	0	0	0	0	0	0	0	0	0	0	0	0	0
1529198	1529198CG	L863V	NS	CTG	GTG	Rv1358	transcriptional regulator	0	0	0	0	0	0	0	0	0	0	0	0	0	0	0	0	0	0	0	0	0	0	0	0	0	0	0	0	0	0	0	0	0	0	0	0	0	0	0	0	0	0
1700371	1700371GT	D54Y	NS	GAC	TAC	Rv1509	hypothetical protein	0	0	0	0	0	0	0	0	0	0	0	0	0	0	0	0	0	0	0	0	0	0	0	0	0	0	0	0	0	0	0	0	0	0	0	0	0	0	0	0	0	0
2882783	2882783CG	S165*	NS	TCA	TGA	Rv2563	glutamine ABC transporter permease	0	0	0	0	0	0	0	0	0	0	0	0	0	0	0	0	0	0	0	0	0	0	0	0	0	0	0	0	0	0	0	0	0	0	0	0	0	0	0	0	0	0
2948224	2948224GA	A112V	NS	GCG	GTG	Rv2621c	transcriptional regulator	0	0	0	0	0	0	0	0	0	0	0	0	0	0	0	0	0	0	0	0	0	0	0	0	0	0	0	0	0	0	0	0	0	0	0	0	0	0	0	0	0	0
2952371	2952371CT	A45T	NS	GCC	ACC	Rv2625c	zinc metalloprotease Rip3	0	0	0	0	0	0	0	0	0	0	0	0	0	0	0	0	0	0	0	0	0	0	0	0	0	0	0	0	0	0	0	0	0	0	0	0	0	0	0	0	0	0
3112177	3112177AC	E119A	NS	GAG	GCG	Rv2803	hypothetical protein	0	0	0	0	0	0	0	0	0	0	0	0	0	0	0	0	0	0	0	0	0	0	0	0	0	0	0	0	0	0	0	0	0	0	0	0	0	0	0	0	0	0
3227488	3227488AG	S376G	NS	AGC	GGC	Rv2917	alanine/arginine‑rich protein	0	0	0	0	0	0	0	0	0	0	0	0	0	0	0	0	0	0	0	0	0	0	0	0	0	0	0	0	0	0	0	0	0	0	0	0	0	0	0	0	0	0
3400878	3400878CG	D61H	NS	GAC	CAC	Rv3040c	hypothetical protein	0	0	0	0	0	0	0	0	0	0	0	0	0	0	0	0	0	0	0	0	0	0	0	0	0	0	0	0	0	0	0	0	0	0	0	0	0	0	0	0	0	0
3410938	3410938AG	V49A	NS	GTC	GCC	Rv3049c	monooxygenase	0	0	0	0	0	0	0	0	0	0	0	0	0	0	0	0	0	0	0	0	0	0	0	0	0	1	0	0	0	0	0	0	0	0	0	0	0	0	0	0	0	0
71677	71677CA	T30K	NS	ACG	AAG	vapB1	antitoxin VapB1	0	0	0	0	0	0	0	0	0	0	0	0	0	0	0	0	0	0	0	0	0	0	0	0	0	0	0	0	0	0	0	0	0	0	0	0	0	1	0	0	0	0
2096430	2096430AC	L57R	NS	CTC	CGC	blaI	transcriptional repressor BlaI	0	0	0	0	0	0	0	0	0	0	0	0	0	0	0	0	0	0	0	0	0	0	0	0	0	0	0	0	0	0	0	0	0	0	0	0	0	0	0	0	0	0
4156503	4156503CT	G76D	NS	GGC	GAC	dnaQ	DNA polymerase III subunit epsilon	0	0	0	0	1	1	0	0	1	0	1	0	0	1	0	0	0	1	0	0	0	0	1	1	1	1	0	1	0	0	1	1	1	0	0	0	1	0	0	0	0	0
1199340	1199340AC	S12A	NS	TCG	GCG	fadA3	beta‑ketoacyl CoA thiolase FadA	0	0	0	0	0	0	0	0	0	0	0	0	0	0	0	0	0	0	0	0	0	0	0	0	0	0	0	0	0	0	0	0	0	0	0	0	0	0	0	0	0	0
1602867	1602867GC	D354E	NS	GAC	GAG	fadD12	long‑chain‑fatty‑acid‑‑CoA ligase FadD12	0	0	0	0	0	0	0	0	0	0	0	1	0	0	0	0	0	0	0	0	0	0	0	0	0	0	0	0	0	0	0	0	0	0	0	0	0	0	0	0	0	0
2920998	2920998CT	P1043L	NS	CCG	CTG	fadD9	fatty‑acid‑‑CoA ligase FadD9	0	0	0	0	0	0	0	0	0	0	0	0	0	0	0	0	0	0	0	0	0	0	0	0	0	0	0	0	0	0	0	0	0	0	0	0	0	0	0	0	0	0
295413	295413AG	V74A	NS	GTG	GCG	fadE5	acyl‑CoA dehydrogenase FadE5	0	0	0	0	0	0	0	0	0	0	0	0	0	0	0	0	0	0	0	0	0	0	0	0	0	0	0	0	0	0	0	0	0	0	0	0	0	0	0	0	0	0
2488906	2488906AC	E431A	NS	GAG	GCG	glnA1	glutamine synthetase	0	0	0	0	0	0	0	0	0	0	0	0	0	0	0	0	0	0	0	0	0	0	0	0	0	0	0	0	0	0	0	0	0	0	0	0	0	0	0	0	0	0
3349444	3349444TA	E278D	NS	GAA	GAT	gltS	glutamate‑‑tRNA ligase	0	0	0	0	0	0	0	0	0	0	0	0	0	0	0	0	0	0	0	0	0	0	0	0	0	0	0	0	0	0	0	0	0	0	0	0	0	0	0	0	0	0
602476	602476TC	V207A	NS	GTG	GCG	hemC	porphobilinogen deaminase	0	0	1	0	0	0	0	0	0	0	0	0	0	0	0	0	0	0	0	0	0	0	0	0	0	0	0	0	0	0	0	0	0	0	0	0	0	0	0	0	0	0
45339	45339AG	D593G	NS	GAT	GGT	leuS	leucine‑‑tRNA ligase	0	0	0	0	0	0	0	0	0	0	0	0	0	0	0	0	0	0	0	0	0	0	0	0	0	0	0	0	0	0	0	0	0	0	0	0	0	0	0	0	0	0
1424699	1424699TC	L168P	NS	CTG	CCG	lprB	lipoprotein LprB	0	0	0	0	0	0	0	0	0	0	0	0	0	0	0	0	0	0	0	0	0	0	0	0	0	0	0	0	0	0	0	0	0	0	0	0	0	0	0	0	0	0
1686553	1686553CG	Q95E	NS	CAG	GAG	mazE4	antitoxin MazE4	0	0	0	0	0	0	0	0	0	0	0	0	0	0	0	0	0	0	0	0	0	0	0	0	0	0	0	0	0	0	0	0	0	0	0	0	0	0	0	0	0	0
1716472	1716472AG	S381P	NS	TCC	CCC	mmpL12	transmembrane transport protein MmpL12	0	0	0	0	1	1	0	0	1	0	1	0	0	1	0	0	0	1	0	0	0	0	1	1	1	1	0	1	0	0	1	1	1	0	0	0	1	0	0	0	0	0
110566	110566AC	D189A	NS	GAC	GCC	nrp	peptide synthetase Nrp	0	0	0	0	0	0	0	0	0	0	0	0	0	0	0	0	0	0	0	0	0	0	0	0	0	0	0	0	0	0	0	0	0	0	0	0	0	0	0	0	0	0
2255942	2255942GT	R1314L	NS	CGG	CTG	otsB1	trehalose‑6‑phosphate phosphatase OtsB	0	0	0	0	0	0	0	0	0	0	0	0	0	0	0	0	0	0	0	0	0	0	0	0	0	0	0	0	0	0	0	0	0	0	0	0	0	0	0	0	0	0
950230	950230CT	D297N	NS	GAC	AAC	pdc	alpha‑keto‑acid decarboxylase	0	0	0	0	0	0	0	0	0	0	0	0	0	0	0	0	0	0	0	0	0	0	0	0	0	0	0	0	0	0	0	0	0	0	0	0	0	0	0	0	0	0
177571	177571GC	T580S	NS	ACT	AGT	PE1	PE family protein PE1	0	0	0	0	0	0	0	0	0	0	0	0	0	0	0	0	0	0	0	0	0	0	0	0	0	0	0	0	0	0	0	0	0	0	0	0	0	1	0	0	0	0
1861594	1861594GA	D613N	NS	GAT	AAT	pheT	phenylalanine‑‑tRNA ligase subunit beta	0	0	0	0	0	0	0	0	0	0	0	0	0	0	0	0	1	0	0	0	0	0	0	0	0	0	0	0	0	0	0	0	0	0	0	0	0	0	0	0	0	0
2298438	2298438CT	G2850D	NS	GGT	GAT	pks12	polyketide synthase	0	0	0	0	0	0	0	0	0	0	0	0	0	0	0	0	0	0	0	0	0	0	0	0	0	0	0	0	0	0	0	0	0	0	0	0	0	0	0	0	0	0
4296190	4296190CT	G1139E	NS	GGG	GAG	pks2	phthioceranic/hydroxyphthioceranic acid synthase	0	0	0	0	0	0	0	0	0	0	0	0	0	0	0	0	0	0	0	0	0	0	0	0	0	0	0	0	0	0	0	0	0	0	0	0	0	0	0	0	0	0
4299197	4299197CG	G137R	NS	GGC	CGC	pks2	phthioceranic/hydroxyphthioceranic acid synthase	0	0	0	0	0	0	0	0	0	0	0	0	0	0	0	0	0	0	0	0	0	0	0	0	0	0	0	0	0	0	0	0	0	0	0	0	0	0	0	0	0	0
29389	29389CA	R49S	NS	CGT	AGT	Rv0025	hypothetical protein	0	0	0	0	0	0	0	0	0	0	0	0	0	0	0	0	1	0	0	0	0	0	0	0	0	0	0	0	0	0	0	0	0	0	0	0	0	0	0	0	0	0
251468	251468GT	R450L	NS	CGC	CTC	Rv0210	hypothetical protein	0	0	0	0	0	0	0	0	0	0	0	0	0	0	0	0	0	0	0	0	0	0	0	0	0	0	0	0	0	0	0	0	0	0	0	0	0	0	0	0	0	0
261440	261440AG	I173V	NS	ATC	GTC	Rv0218	transmembrane protein	0	0	0	0	0	0	0	0	0	0	0	0	0	0	0	0	0	0	0	0	0	0	0	0	0	0	0	1	0	0	0	0	0	0	0	0	0	0	0	0	0	0
331138	331138AG	I174T	NS	ATC	ACC	Rv0275c	transcriptional regulator	0	0	0	0	0	0	0	0	0	0	0	0	0	0	0	0	0	0	0	0	0	0	0	0	0	0	0	0	0	0	0	0	0	0	0	0	0	0	0	0	0	0
473363	473363TG	C195G	NS	TGC	GGC	Rv0393	hypothetical protein	0	0	0	0	0	0	0	0	0	0	0	0	0	0	0	0	0	0	0	0	0	0	0	0	0	0	0	1	0	0	0	0	0	0	0	0	0	0	0	0	0	0
851133	851133TG	T112P	NS	ACC	CCC	Rv0756c	hypothetical protein	0	0	0	0	0	0	0	0	0	0	0	0	0	0	0	0	0	0	0	0	0	0	0	0	0	0	0	0	0	0	0	0	0	0	0	0	0	0	0	0	0	0
881527	881527GT	P63T	NS	CCG	ACG	Rv0786c	hypothetical protein	0	0	0	0	0	0	0	0	0	0	0	0	0	0	0	0	0	0	0	0	0	0	0	0	0	0	0	0	0	0	0	0	0	0	0	0	0	0	0	0	0	0
921535	921535GA	R27C	NS	CGT	TGT	Rv0828c	deaminase	0	0	0	0	0	0	0	0	0	0	0	0	0	0	0	0	0	0	0	0	0	0	0	0	0	0	0	0	0	0	0	0	0	0	0	0	0	0	0	0	0	0
1123597	1123597AG	M1S	NS	TTG	TCG	Rv1005c	para‑aminobenzoate synthase component I	0	0	0	0	0	0	0	0	0	0	0	0	0	0	0	0	0	0	0	0	0	0	0	0	0	0	0	0	0	0	0	0	0	0	0	0	0	0	0	0	0	0
1335060	1335060TG	L45R	NS	CTG	CGG	Rv1192	hypothetical protein	0	0	0	0	0	0	0	0	0	0	0	0	0	0	0	0	0	0	0	0	0	0	0	0	0	0	0	0	0	0	0	0	0	0	0	0	0	0	0	0	0	0
1390540	1390540GT	A838E	NS	GCG	GAG	Rv1248c	multifunctional 2‑oxoglutarate dehydrogenase E1 component /2‑oxoglutarate dehydrogenase dihydrolipoyllysine‑residue succinyltransferase	0	0	0	0	0	0	0	0	0	0	0	0	0	0	0	0	0	0	0	0	0	0	1	0	0	0	0	0	0	0	0	0	0	0	0	0	0	0	0	0	0	0
1423282	1423282TG	I257L	NS	ATC	CTC	Rv1273c	drug ABC transporter ATP‑binding protein	0	0	0	0	0	0	0	0	0	0	0	1	0	0	0	0	0	0	0	0	0	0	0	0	0	0	0	0	0	0	0	0	0	0	0	0	0	0	0	0	0	0
1649332	1649332AC	M782L	NS	ATG	CTG	Rv1461	hypothetical protein	0	0	0	0	0	0	0	0	0	0	0	0	0	0	0	0	0	0	0	0	0	0	0	0	0	0	0	0	0	0	0	0	0	0	0	0	0	0	0	0	0	0
2014185	2014185CT	A99T	NS	GCT	ACT	Rv1779c	integral membrane protein	0	0	0	0	0	0	0	0	0	0	0	0	0	0	0	0	0	0	0	0	0	0	0	0	0	0	0	0	0	0	0	0	0	0	0	0	0	0	0	0	0	0
2031271	2031271AG	E69G	NS	GAA	GGA	Rv1794	hypothetical protein	0	0	0	0	0	0	0	0	0	0	0	0	0	0	0	0	0	0	0	0	0	0	0	0	0	0	0	0	0	0	0	0	0	0	0	0	0	0	0	0	0	0
2222308	2222308TC	D286G	NS	GAC	GGC	Rv1979c	permease	0	0	0	0	0	0	0	0	0	0	0	0	0	0	0	0	0	0	0	0	0	0	0	0	0	0	0	0	0	0	0	0	0	0	0	0	0	0	0	0	0	0
2277081	2277081TG	Q469P	NS	CAG	CCG	Rv2030c	hypothetical protein	0	0	0	0	0	0	0	0	0	0	0	0	0	0	0	0	1	0	0	0	0	0	0	0	0	0	0	0	0	0	0	0	0	0	0	0	0	0	0	0	0	0
2341030	2341030GA	A54T	NS	GCG	ACG	Rv2083	hypothetical protein	0	0	0	0	0	0	0	0	0	0	0	0	0	0	0	0	0	0	0	0	0	0	0	0	0	0	0	0	0	0	0	0	0	0	0	0	0	0	0	0	0	0
2349205	2349205CT	A30T	NS	GCG	ACG	Rv2091c	membrane protein	0	0	0	0	0	0	0	0	0	0	0	0	0	0	0	0	0	0	0	0	0	0	0	0	0	0	0	0	0	0	0	0	0	0	0	0	0	0	0	0	0	0
2782532	2782532CT	R504H	NS	CGC	CAC	Rv2477c	macrolide ABC transporter ATP‑binding protein	0	0	0	0	0	0	0	0	0	0	0	0	0	0	0	0	0	0	0	0	0	0	0	0	0	0	0	0	0	0	0	0	0	0	0	0	0	0	0	0	0	0
2939657	2939657TC	I102M	NS	ATA	ATG	Rv2611c	phosphatidylinositol mannoside acyltransferase	1	1	1	1	1	1	1	1	1	1	1	1	1	1	1	1	1	1	1	1	1	1	1	1	1	1	1	1	1	1	1	1	1	1	1	1	1	1	1	0	1	1
2977505	2977505TC	E385G	NS	GAA	GGA	Rv2655c	prophage protein	0	0	0	0	0	0	0	0	0	0	0	0	0	0	0	0	0	0	0	0	0	0	0	0	0	0	0	0	0	0	0	0	0	0	0	0	0	0	0	0	0	0
3021986	3021986CT	R50C	NS	CGT	TGT	Rv2709	transmembrane protein	0	0	0	0	0	0	0	0	0	0	0	0	0	0	0	0	0	0	0	0	0	0	0	0	0	0	0	0	0	0	0	0	0	0	0	0	0	0	0	0	0	0
3022266	3022266GA	G143E	NS	GGA	GAA	Rv2709	transmembrane protein	0	0	0	0	0	0	0	0	0	0	0	0	0	0	0	0	0	0	0	0	0	0	0	0	0	0	0	0	0	0	0	0	0	0	0	0	0	0	0	0	0	0
3075188	3075188TC	S185P	NS	TCG	CCG	Rv2765	alanine‑rich hydrolase	0	0	0	0	0	0	0	0	0	0	0	0	0	0	0	0	0	0	0	0	0	0	0	0	0	0	0	0	0	0	0	0	0	0	0	0	0	0	0	0	0	0
3164185	3164185TA	Y12N	NS	TAT	AAT	Rv2854	hypothetical protein	0	0	0	0	0	0	0	0	0	0	0	0	0	0	0	0	0	0	0	0	0	0	0	0	0	0	0	0	0	0	0	0	0	0	0	0	0	0	0	0	0	0
3398202	3398202CT	C30Y	NS	TGT	TAT	Rv3037c	S‑adenosylmethionine‑dependent methyltransferase	0	0	0	0	0	0	0	0	0	0	0	0	0	0	0	0	0	0	0	0	0	0	0	0	0	0	0	0	0	0	0	0	0	0	0	0	1	0	0	0	0	0
3442240	3442240CA	E120*	NS	GAA	TAA	Rv3079c	hypothetical protein	0	0	0	0	0	0	0	0	0	0	0	0	0	0	0	0	0	0	0	0	0	0	0	0	0	0	0	0	0	0	0	0	0	0	0	0	0	0	0	0	0	0
3629894	3629894GA	A165V	NS	GCC	GTC	Rv3249c	TetR family transcriptional regulator	0	0	0	0	0	0	0	0	0	0	0	0	0	0	0	0	0	0	0	0	0	0	0	0	0	0	0	0	0	0	0	0	0	0	0	0	0	0	0	0	0	0
3958007	3958007CT	H163Y	NS	CAC	TAC	Rv3521	hypothetical protein	0	0	0	0	0	0	0	0	0	0	0	0	0	0	0	0	0	0	0	0	0	0	0	0	0	0	0	0	0	0	0	0	0	0	0	0	0	0	0	0	0	0
3994898	3994898AG	W268R	NS	TGG	CGG	Rv3555c	hypothetical protein	0	0	0	0	0	0	0	0	0	0	0	0	0	0	0	0	0	0	0	0	0	0	0	0	0	0	0	0	0	0	0	0	0	0	0	0	0	0	0	0	0	0
3704261	3704261CA	L54I	NS	CTA	ATA	sdhC	succinate dehydrogenase cytochrome B‑556 subunit	0	0	0	0	0	0	0	0	0	0	0	0	0	0	0	0	0	0	0	0	0	0	0	0	0	0	0	0	0	0	0	0	0	0	0	0	0	0	0	0	0	0
3495879	3495879CG	S163T	NS	AGC	ACC	tgs1	diacyglycerol O‑acyltransferase	0	0	0	0	0	0	0	0	0	0	0	0	0	0	0	0	0	0	0	0	0	0	0	0	0	0	0	0	0	0	0	0	0	0	0	0	0	0	0	0	0	0
4268505	4268505CT	R111Q	NS	CGG	CAG	aftB	terminal beta‑(1‑>2)‑arabinofuranosyltransferase	0	0	0	0	0	0	0	0	0	0	0	0	0	0	0	0	0	0	0	0	0	0	0	0	0	0	0	0	0	0	0	0	0	0	0	0	1	0	0	0	0	0
286625	286625AG	V76A	NS	GTG	GCG	aftD	alpha‑(1‑>3)‑arabinofuranosyltransferase	0	0	0	0	0	0	0	0	0	0	0	0	0	0	0	0	0	0	0	0	0	0	0	0	0	0	0	0	0	0	0	0	0	0	0	0	0	0	0	0	0	0
1003354	1003354CA	S181R	NS	AGC	AGA	arfA	peptidoglycan‑binding protein ArfA	0	0	0	0	0	0	0	0	0	0	0	0	0	0	0	0	0	0	0	0	0	0	0	0	0	0	0	0	0	0	0	0	0	0	0	0	0	0	0	0	0	0
2837942	2837942GA	A87T	NS	GCC	ACC	bcp	peroxiredoxin	0	0	0	0	0	0	0	0	0	0	0	0	0	0	0	0	0	0	0	0	0	0	0	0	0	1	0	0	0	0	0	0	0	0	0	0	0	0	0	0	0	0
1556075	1556075GA	M35I	NS	ATG	ATA	carA	carbamoyl‑phosphate synthase small subunit	0	0	0	0	0	0	0	0	0	0	0	0	0	0	0	0	0	0	0	0	0	0	0	0	0	0	0	0	0	0	0	0	0	0	0	0	0	0	0	0	0	0
2472956	2472956TC	L155S	NS	TTG	TCG	cobS	cobalamin synthase	0	0	0	0	0	0	0	0	0	0	0	0	0	0	0	0	0	0	0	0	0	0	0	0	0	0	0	0	0	0	0	0	0	0	0	0	0	0	0	0	0	0
1827553	1827553CG	L131F	NS	TTG	TTC	cya	adenylyl cyclase	0	0	0	0	0	0	0	0	0	0	0	0	0	0	0	0	0	0	0	0	0	0	0	0	0	0	0	0	0	0	0	0	0	0	0	0	0	0	0	0	0	0
2609286	2609286GA	R164H	NS	CGT	CAT	cysK1	O‑acetylserine sulfhydrylase	0	0	0	0	0	0	0	0	0	0	0	0	0	0	0	0	0	0	0	0	0	0	0	0	0	0	0	0	0	0	0	0	0	0	0	0	0	0	0	0	0	0
4346521	4346521CG	P14R	NS	CCC	CGC	eccCa1	ESX‑1 secretion system protein EccCa	0	0	0	0	0	0	0	0	0	0	0	0	0	0	0	0	0	0	0	0	0	0	0	0	0	0	0	0	0	0	0	0	0	0	0	0	0	0	0	0	0	0
1008723	1008723AC	T173P	NS	ACT	CCT	echA6	enoyl‑CoA hydratase EchA6	0	0	0	0	0	0	0	0	0	0	0	0	0	0	0	0	1	0	0	0	0	0	0	0	0	0	0	0	0	0	0	0	0	0	0	0	0	0	0	0	0	0
3154606	3154606CT	R9Q	NS	CGG	CAG	efpA	MFS‑type transporter EfpA	0	0	0	0	0	0	0	0	0	0	0	0	0	0	0	0	0	0	0	0	0	0	0	0	0	0	0	0	0	0	0	0	0	0	0	0	0	0	0	0	0	0
4374228	4374228TC	T49A	NS	ACC	GCC	esxD	ESAT‑6 like protein EsxD	0	0	0	0	0	0	0	0	0	0	0	0	0	0	0	0	0	0	0	0	0	0	0	0	0	0	0	0	0	0	0	0	0	0	0	0	0	0	0	0	0	0
3299413	3299413GA	A181V	NS	GCC	GTC	fadD22	p‑hydroxybenzoyl‑‑AMP ligase	0	0	0	0	0	0	0	0	0	0	0	0	0	0	0	0	0	0	0	0	0	0	0	0	0	0	0	0	0	0	0	0	0	0	0	0	0	0	0	0	0	0
951704	951704GA	G25R	NS	GGG	AGG	far	fatty‑acid‑CoA racemase	0	0	0	0	0	0	0	0	0	0	0	0	0	0	0	0	0	0	0	0	0	0	0	0	0	0	0	0	0	0	0	0	0	0	0	0	0	1	0	0	0	0
2086012	2086012CT	G324S	NS	GGC	AGC	glcB	malate synthase	0	0	0	0	0	0	0	0	0	0	0	0	0	0	0	0	0	0	0	0	0	0	0	0	0	0	0	0	0	0	0	0	0	0	0	0	0	0	0	0	0	0
4138377	4138377AG	V460A	NS	GTG	GCG	glpK	glycerol kinase	0	0	0	0	0	0	0	0	0	0	0	0	0	0	0	0	0	0	0	0	0	0	0	0	0	0	0	0	0	0	0	0	0	0	0	0	0	0	0	0	0	0
7582	7582AG	D94G	NS	GAC	GGC	gyrA	DNA gyrase subunit A	0	0	0	0	0	0	0	0	0	0	0	0	0	0	0	0	0	0	0	0	0	0	0	0	0	0	0	0	0	0	0	0	0	0	0	0	0	0	0	0	0	0
8452	8452CT	A384V	NS	GCA	GTA	gyrA	DNA gyrase subunit A	0	0	0	0	0	0	0	0	0	0	0	0	0	0	0	0	0	0	0	0	0	0	0	0	0	0	0	0	0	0	0	0	0	0	0	0	0	0	0	0	0	0
95579	95579CT	R56C	NS	CGC	TGC	hycE	formate hydrogenase HycE	0	0	0	0	0	1	0	0	0	0	0	0	0	0	0	0	0	0	0	0	0	0	0	0	0	0	0	0	0	0	0	0	0	0	0	0	0	0	0	0	0	0
3215322	3215322CG	T232R	NS	ACA	AGA	lppW	alanine‑rich lipoprotein LppW	0	0	0	0	0	0	0	0	0	0	0	0	0	0	0	0	0	0	0	0	0	0	0	0	0	0	0	0	0	0	0	0	0	0	0	0	0	0	0	0	0	0
648570	648570CT	S12L	NS	TCG	TTG	mgtA	GDP‑mannose‑dependent alpha‑mannosyltransferase	0	0	0	0	0	0	0	0	0	0	0	0	0	0	0	0	0	0	0	0	0	0	0	0	0	0	0	0	0	0	0	0	0	0	0	0	0	0	0	0	0	0
2613178	2613178GA	R296C	NS	CGC	TGC	moeW	molybdopterin biosynthesis protein MoeW	0	0	0	0	0	0	0	0	0	0	0	0	0	0	0	0	0	0	0	0	0	0	0	0	0	0	0	0	0	0	0	0	0	0	0	0	0	0	0	0	0	0
4393486	4393486GA	R13Q	NS	CGG	CAG	mutT4	mutator protein MutT	0	0	0	0	0	0	0	0	0	0	0	0	0	0	0	0	0	0	0	0	0	0	0	0	0	0	0	0	0	0	0	0	0	0	0	0	0	0	0	0	0	0
4007377	4007377CT	R269H	NS	CGC	CAC	nat	arylamine N‑acetyltransferase	0	0	0	0	0	0	0	0	0	0	0	0	0	0	0	0	0	0	0	0	0	0	0	0	0	0	0	0	0	0	0	0	0	0	0	0	0	0	0	0	0	0
303812	303812AG	Y316C	NS	TAC	TGC	nirB	nitrite reductase large subunit NirB	0	0	0	0	0	0	0	0	0	0	0	0	0	0	0	0	0	0	0	0	0	0	0	0	0	0	0	0	0	0	0	0	0	0	0	0	0	0	0	0	0	0
1607005	1607005TG	L207R	NS	CTG	CGG	PE16	PE family protein PE16	0	0	0	0	0	0	0	0	0	0	0	0	0	0	0	0	0	0	0	0	0	0	0	0	0	0	0	0	0	0	0	0	0	0	0	0	0	0	0	0	0	0
4062081	4062081CT	V40I	NS	GTT	ATT	PE32	PE family protein PE32	0	0	0	0	0	0	0	0	0	0	0	0	0	0	0	0	0	0	0	0	0	0	0	0	0	0	0	0	0	0	0	0	0	0	0	0	0	0	0	0	0	0
2226920	2226920GA	G226E	NS	GGA	GAA	PEPGRS35	PE‑PGRS family protein PE_PGRS35	0	0	0	0	0	0	0	0	0	0	0	0	0	0	0	0	0	0	0	0	0	0	0	0	0	0	0	0	0	0	0	0	0	0	0	0	0	0	0	0	0	0
852484	852484CT	S30L	NS	TCG	TTG	phoR	two component system response sensor kinase PhoR	1	0	0	0	0	0	0	0	0	0	0	0	0	0	0	0	0	0	0	0	0	0	0	0	0	0	0	0	0	0	0	0	0	0	0	0	0	0	0	0	0	0
1970633	1970633CT	P544S	NS	CCG	TCG	pknE	serine/threonine‑protein kinase PknE	0	0	0	0	0	0	0	0	0	0	0	0	0	0	1	0	0	0	0	0	0	0	0	0	0	0	0	0	0	0	0	0	0	0	0	0	0	0	0	0	0	0
53918	53918TA	F86I	NS	TTC	ATC	ponA1	bifunctional penicillin‑insensitive transglycosylase/penicillin‑sensitive transpeptidase	0	0	0	0	0	0	0	0	0	0	0	0	0	0	0	0	0	0	0	0	0	0	0	0	0	0	0	0	0	0	0	0	0	0	0	0	0	0	0	0	0	0
2052453	2052453GA	G391D	NS	GGC	GAC	PPE33	PPE family protein PPE33	0	0	0	0	0	0	0	0	0	0	0	0	0	0	0	0	0	0	0	0	0	0	0	0	0	0	0	0	0	0	0	0	0	0	0	0	0	0	0	0	0	0
1135602	1135602GC	P294A	NS	CCC	GCC	prsA	ribose‑phosphate pyrophosphokinase	0	0	0	0	0	0	0	0	0	0	0	0	0	0	0	0	0	0	0	0	0	0	0	0	0	0	0	0	0	0	0	0	0	0	0	0	0	0	0	0	0	0
23174	23174CA	R3L	NS	CGC	CTC	pstP	phosphoserine/threonine phosphatase PstP	0	0	0	0	0	0	0	0	0	0	0	0	0	0	0	0	0	0	0	0	0	0	0	0	0	0	0	0	0	0	0	0	0	0	0	0	0	0	0	0	0	0
1043136	1043136CT	T341I	NS	ACC	ATC	pstS1	phosphate ABC transporter substrate‑binding lipoprotein PstS	0	0	0	0	0	0	0	0	0	0	0	0	0	0	0	0	0	0	0	0	0	0	0	0	0	0	0	0	0	0	0	0	0	0	0	0	0	0	0	0	0	0
399096	399096TC	F147L	NS	TTC	CTC	rmlA	glucose‑1‑phosphate thymidylyltransferase	0	0	0	0	0	0	0	0	0	0	0	0	0	0	0	0	0	0	0	0	0	0	0	0	0	0	0	0	0	0	0	0	0	0	0	0	0	0	0	0	0	0
13516	13516CT	G15S	NS	GGT	AGT	Rv0010c	membrane protein	0	0	0	0	0	0	0	0	0	0	0	0	0	0	0	0	0	0	0	0	0	0	0	0	0	0	0	0	0	0	0	0	0	0	0	0	0	0	0	0	0	0
86033	86033GT	T145N	NS	ACC	AAC	Rv0077c	oxidoreductase	0	0	0	0	0	0	0	0	0	0	0	0	0	0	0	0	0	0	0	0	0	0	0	0	0	0	0	0	0	0	0	0	1	0	0	0	0	0	0	0	0	0
229269	229269CT	H798Y	NS	CAC	TAC	Rv0194	multidrug ABC transporter ATPase/permease	0	0	0	0	0	0	0	0	0	0	0	0	0	0	0	0	0	0	0	0	0	0	0	0	0	0	0	0	0	0	0	0	0	0	0	0	1	0	0	0	0	0
403750	403750TG	N698H	NS	AAC	CAC	Rv0338c	iron‑sulfur‑binding reductase	0	0	0	0	0	0	0	0	0	0	0	0	0	0	0	0	0	0	0	0	0	0	0	0	0	0	0	0	0	0	0	0	0	0	0	0	0	0	0	0	0	0
1032167	1032167AC	L156R	NS	CTC	CGC	Rv0925c	hypothetical protein	0	0	0	0	0	0	0	0	0	0	0	1	0	0	0	0	0	0	0	0	0	0	0	0	0	0	0	0	0	0	0	0	0	0	0	0	0	0	0	0	0	0
1266631	1266631GA	P119S	NS	CCG	TCG	Rv1139c	hypothetical protein	0	0	0	0	0	0	0	0	0	0	0	0	0	0	0	0	0	0	0	0	0	0	0	0	0	0	0	0	0	0	0	0	0	0	0	0	0	0	0	0	0	0
1592354	1592354CA	L69M	NS	CTG	ATG	Rv1417	membrane protein	0	0	0	0	0	0	0	0	0	0	0	0	0	0	1	0	0	0	0	0	0	0	0	0	0	0	0	0	0	0	0	0	0	0	0	0	0	0	0	0	0	0
1641526	1641526TG	S283A	NS	TCC	GCC	Rv1455	hypothetical protein	0	0	0	0	0	0	0	0	0	0	0	0	0	0	0	0	0	0	0	0	0	0	0	0	0	0	0	0	0	0	0	0	0	0	0	0	0	0	0	0	0	0
1746884	1746884GA	G264E	NS	GGG	GAG	Rv1544	ketoacyl reductase	0	0	0	0	0	0	0	0	0	0	0	0	0	0	0	0	0	0	0	0	0	0	0	0	0	0	0	0	0	0	0	0	0	0	0	0	0	0	0	0	0	0
2014353	2014353CT	A43T	NS	GCC	ACC	Rv1779c	integral membrane protein	0	0	0	0	0	0	0	0	0	0	0	0	0	0	0	0	0	0	0	0	0	0	0	0	0	0	0	0	0	0	0	0	0	0	0	0	0	0	0	0	0	0
2084237	2084237TC	I134V	NS	ATC	GTC	Rv1836c	hypothetical protein	0	0	0	0	0	0	0	0	0	0	0	0	0	0	0	0	0	0	0	0	0	0	0	0	0	0	0	0	0	0	0	0	0	0	0	0	0	0	0	0	0	0
2337122	2337122GA	A590T	NS	GCC	ACC	Rv2079	hypothetical protein	0	0	0	0	0	0	0	0	0	0	0	0	0	0	0	0	0	0	0	0	0	0	0	0	0	0	0	0	0	0	0	0	0	0	0	0	0	0	0	0	0	0
2338961	2338961GA	V85I	NS	GTC	ATC	Rv2082	hypothetical protein	0	0	0	0	0	0	0	0	0	0	0	0	0	0	0	0	0	0	0	0	0	0	0	0	0	0	0	0	0	0	0	0	0	0	0	0	0	0	0	0	0	0
2798977	2798977CT	R635H	NS	CGC	CAC	Rv2488c	LuxR family transcriptional regulator	0	0	0	0	0	0	0	0	0	0	0	0	0	0	0	0	0	0	0	0	0	0	0	0	0	0	0	0	0	0	0	0	0	0	0	0	0	0	0	0	0	0
2882522	2882522CT	P78L	NS	CCC	CTC	Rv2563	glutamine ABC transporter permease	0	0	0	0	0	0	0	0	0	0	0	0	0	0	0	0	0	0	0	0	0	0	0	0	0	0	0	0	0	0	0	0	0	0	0	0	0	0	0	0	0	0
2951533	2951533GA	A324V	NS	GCC	GTC	Rv2625c	zinc metalloprotease Rip3	0	0	0	0	0	0	0	0	0	0	0	0	0	0	0	0	0	0	0	0	0	0	0	0	0	0	0	0	0	0	0	0	0	0	0	0	0	0	0	0	0	0
2987725	2987725CT	A15V	NS	GCG	GTG	Rv2672	protease	0	0	0	0	0	0	0	0	0	0	0	0	0	0	0	0	0	0	0	0	0	0	0	0	0	0	0	0	0	0	0	0	0	0	0	0	0	0	0	0	0	0
3055652	3055652GC	H233D	NS	CAT	GAT	Rv2742c	arginine‑rich protein	0	0	0	0	0	0	0	0	0	0	0	0	0	0	0	0	0	0	0	0	0	0	0	0	0	0	0	0	0	0	0	0	0	0	0	0	0	0	0	0	0	0
3064143	3064143AG	Y169C	NS	TAC	TGC	Rv2751	hypothetical protein	0	0	0	0	0	0	0	0	0	0	0	1	0	0	0	0	0	0	0	0	0	0	0	0	0	0	0	0	0	0	0	0	0	0	0	0	0	0	0	0	0	0
3308346	3308346AG	L67P	NS	CTG	CCG	Rv2955c	hypothetical protein	0	0	0	0	0	0	0	0	0	0	0	0	0	0	0	0	0	0	0	0	0	0	0	0	0	0	0	0	0	0	0	0	0	0	0	0	0	0	0	0	0	0
3314402	3314402CT	E241K	NS	GAG	AAG	Rv2962c	PGL/p‑HBAD biosynthesis rhamnosyltransferase	1	0	0	0	0	0	0	0	0	0	0	0	0	0	0	0	0	0	0	0	0	0	0	0	0	0	0	0	0	0	0	0	0	0	0	0	0	0	0	0	0	0
4067152	4067152GA	A45V	NS	GCG	GTG	Rv3627c	hypothetical protein	0	0	0	0	0	0	0	0	0	0	0	0	0	0	0	0	0	0	0	0	0	0	0	0	0	0	0	0	0	0	0	0	0	0	0	0	0	0	0	0	0	0
4230998	4230998CT	T248I	NS	ACC	ATC	Rv3784	dTDP‑glucose 4,6‑dehydratase	0	0	0	0	0	0	0	0	0	0	0	0	0	0	0	0	0	0	0	0	0	0	0	0	0	0	0	0	0	0	0	0	0	0	0	0	0	0	0	0	0	0
4306628	4306628CG	V62L	NS	GTT	CTT	Rv3832c	hypothetical protein	1	0	0	0	0	0	0	0	0	0	0	0	0	0	0	0	0	0	0	0	0	0	0	0	0	0	0	0	0	0	0	0	0	0	0	0	0	0	0	0	0	0
4384502	4384502CG	G293A	NS	GGT	GCT	Rv3899c	hypothetical protein	0	0	0	0	0	0	0	0	0	0	0	0	0	0	0	0	0	0	0	0	0	0	0	0	0	0	0	0	0	0	0	0	0	0	0	0	0	0	0	0	0	0
2696850	2696850AC	Y289D	NS	TAC	GAC	subI	sulfate ABC transporter substrate‑binding lipoprotein SubI	0	0	0	0	0	0	0	0	0	0	0	0	0	0	0	0	0	0	0	0	0	0	0	0	0	1	0	0	0	0	0	0	0	0	0	0	0	0	0	0	0	0
1627448	1627448GT	D211E	NS	GAC	GAA	tal	transaldolase	0	0	0	0	0	0	0	0	0	0	0	0	0	0	1	0	0	0	0	0	0	0	0	0	0	0	0	0	0	0	0	0	0	0	0	0	0	0	0	0	0	0
2400031	2400031GA	R100C	NS	CGC	TGC	TB186	hypothetical protein	0	0	0	0	0	0	0	0	0	0	0	0	0	0	0	0	0	0	0	0	0	0	0	0	0	0	0	0	0	0	0	0	0	0	0	0	0	0	0	0	0	0
234706	234706GA	A601V	NS	GCA	GTA	zmp1	zinc metalloprotease	0	0	0	0	0	0	0	0	0	0	0	0	0	0	0	0	0	0	0	0	0	0	0	0	0	0	0	0	0	0	0	0	0	0	0	0	0	0	0	0	0	0
2817158	2817158CA	M439I	NS	ATG	ATT	accD1	acetyl‑/propionyl‑CoA carboxylase subunit beta	0	0	0	0	0	0	0	0	0	0	0	0	0	0	0	0	0	0	0	0	0	0	0	0	0	0	0	0	0	0	0	0	0	0	0	0	0	0	0	0	0	0
3238002	3238002CT	G33D	NS	GGC	GAC	acyP	acylphosphatase	0	0	0	0	0	0	0	0	0	0	0	0	0	0	0	0	0	0	0	0	0	0	0	0	0	0	0	0	0	0	0	0	1	0	0	0	0	0	0	0	0	0
2774702	2774702CA	A380D	NS	GCC	GAC	aglA	alpha‑glucosidase AglA	0	0	0	0	0	0	0	0	0	0	0	0	0	0	0	0	0	0	0	0	0	0	0	0	0	0	0	0	0	0	0	0	0	0	0	0	0	0	0	0	0	0
1873954	1873954GT	R439L	NS	CGC	CTC	argH	argininosuccinate lyase	0	0	0	0	0	0	0	0	0	0	0	0	0	0	0	0	0	0	0	0	0	0	0	0	0	0	0	0	0	0	0	0	0	0	0	0	0	0	0	0	0	0
2228438	2228438AC	F42V	NS	TTC	GTC	cfp21	cutinase	0	0	0	0	0	0	0	0	0	0	0	0	0	0	0	0	0	0	0	0	0	0	0	0	0	0	0	0	0	0	0	0	0	0	0	0	0	0	0	0	0	0
2741808	2741808GA	G367D	NS	GGC	GAC	dctA	C4‑dicarboxylate‑transport transmembrane protein DctA	0	0	0	0	0	0	0	0	0	0	0	0	0	0	0	0	0	0	0	0	0	0	0	0	0	0	0	0	0	0	0	0	0	0	0	0	0	0	0	0	0	0
2313	2313GT	D88Y	NS	GAT	TAT	dnaN	DNA polymerase III subunit beta	0	0	0	0	0	0	0	0	0	0	0	0	0	0	0	0	0	0	0	0	0	0	0	0	0	0	0	0	0	0	0	0	0	0	0	0	0	0	0	0	0	0
4145100	4145100GC	S172C	NS	TCC	TGC	egtC	amidohydrolase EgtC	0	0	0	0	0	0	0	0	0	0	0	0	0	0	0	0	0	0	0	0	0	0	0	0	0	0	0	0	0	0	0	0	0	0	0	0	0	0	0	0	0	0
4073503	4073503GA	R37W	NS	CGG	TGG	galE1	UDP‑glucose 4‑epimerase	0	0	0	0	0	0	0	0	0	0	0	0	0	0	0	0	0	0	0	0	0	0	0	0	0	0	0	0	0	0	0	0	0	0	0	0	0	0	0	0	0	0
1106670	1106670AC	V238G	NS	GTC	GGC	grcC2	polyprenyl‑diphosphate synthase GrcC	0	0	0	0	0	0	0	0	0	0	0	0	0	0	0	0	0	0	0	0	0	0	0	0	0	0	0	0	0	0	0	0	0	0	0	0	0	0	0	0	0	0
3325064	3325064CT	G214R	NS	GGG	AGG	lipN	lipase/esterase LipN	0	0	0	0	0	0	0	0	0	0	0	0	0	0	1	0	0	0	0	0	0	0	0	0	0	0	0	0	0	0	0	0	0	0	0	0	0	0	0	0	0	0
3581125	3581125CT	T163M	NS	ACG	ATG	lipV	lipase LipV	0	0	0	0	0	0	0	0	0	0	0	0	0	0	0	0	0	0	0	0	0	0	0	0	0	0	0	0	0	0	0	0	0	0	0	0	0	0	0	0	0	0
2015625	2015625CT	A618T	NS	GCA	ACA	malQ	4‑alpha‑glucanotransferase	0	0	0	0	0	0	0	0	0	0	0	0	0	0	0	0	0	0	0	0	0	0	0	0	0	0	0	0	0	0	0	0	0	0	0	0	0	0	0	0	0	0
3276933	3276933GA	A1928V	NS	GCC	GTC	mas	multifunctional mycocerosic acid synthase	0	0	0	0	0	0	0	0	0	0	0	0	0	0	0	0	0	0	0	0	0	0	0	0	0	0	0	0	0	0	0	0	0	0	0	0	0	0	0	0	0	0
2054046	2054046CT	H202Y	NS	CAT	TAT	mgtC	Mg2+ transport P‑type ATPase MgtC	0	0	0	0	0	0	0	0	0	0	0	0	0	0	0	0	0	0	0	0	0	0	1	0	0	0	0	0	0	0	0	0	0	0	0	0	0	0	0	0	0	0
2223908	2223908CT	C41Y	NS	TGC	TAC	mpt64	immunogenic protein Mpt64	0	0	0	0	0	0	0	0	0	0	0	0	0	0	0	0	0	0	0	0	0	0	0	0	0	0	0	0	0	0	0	0	0	0	0	0	0	0	0	0	0	0
112234	112234CG	T745S	NS	ACC	AGC	nrp	peptide synthetase Nrp	0	0	1	0	0	0	0	0	0	0	0	0	0	0	0	0	0	0	0	0	0	0	0	0	0	0	0	0	0	0	0	0	0	0	0	0	0	0	0	0	0	0
20177	20177GT	L20M	NS	CTG	ATG	pbpA	penicillin‑binding protein PbpA	0	0	0	0	0	0	0	0	0	0	0	0	0	0	0	0	0	0	0	0	0	0	0	0	0	0	0	0	0	0	0	0	0	0	0	0	0	0	0	0	0	0
1859989	1859989CT	R78W	NS	CGG	TGG	pheT	phenylalanine‑‑tRNA ligase subunit beta	0	0	0	0	0	0	0	0	0	0	0	0	0	0	0	0	0	0	0	0	0	0	0	0	0	0	0	0	0	0	0	0	0	0	0	0	0	0	0	0	0	0
426768	426768CT	G2638S	NS	GGC	AGC	PPE8	PPE family protein PPE8	0	0	0	0	0	0	0	0	0	0	0	0	0	0	0	0	0	0	0	0	0	0	0	0	0	0	0	0	0	0	0	0	0	0	0	0	0	0	0	0	0	0
1923985	1923985GA	V53I	NS	GTC	ATC	pyrG	CTP synthase	0	0	0	0	0	0	0	0	0	0	0	0	0	0	0	0	0	0	0	0	0	0	0	0	0	0	0	0	0	0	0	0	0	0	0	0	0	0	0	0	0	0
2460663	2460663AG	H329R	NS	CAT	CGT	qcrB	ubiquinol‑cytochrome C reductase cytochrome subunit B	0	0	0	0	0	0	0	0	0	0	0	0	0	0	0	0	0	0	0	0	0	0	0	0	0	1	0	0	0	0	0	0	0	0	0	0	0	0	0	0	0	0
726530	726530CG	A593P	NS	GCC	CCC	recC	exonuclease V subunit gamma RecC	0	0	0	0	0	0	0	0	0	0	0	0	0	0	0	0	0	0	0	0	0	0	0	0	0	0	0	0	0	0	0	0	0	0	0	0	0	0	0	0	0	0
14401	14401AG	K105E	NS	AAG	GAG	Rv0012	membrane protein	0	0	0	0	0	0	0	0	0	0	0	0	0	0	0	0	0	0	0	0	0	0	0	0	0	0	0	0	0	0	0	0	0	0	0	0	0	0	0	0	0	0
70267	70267GT	V550F	NS	GTC	TTC	Rv0064	transmembrane protein	0	0	0	0	1	1	0	0	1	0	1	0	0	1	0	0	0	1	0	0	0	0	1	1	1	1	0	1	0	0	1	1	1	0	0	0	1	0	0	0	0	0
316414	316414AG	M1T	NS	ATG	ACG	Rv0264c	hypothetical protein	0	0	0	0	0	0	0	0	0	0	0	0	0	0	0	0	0	0	0	0	0	0	0	0	0	0	0	0	0	0	0	0	0	0	0	0	0	0	0	0	0	0
589292	589292GA	G37E	NS	GGG	GAG	Rv0499	hypothetical protein	0	0	0	0	0	1	0	0	0	0	0	0	0	0	0	0	0	0	0	0	0	0	0	0	0	0	0	0	0	0	0	0	0	0	0	0	0	0	0	0	0	0
833896	833896TG	H183P	NS	CAC	CCC	Rv0743c	hypothetical protein	0	0	0	0	0	0	0	0	0	0	0	0	0	0	0	0	0	0	0	0	0	0	0	0	0	0	0	0	0	0	0	0	0	0	0	0	0	0	0	0	0	0
899096	899096CT	A89V	NS	GCC	GTC	Rv0805	3',5'‑cyclic adenosine monophosphate phosphodiesterase CpdA	0	0	0	0	0	0	0	0	0	0	0	0	0	0	0	0	0	0	0	0	0	0	0	0	0	0	0	0	0	0	0	0	0	0	0	0	0	0	0	0	0	0
1310316	1310316CT	A318V	NS	GCC	GTC	Rv1178	aminotransferase	0	0	0	0	0	0	0	0	0	0	0	0	0	0	0	0	0	0	0	0	0	0	0	0	0	0	0	0	0	0	0	0	0	0	0	0	0	0	0	0	0	0
1783572	1783572CT	E18K	NS	GAG	AAG	Rv1579c	phage protein	0	0	0	0	0	0	0	0	0	0	0	0	0	0	0	0	0	0	0	0	0	0	0	0	0	0	0	0	0	0	0	0	0	0	0	0	0	0	0	0	0	0
1948219	1948219CT	A120V	NS	GCG	GTG	Rv1722	carboxylase	0	0	0	0	0	0	0	0	0	0	0	1	0	0	0	0	0	0	0	0	0	0	0	0	0	0	0	0	0	0	0	0	0	0	0	0	0	0	0	0	0	0
2003740	2003740AC	D372A	NS	GAC	GCC	Rv1769	hypothetical protein	0	0	0	0	0	0	0	0	0	0	0	0	0	0	0	0	0	0	0	0	0	0	0	0	0	0	0	0	0	0	0	0	0	0	0	0	0	0	0	0	0	0
2008870	2008870CG	L347V	NS	CTC	GTC	Rv1774	oxidoreductase	0	0	0	0	0	0	0	0	0	0	0	0	0	0	0	0	0	0	0	0	0	0	0	0	0	0	0	0	0	0	0	0	0	0	0	0	0	0	0	0	0	0
2257638	2257638GA	A102V	NS	GCC	GTC	Rv2008c	hypothetical protein	0	0	0	0	0	0	0	0	0	0	0	0	0	0	0	0	0	0	0	0	0	0	0	0	0	0	0	0	0	0	0	0	0	0	0	0	0	0	0	0	0	0
2974274	2974274CT	A321T	NS	GCA	ACA	Rv2650c	prophage protein	0	0	0	0	0	0	0	0	0	0	0	0	0	0	0	0	1	0	0	0	0	0	0	0	0	0	0	0	0	0	0	0	0	0	0	0	0	0	0	0	0	0
3241244	3241244GA	T239I	NS	ACT	ATT	Rv2927c	hypothetical protein	0	0	0	0	0	0	0	0	0	0	0	0	0	0	0	0	0	0	0	0	0	0	0	0	0	0	0	0	0	0	0	0	0	0	0	0	0	0	0	0	0	0
3304217	3304217GA	A11V	NS	GCC	GTC	Rv2951c	phthiodiolone/phenolphthiodiolone dimycocerosates ketoreductase	0	0	0	0	0	0	0	0	0	0	0	0	0	0	0	0	0	0	0	0	0	0	0	0	0	1	0	0	0	0	0	0	0	0	0	0	0	0	0	0	0	0
3451541	3451541AG	T208A	NS	ACG	GCG	Rv3085	oxidoreductase SadH	0	0	0	0	0	0	0	0	0	0	0	0	0	0	0	0	0	0	0	0	0	0	0	0	0	0	0	0	0	0	0	0	0	0	0	0	0	0	0	0	0	0
3567600	3567600GA	V193M	NS	GTG	ATG	Rv3197	ABC transporter ATP‑binding protein	0	0	0	0	0	0	0	0	0	0	0	0	0	0	0	0	0	0	0	0	0	0	0	0	0	0	0	0	0	0	0	0	0	0	0	0	0	0	0	0	0	0
3643625	3643625GA	R150H	NS	CGT	CAT	Rv3263	DNA methylase	0	0	0	0	0	0	0	0	0	0	0	0	0	0	0	0	0	0	0	0	0	0	0	0	0	0	0	0	0	0	0	0	0	0	0	0	0	0	0	0	0	0
3654541	3654541CT	T365I	NS	ACA	ATA	Rv3272	hypothetical protein	0	0	0	0	0	0	0	0	0	0	0	0	0	0	0	0	0	0	0	0	0	0	0	0	0	0	0	0	0	0	0	0	0	0	0	0	0	0	0	0	0	0
4159253	4159253CT	G190D	NS	GGC	GAC	Rv3714c	hypothetical protein	0	0	0	0	0	0	0	0	0	0	0	0	0	0	0	0	0	0	0	0	0	0	0	0	0	0	0	0	0	0	0	0	1	0	0	0	0	0	0	0	0	0
4179089	4179089CT	P269S	NS	CCG	TCG	Rv3729	transferase	0	0	0	0	1	1	0	0	1	0	1	0	0	1	0	0	0	1	0	0	0	0	1	1	1	1	0	1	0	0	1	1	1	0	0	0	1	0	0	0	0	0
4215484	4215484GC	P98A	NS	CCC	GCC	Rv3770c	leucine‑rich protein	0	0	0	0	1	1	0	0	1	0	1	0	0	1	0	0	0	1	0	0	0	0	1	1	1	1	0	1	0	0	1	1	1	0	0	0	1	0	0	0	0	0
4408812	4408812TC	D29G	NS	GAC	GGC	Rv3920c	hypothetical protein	0	0	0	0	0	0	0	0	0	0	0	0	0	0	0	0	0	0	0	0	0	0	0	0	0	0	0	0	0	0	0	0	0	0	0	0	0	0	0	0	0	0
734116	734116TC	M127T	NS	ATG	ACG	secE1	preprotein translocase SecE	0	0	0	0	0	0	0	0	0	0	0	0	0	0	0	0	0	0	0	0	0	0	0	0	0	0	0	0	0	0	0	0	0	0	0	0	0	0	0	0	0	0
2809346	2809346AC	I198M	NS	ATT	ATG	bkdC	branched‑chain keto acid dehydrogenase E2 component	0	0	0	0	0	0	0	0	0	0	0	0	0	0	0	0	0	0	0	0	0	0	0	0	0	0	0	0	0	0	0	0	0	0	0	0	1	0	0	0	0	0
1382762	1382762GC	P94R	NS	CCG	CGG	corA	magnesium and cobalt transport transmembrane protein CorA	0	0	0	0	0	0	0	0	0	0	0	0	0	0	0	0	0	0	0	0	0	0	0	0	0	0	0	0	0	0	0	0	0	0	0	0	0	0	0	0	0	0
3429454	3429454GT	A738S	NS	GCA	TCA	cstA	carbon starvation protein A	0	0	0	0	0	0	0	0	0	0	0	0	0	0	0	0	0	0	0	0	0	0	0	0	0	0	0	0	0	0	0	0	0	0	0	0	0	1	0	0	0	0
512497	512497TG	H942P	NS	CAC	CCC	ctpH	metal cation transporting ATPase H	0	0	0	0	0	0	0	0	0	0	0	0	0	0	0	0	0	0	0	0	0	0	0	0	0	0	0	0	0	0	0	0	0	0	0	0	0	0	0	0	0	0
2035885	2035885CT	R135W	NS	CGG	TGG	eccE5	ESX‑5 type VII secretion system protein EccE	0	0	0	0	0	0	0	0	0	0	0	0	0	0	0	0	0	0	0	0	0	0	0	0	0	0	0	0	0	0	0	0	0	0	0	0	0	0	0	0	0	0
4354543	4354543CT	R512C	NS	CGC	TGC	espI	ESX‑1 secretion‑associated protein EspI	0	0	0	0	0	0	0	0	0	0	0	0	0	0	0	0	0	0	0	0	0	0	0	0	0	0	0	0	0	0	0	0	0	0	0	0	0	0	0	0	0	0
1979026	1979026CT	S181N	NS	AGC	AAC	fadD1	fatty‑acid‑‑CoA ligase FadD1	0	0	0	0	0	0	0	0	0	0	0	0	0	0	0	0	0	0	0	0	0	0	0	0	0	0	0	0	0	0	0	0	0	0	0	0	0	0	0	0	0	0
484425	484425CT	P150L	NS	CCA	CTA	fadD30	long‑chain‑fatty‑acid‑‑AMP ligase FadD30	0	0	0	0	0	0	0	0	0	0	0	0	0	0	1	0	0	0	0	0	0	0	0	0	0	0	0	0	0	0	0	0	0	0	0	0	0	0	0	0	0	0
2183987	2183987AC	F324C	NS	TTC	TGC	fadE18	acyl‑CoA dehydrogenase FadE18	0	0	0	0	0	0	0	0	0	0	0	0	0	0	0	0	0	0	0	0	0	0	0	0	0	0	0	0	0	0	0	0	0	0	0	0	0	0	0	0	0	0
4014411	4014411AG	V601A	NS	GTC	GCC	fadE34	acyl‑CoA dehydrogenase FadE34	0	0	0	0	0	0	0	0	0	0	0	0	0	0	0	0	1	0	0	0	0	0	0	0	0	0	0	0	0	0	0	0	0	0	0	0	0	0	0	0	0	0
294306	294306TA	D443V	NS	GAC	GTC	fadE5	acyl‑CoA dehydrogenase FadE5	0	0	0	0	0	0	0	0	0	0	0	0	0	0	0	0	0	0	0	0	0	0	0	0	0	0	0	0	0	0	0	0	0	0	0	0	0	0	0	0	0	0
3893480	3893480GA	L81F	NS	CTT	TTT	kgtP	dicarboxylic acid transport integral membrane protein KgtP	0	0	0	0	1	1	0	0	1	0	1	0	0	1	0	0	0	1	0	0	0	0	1	1	1	1	0	1	0	0	1	1	1	0	0	0	1	0	0	0	0	0
3345801	3345801GA	T92M	NS	ACG	ATG	leuC	3‑isopropylmalate dehydratase large subunit	0	0	0	0	0	0	0	0	0	0	0	0	0	0	0	0	0	0	0	0	0	0	0	0	0	0	0	0	0	0	0	0	0	0	0	0	0	0	0	0	0	0
4220513	4220513AC	S277R	NS	AGC	CGC	lipE	lipase LipE	0	0	0	0	0	0	0	0	0	0	0	0	0	0	0	0	0	0	0	0	0	0	0	0	0	0	0	0	0	0	0	0	0	0	0	0	0	0	0	0	0	0
1201088	1201088CT	H108Y	NS	CAC	TAC	lipU	lipase LipU	0	0	0	0	0	0	0	0	0	0	0	0	0	0	0	0	0	0	0	0	0	0	0	0	0	0	0	0	0	0	0	0	0	0	0	0	0	0	0	0	0	0
2132062	2132062CG	G90R	NS	GGG	CGG	lppE	lipoprotein LppE	0	0	0	0	0	0	0	0	0	0	0	0	0	0	0	0	0	0	0	0	0	0	0	0	0	0	0	0	0	0	0	0	0	0	0	0	0	0	0	0	0	0
1686299	1686299TG	I10S	NS	ATC	AGC	mazE4	antitoxin MazE4	0	0	0	0	0	0	0	0	0	0	0	0	0	0	0	0	0	0	0	0	0	0	0	0	0	0	0	1	0	0	1	0	1	0	0	0	0	0	0	0	0	0
2665771	2665771TC	T449A	NS	ACC	GCC	mbtE	peptide synthetase	0	0	0	0	0	0	0	0	0	0	0	0	0	0	0	0	0	0	0	0	0	0	0	0	0	0	0	0	0	0	0	0	0	0	0	0	0	0	0	0	0	0
4064686	4064686CT	G63S	NS	GGC	AGC	mesJ	tRNA(Ile)‑lysidine synthase	0	0	0	0	0	0	0	0	0	0	0	0	0	0	0	0	0	0	0	0	0	0	0	0	0	0	0	0	0	0	0	0	0	0	0	0	0	0	0	0	0	0
470073	470073GT	V22F	NS	GTC	TTC	metZ	O‑succinylhomoserine sulfhydrylase	0	0	0	0	0	0	0	0	0	0	0	0	0	0	0	0	0	0	0	0	0	0	0	0	0	0	0	0	0	0	0	0	0	0	0	0	1	0	0	0	0	0
1322459	1322459TG	L314V	NS	TTG	GTG	mmpL10	transmembrane transport protein MmpL10	0	0	0	0	0	0	0	0	0	0	0	0	0	0	0	0	0	0	0	0	0	0	0	0	0	0	0	0	0	0	0	0	0	0	0	0	0	0	0	0	0	0
1435587	1435587AG	V186A	NS	GTC	GCC	oppC	oligopeptide ABC transporter permease OppC	0	0	0	0	0	0	0	0	0	0	0	0	0	0	0	0	0	0	0	0	0	0	0	0	0	0	0	0	0	0	0	0	0	0	0	0	0	0	0	0	0	0
2860379	2860379TC	I14V	NS	ATC	GTC	pepQ	cytoplasmic peptidase PepQ	0	0	0	0	0	0	0	0	0	0	0	0	0	0	0	0	0	0	0	0	0	0	0	0	0	0	0	0	0	0	0	0	0	0	0	0	0	0	0	0	0	0
1969215	1969215TA	L71Q	NS	CTG	CAG	pknE	serine/threonine‑protein kinase PknE	0	0	0	0	0	0	0	0	0	0	0	0	0	0	0	0	0	0	0	0	0	0	0	0	0	0	0	0	0	0	0	0	1	0	0	0	0	0	0	0	0	0
4295779	4295779TC	Q1276R	NS	CAA	CGA	pks2	phthioceranic/hydroxyphthioceranic acid synthase	0	0	0	0	0	0	0	0	0	0	0	0	0	0	0	0	0	0	0	0	0	0	0	0	0	0	0	0	0	0	0	0	0	0	0	0	0	0	0	0	0	0
2042517	2042517AC	T173P	NS	ACT	CCT	PPE29	PPE family protein PPE29	0	0	0	0	0	0	0	0	0	0	0	0	0	0	0	0	0	0	0	0	0	0	0	0	0	0	0	0	0	0	0	0	0	0	0	0	0	0	0	0	0	0
2936757	2936757CT	P571L	NS	CCG	CTG	PPE42	PPE family protein PPE42	0	0	0	0	0	0	0	0	0	0	0	0	0	0	0	0	0	0	0	0	0	0	0	0	0	0	0	0	0	0	0	0	0	0	0	0	0	0	0	0	0	0
4204968	4204968AC	S136A	NS	TCG	GCG	proX	glycine betaine/carnitine/choline/L‑proline ABC transporter substrate‑binding lipoprotein ProX	0	0	0	0	0	0	0	0	0	0	0	0	0	0	0	0	0	0	0	0	0	1	0	0	0	0	0	0	0	0	0	0	0	1	0	0	0	0	0	0	0	1
231008	231008GA	W37*	NS	TGG	TAG	Rv0195	two component transcriptional regulator	0	0	0	0	0	0	0	0	0	0	0	0	0	0	0	0	0	0	0	0	0	0	0	0	0	0	0	0	0	0	0	0	0	0	0	0	0	0	0	0	0	0
243598	243598AG	H72R	NS	CAC	CGC	Rv0205	transmembrane protein	0	0	0	0	0	0	0	0	0	0	0	0	0	0	0	0	0	0	0	0	0	0	0	0	0	0	0	0	0	0	0	0	0	0	0	0	0	0	0	0	0	0
520731	520731GA	W136*	NS	TGG	TGA	Rv0433	carboxylate‑amine ligase	0	0	0	0	0	0	0	0	0	0	0	0	0	0	0	0	0	0	0	0	0	0	0	0	0	0	0	0	0	0	0	0	0	0	0	0	1	0	0	0	0	0
617270	617270AT	D142V	NS	GAC	GTC	Rv0526	thioredoxin	0	0	0	0	0	0	0	0	0	0	0	0	0	0	0	0	0	0	0	0	0	0	0	0	0	0	0	0	0	0	0	0	0	0	0	0	0	0	0	0	0	0
850985	850985AG	I161T	NS	ATA	ACA	Rv0756c	hypothetical protein	0	0	0	0	0	0	0	0	0	0	0	0	0	0	0	0	0	0	0	0	0	0	0	0	0	0	0	0	0	0	0	0	0	0	0	0	0	0	0	0	0	0
948294	948294TC	S59G	NS	AGC	GGC	Rv0851c	short‑chain type dehydrogenase/reductase	0	0	0	0	0	0	0	0	0	0	0	0	0	0	0	0	0	0	0	0	0	0	0	0	0	0	0	0	0	0	0	0	0	0	0	0	0	0	0	0	0	0
996090	996090TC	D69G	NS	GAC	GGC	Rv0893c	S‑adenosylmethionine‑dependent methyltransferase	0	0	0	0	0	0	0	0	0	0	0	0	0	0	0	0	0	0	0	0	0	0	0	0	0	0	0	0	0	0	0	0	0	0	0	0	0	0	0	0	0	0
1002342	1002342TC	Y25C	NS	TAC	TGC	Rv0897c	oxidoreductase	0	0	0	0	0	0	0	0	0	0	0	0	0	0	0	0	0	0	0	0	0	0	0	0	0	0	0	0	0	0	0	0	0	0	0	0	0	0	0	0	0	0
1053940	1053940AC	K59T	NS	AAG	ACG	Rv0944	formamidopyrimidine‑DNA glycosylase	0	0	0	0	0	0	0	0	0	0	0	0	0	0	0	0	0	0	0	0	0	0	0	0	0	0	0	0	0	0	0	0	0	0	0	0	0	0	0	0	0	0
1104586	1104586CA	S682*	NS	TCG	TAG	Rv0987	adhesion component ABC transporter permease	0	0	0	0	0	0	0	0	0	0	0	0	0	0	0	0	0	0	0	0	0	0	0	0	0	0	0	0	0	0	0	0	0	0	0	0	1	0	0	0	0	0
1105817	1105817GA	M234I	NS	ATG	ATA	Rv0988	hypothetical protein	0	0	0	0	0	0	0	0	0	0	0	0	0	0	0	0	0	0	0	0	0	0	0	0	0	0	0	0	0	0	0	0	0	0	0	0	0	0	0	0	0	0
1131300	1131300GA	S58N	NS	AGC	AAC	Rv1012	hypothetical protein	0	0	0	0	0	0	0	0	0	0	0	0	0	0	0	0	0	0	0	0	0	0	0	0	0	0	0	0	0	0	0	0	0	0	0	0	0	0	0	0	0	0
1358679	1358679AC	F256V	NS	TTC	GTC	Rv1215c	hypothetical protein	0	0	0	0	0	0	0	0	0	0	0	0	0	0	0	0	0	0	0	0	0	0	0	0	0	0	0	0	0	0	0	0	0	0	0	0	0	1	0	0	0	0
1526677	1526677GC	W22C	NS	TGG	TGC	Rv1358	transcriptional regulator	0	0	0	0	0	0	0	0	0	0	0	1	0	0	0	0	0	0	0	0	0	0	0	0	0	0	0	0	0	0	0	0	0	0	0	0	0	0	0	0	0	0
1540141	1540141TC	I169V	NS	ATC	GTC	Rv1367c	hypothetical protein	0	0	0	0	1	1	0	0	1	0	1	0	0	1	0	0	0	1	0	0	0	0	1	1	1	1	0	1	0	0	1	1	1	0	0	0	1	0	0	0	0	0
1710877	1710877GA	D49N	NS	GAT	AAT	Rv1519	hypothetical protein	0	0	0	0	0	0	0	0	0	0	0	0	0	0	0	0	0	0	0	0	0	0	0	0	0	0	0	0	0	0	0	0	0	0	0	0	0	0	0	0	0	0
1960391	1960391GA	P33S	NS	CCG	TCG	Rv1733c	transmembrane protein	0	0	0	0	0	0	0	0	0	0	0	0	0	0	0	0	0	0	0	0	0	0	0	0	0	0	0	0	0	0	0	0	0	0	0	0	0	0	0	0	0	0
2243034	2243034TG	S230R	NS	AGC	CGC	Rv1998c	hypothetical protein	0	0	0	0	0	0	0	0	0	0	0	0	0	0	0	0	0	0	0	0	0	0	0	0	0	0	0	0	0	0	0	0	0	0	0	0	0	0	0	0	0	0
2337077	2337077TG	Y575D	NS	TAC	GAC	Rv2079	hypothetical protein	0	0	0	0	0	0	0	0	0	0	0	0	0	0	0	0	0	0	0	0	0	0	0	0	0	0	0	0	0	0	0	0	0	0	0	0	0	0	0	0	0	0
2348986	2348986GA	P103S	NS	CCG	TCG	Rv2091c	membrane protein	0	0	0	0	0	0	0	0	0	0	0	0	0	0	0	0	0	0	0	0	0	0	0	0	0	0	0	0	0	0	0	0	0	0	0	0	0	1	0	0	0	0
2565922	2565922TG	V199G	NS	GTC	GGC	Rv2294	cystathionine beta‑lyase	0	0	0	0	0	0	0	0	0	0	0	0	0	0	0	0	0	0	0	0	0	0	0	0	0	0	0	0	0	0	0	0	0	0	0	0	0	0	0	0	0	0
2971993	2971993GA	G144D	NS	GGC	GAC	Rv2647	hypothetical protein	0	0	0	0	0	0	0	0	0	0	0	0	0	0	0	0	0	0	0	0	0	0	0	0	0	0	0	0	0	0	0	0	0	0	0	0	0	0	0	0	0	0
3149776	3149776GT	D67E	NS	GAC	GAA	Rv2842c	ribosome maturation factor RimP	0	0	0	0	0	0	0	0	0	0	0	0	0	0	0	0	0	0	0	0	0	0	0	0	0	0	0	0	0	0	0	0	0	0	0	0	0	0	0	0	0	0
3352536	3352536GA	R423Q	NS	CGA	CAA	Rv2994	MFS‑type transporter	0	0	0	0	0	0	1	0	0	0	0	0	0	0	0	0	0	0	0	0	0	0	0	0	0	0	0	0	0	0	0	0	0	0	0	0	0	0	0	0	0	0
3481117	3481117TG	I120S	NS	ATC	AGC	Rv3114	hypothetical protein	0	0	0	0	0	0	0	0	0	0	0	0	0	0	0	0	0	0	0	0	0	0	0	0	0	0	0	0	0	0	0	0	0	0	0	0	0	0	0	0	0	0
3577958	3577958AG	V748A	NS	GTT	GCT	Rv3202c	ATP‑dependent DNA helicase	0	0	0	0	0	0	0	0	0	0	0	0	0	0	0	0	0	0	0	0	0	0	0	0	0	0	0	0	0	0	0	0	0	0	0	0	0	0	0	0	0	0
3597521	3597521CT	G5D	NS	GGT	GAT	Rv3220c	two component sensor kinase	0	0	0	0	0	0	0	0	0	0	0	0	0	0	0	0	1	0	0	0	0	0	0	0	0	0	0	0	0	0	0	0	0	0	0	0	0	0	0	0	0	0
3644218	3644218GA	E348K	NS	GAG	AAG	Rv3263	DNA methylase	0	0	0	0	0	0	0	0	0	0	0	0	0	0	0	0	0	0	0	0	0	0	0	0	0	0	0	0	0	0	0	0	0	0	0	0	0	0	0	0	0	0
4304885	4304885CT	A42T	NS	GCC	ACC	Rv3829c	dehydrogenase	1	0	0	0	0	0	0	0	0	0	0	0	0	0	0	0	0	0	0	0	0	0	0	0	0	0	0	0	0	0	0	0	0	0	0	0	0	0	0	0	0	0
1574342	1574342GT	L58I	NS	CTT	ATT	vapC10	ribonuclease VapC10	0	0	0	0	0	0	0	0	0	0	0	0	0	0	0	0	0	0	0	0	0	0	0	0	0	0	0	0	0	0	0	0	0	0	0	0	0	0	0	0	0	0
1873140	1873140AC	I168L	NS	ATC	CTC	argH	argininosuccinate lyase	0	0	0	0	0	0	0	0	0	0	0	0	0	0	0	0	0	0	0	0	0	0	0	0	0	0	0	0	0	0	0	0	0	0	0	0	0	0	0	0	0	0
1447951	1447951CA	L525I	NS	CTA	ATA	argS	arginine‑‑tRNA ligase	0	0	0	0	0	0	0	0	0	0	0	0	0	0	0	0	0	0	0	0	0	0	0	0	0	0	0	0	0	0	0	0	0	0	0	0	0	0	0	0	0	0
3010420	3010420AG	I133V	NS	ATC	GTC	ceoC	TRK system potassium uptake protein CeoC	0	0	0	0	1	1	0	0	1	0	1	0	0	1	0	0	0	1	0	0	0	0	1	1	1	1	0	1	0	0	1	1	1	0	0	0	1	0	0	0	0	0
4195234	4195234GA	T47I	NS	ACA	ATA	ctpJ	cation transporter ATPase J	0	0	0	0	0	0	0	0	0	0	0	0	0	0	0	0	0	0	0	0	0	0	0	0	0	0	0	0	0	0	0	0	0	0	0	0	0	0	0	0	0	0
4103017	4103017GA	A221V	NS	GCC	GTC	dppD	dipeptide ABC transporter ATP‑binding protein DppD	0	0	0	0	0	0	0	0	0	0	0	0	0	0	0	0	0	0	0	0	0	0	0	0	0	0	0	0	0	0	0	0	0	0	0	0	0	0	0	0	0	0
1417019	1417019CT	C110Y	NS	TGC	TAC	embR	transcriptional regulator EmbR	0	0	0	0	0	0	0	0	0	0	0	0	0	0	0	0	0	0	0	0	0	0	0	0	0	0	0	0	0	0	0	0	0	0	0	0	0	0	0	0	0	0
1754299	1754299AC	E195A	NS	GAG	GCG	fadD11	fatty‑acid‑‑CoA ligase FadD11	0	0	0	0	0	0	0	0	0	0	0	0	0	0	0	0	0	0	0	0	0	0	0	0	0	0	0	0	0	0	0	0	0	0	0	0	0	0	0	0	0	0
2449682	2449682AG	D508G	NS	GAC	GGC	fadD15	long‑chain‑fatty‑acid‑‑CoA ligase FadD15	0	0	0	0	0	0	0	0	0	0	0	0	0	0	0	0	0	0	0	0	0	0	0	0	0	0	0	0	0	0	0	0	0	0	0	0	0	0	0	0	0	0
3239328	3239328AC	L48R	NS	CTG	CGG	fpg	formamidopyrimidine‑DNA glycosylase	0	0	0	0	0	0	0	0	0	0	0	0	0	0	0	0	0	0	0	0	0	0	0	0	0	0	0	0	0	0	0	0	0	0	0	0	0	0	0	0	0	0
4012219	4012219TC	N18D	NS	AAT	GAT	hsaA	flavin‑dependent monooxygenase oxygenase subunit HsaA	0	0	0	0	0	0	0	0	0	0	0	0	0	0	0	0	0	0	0	0	0	0	0	0	0	0	0	0	0	0	0	0	0	0	0	0	0	0	0	0	0	0
3068675	3068675AC	V470G	NS	GTT	GGT	hsdM	type I restriction/modification system DNA methylase HsdM	0	0	0	0	0	0	0	0	0	0	0	1	0	0	0	0	0	0	0	0	0	0	0	0	0	0	0	0	0	0	0	0	0	0	0	0	0	0	0	0	0	0
1764388	1764388AC	I321L	NS	ATT	CTT	ilvA	threonine dehydratase IlvA	0	0	0	0	0	0	0	0	0	0	0	0	0	0	0	0	0	0	0	0	0	0	0	0	0	0	0	0	0	0	0	0	0	0	0	0	0	0	0	0	0	0
3808635	3808635GA	D59N	NS	GAC	AAC	iunH	nucleoside hydrolase	0	0	0	0	0	0	0	0	0	0	0	0	0	0	0	0	0	0	0	0	0	0	0	0	0	0	0	0	0	0	0	0	0	0	0	0	0	0	0	0	0	0
1155860	1155860GA	R3H	NS	CGT	CAT	kdpC	potassium‑transporting ATPase subunit C	0	0	0	0	0	0	0	0	0	0	0	0	0	0	0	0	0	0	0	0	0	0	0	0	0	0	0	0	0	0	0	0	0	0	0	0	0	0	0	0	0	0
2485828	2485828CA	R186S	NS	CGT	AGT	lipA	lipoyl synthase	0	0	0	0	0	0	0	0	0	0	0	0	0	0	1	0	0	0	0	0	0	0	0	0	0	0	0	0	0	0	0	0	0	0	0	0	0	0	0	0	0	0
2766078	2766078GA	E142K	NS	GAG	AAG	lipP	esterase/lipase LipP	0	0	0	0	0	0	0	0	0	0	0	0	0	0	0	0	0	0	0	0	0	0	0	0	0	0	0	0	0	0	0	0	0	0	0	0	0	0	0	0	0	0
2206064	2206064CT	G247R	NS	GGA	AGA	mce3R	transcriptional repressor Mce3R	0	0	0	0	0	0	0	0	0	0	0	0	0	0	0	0	0	0	0	0	0	0	0	0	0	0	0	0	0	0	0	0	0	0	0	0	0	0	0	0	0	0
1321884	1321884AG	D122G	NS	GAC	GGC	mmpL10	transmembrane transport protein MmpL10	0	0	0	0	0	0	0	0	0	0	0	0	0	0	0	0	0	0	0	0	0	0	0	0	0	0	0	0	0	0	0	0	0	0	0	0	0	0	0	0	0	0
1322748	1322748CT	P410L	NS	CCT	CTT	mmpL10	transmembrane transport protein MmpL10	0	0	0	0	0	0	0	0	0	0	0	0	0	0	0	0	0	0	0	0	0	0	0	0	0	0	0	0	0	0	0	0	0	0	0	0	0	0	0	0	0	0
4369723	4369723GA	P150S	NS	CCG	TCG	mycP2	membrane‑anchored mycosin	0	0	0	0	0	0	0	0	0	0	0	0	0	0	0	0	1	0	0	0	0	0	0	0	0	0	0	0	0	0	0	0	0	0	0	0	0	0	0	0	0	0
3523339	3523339GA	R369H	NS	CGC	CAC	nuoL	NADH‑quinone oxidoreductase subunit L	0	0	0	0	0	0	0	0	0	0	0	0	0	0	0	0	0	0	0	0	0	0	0	0	0	0	0	0	0	0	0	0	0	0	0	0	0	0	0	0	0	0
177964	177964AG	V449A	NS	GTT	GCT	PE1	PE family protein PE1	0	0	0	0	0	0	0	0	0	0	0	0	0	0	0	0	0	0	0	0	0	0	0	0	0	0	0	0	0	0	0	0	0	0	0	0	0	0	0	0	0	0
3687372	3687372AG	L69S	NS	TTG	TCG	phoY1	phosphate transport system transcriptional regulator PhoY	0	0	0	0	0	0	0	0	0	0	0	0	0	0	0	0	0	0	0	0	0	0	0	0	0	0	0	0	0	0	0	0	0	0	0	0	0	0	0	0	0	0
3222812	3222812GA	A238V	NS	GCG	GTG	pknI	serine/threonine‑protein kinase PknI	0	0	0	0	0	0	0	0	0	0	0	0	0	0	0	0	0	0	0	0	0	0	0	0	0	0	0	0	0	0	0	0	0	0	0	0	1	0	0	0	0	0
1886665	1886665AG	K52E	NS	AAA	GAA	pks17	polyketide synthase	0	0	0	0	0	0	0	0	0	0	0	0	0	0	0	0	0	0	0	0	0	0	0	0	0	0	0	0	0	0	0	0	0	0	0	0	0	0	0	0	0	0
1832699	1832699GA	A679T	NS	GCC	ACC	polA	DNA polymerase I	0	0	0	0	0	0	0	0	0	0	0	0	0	0	0	0	0	0	0	0	0	0	0	0	0	0	0	0	0	0	0	0	0	0	0	0	0	0	0	0	0	0
3745386	3745386GA	A2600V	NS	GCG	GTG	PPE55	PPE family protein PPE55	0	0	0	0	0	0	0	0	0	0	0	0	0	0	0	0	0	0	0	0	0	0	0	0	0	0	0	0	0	0	0	0	0	0	0	0	0	0	0	0	0	0
3747973	3747973AG	F1738L	NS	TTC	CTC	PPE55	PPE family protein PPE55	0	0	0	0	0	0	0	0	0	0	0	0	0	0	0	0	0	0	0	0	0	0	0	0	0	0	0	0	0	0	0	0	0	0	0	0	0	0	0	0	0	0
1667911	1667911TC	F308L	NS	TTC	CTC	ripA	peptidoglycan endopeptidase RipA	0	0	0	0	0	1	0	0	0	0	0	0	0	0	0	0	0	0	0	0	0	0	0	0	0	0	0	0	0	0	0	0	0	0	0	0	0	0	0	0	0	0
33293	33293CT	L24F	NS	CTT	TTT	Rv0030	hypothetical protein	0	0	0	0	0	0	0	0	0	0	0	0	0	0	0	0	0	0	0	0	0	0	0	0	0	0	0	0	0	0	0	0	0	0	0	0	0	0	0	0	0	0
215756	215756GC	R14S	NS	AGG	AGC	Rv0185	hypothetical protein	0	0	0	0	0	0	0	0	0	0	0	0	0	0	0	0	0	0	0	0	0	0	0	0	0	0	0	0	0	0	0	0	0	0	0	0	0	0	0	0	0	0
254672	254672CT	V427I	NS	GTC	ATC	Rv0213c	methyltransferase	0	0	0	0	0	0	0	0	0	0	0	0	0	0	0	0	0	0	0	0	0	0	0	0	0	0	0	0	0	0	0	0	0	0	0	0	0	0	0	0	0	0
564078	564078CA	A172D	NS	GCC	GAC	Rv0473	transmembrane protein	0	0	0	0	0	0	0	0	0	0	0	0	0	0	0	0	0	0	0	0	0	0	0	0	0	0	0	0	0	0	0	0	0	0	0	0	0	0	0	0	0	0
618755	618755TA	Y151N	NS	TAC	AAC	Rv0528	transmembrane protein	0	0	0	0	0	0	0	0	0	0	0	0	0	0	0	0	0	0	0	0	0	0	0	0	0	0	0	0	0	0	0	0	0	0	0	0	0	0	0	0	0	0
663633	663633GA	Q396*	NS	CAA	TAA	Rv0571c	hypothetical protein	0	0	0	0	0	0	0	0	0	0	0	0	0	0	0	0	0	0	0	0	0	0	0	0	0	0	0	0	0	0	0	0	0	0	0	0	0	0	0	0	0	0
1054784	1054784CG	R180G	NS	CGC	GGC	Rv0945	oxidoreductase	0	0	0	0	1	1	0	0	1	0	1	0	0	1	0	0	0	1	0	0	0	0	1	1	1	1	0	1	0	0	1	1	1	0	0	0	1	0	0	0	0	0
1230338	1230338CT	A71T	NS	GCC	ACC	Rv1101c	hypothetical protein	0	0	0	0	0	0	0	0	0	0	0	0	0	0	0	0	0	0	0	0	0	0	0	0	0	0	0	0	0	0	0	0	0	0	0	0	0	0	0	0	0	0
1282217	1282217AG	*63W	NS	TAG	TGG	Rv1155a	hypothetical protein	0	0	0	0	0	0	0	0	0	0	0	0	0	0	0	0	0	0	0	0	0	0	0	0	0	0	0	0	0	0	0	0	0	0	0	0	0	0	0	0	0	0
1312225	1312225CT	A359T	NS	GCG	ACG	Rv1179c	hypothetical protein	0	0	0	0	0	0	0	0	0	0	0	0	0	0	0	0	0	0	0	0	0	0	0	0	0	0	0	0	0	0	0	0	0	0	0	0	0	0	0	0	0	0
1390763	1390763CT	V764M	NS	GTG	ATG	Rv1248c	multifunctional 2‑oxoglutarate dehydrogenase E1 component /2‑oxoglutarate dehydrogenase dihydrolipoyllysine‑residue succinyltransferase	0	0	0	0	1	1	0	0	1	0	1	0	0	1	0	0	0	1	0	0	0	0	1	1	1	1	0	1	0	0	1	1	1	0	0	0	1	0	0	0	0	0
1580840	1580840GA	V84I	NS	GTC	ATC	Rv1404	transcriptional regulator	0	0	0	0	0	0	0	0	0	0	0	0	0	0	0	0	0	0	0	0	0	0	0	0	0	0	0	0	0	0	0	0	0	0	0	0	1	0	0	0	0	0
1600685	1600685CT	P343L	NS	CCC	CTC	Rv1425	diacyglycerol O‑acyltransferase	0	0	0	0	0	0	0	0	0	0	0	0	0	0	0	0	0	0	0	0	0	0	0	0	0	0	0	0	0	0	0	0	0	0	0	0	0	0	0	0	0	0
1677400	1677400CG	Q2E	NS	CAA	GAA	Rv1488	hypothetical protein	0	0	0	0	0	0	0	0	0	0	0	0	0	0	0	0	0	0	0	0	0	0	0	0	0	0	0	0	0	0	0	0	0	0	0	0	0	0	0	0	0	0
1960241	1960241GC	H83D	NS	CAT	GAT	Rv1733c	transmembrane protein	0	0	0	0	0	0	0	0	0	0	0	0	0	0	0	0	0	0	0	0	0	0	0	0	0	0	0	0	0	0	0	0	0	0	0	0	0	0	0	0	0	0
2008991	2008991AG	D387G	NS	GAC	GGC	Rv1774	oxidoreductase	0	0	0	0	0	0	0	0	0	0	0	0	0	0	0	0	0	0	0	0	0	0	0	0	0	0	0	0	0	0	0	0	0	0	0	0	0	0	0	0	0	0
2144214	2144214GT	P78H	NS	CCT	CAT	Rv1896c	S‑adenosyl‑L‑methionine‑dependent methyltransferase	0	0	0	0	0	0	0	0	0	0	0	0	0	0	0	0	0	0	0	0	0	0	0	0	0	0	0	0	0	0	0	0	0	0	0	0	0	0	0	0	0	0
2194228	2194228AG	T189A	NS	ACC	GCC	Rv1941	short‑chain type dehydrogenase/reductase	0	0	0	0	0	1	0	0	0	0	0	0	0	0	0	0	0	0	0	0	0	0	0	0	0	0	0	0	0	0	0	0	0	0	0	0	0	0	0	0	0	0
2761071	2761071GA	R73H	NS	CGC	CAC	Rv2459	MFS‑type transporter	0	0	0	0	0	0	0	0	0	0	0	0	0	0	0	0	0	0	0	0	0	0	0	0	0	0	0	0	0	0	0	0	0	0	0	0	0	0	0	0	0	0
2824104	2824104CA	G164C	NS	GGC	TGC	Rv2508c	integral membrane protein	0	0	0	0	0	0	0	0	0	0	0	0	0	0	0	0	0	0	0	0	0	0	0	0	0	0	0	0	0	0	0	0	0	0	0	0	0	0	0	0	0	0
3000362	3000362TC	L84S	NS	TTA	TCA	Rv2683	hypothetical protein	0	0	0	0	0	0	0	0	0	0	0	0	0	0	0	0	0	0	0	0	0	0	0	0	0	0	0	0	0	0	0	0	0	0	0	0	0	0	0	0	0	0
3030195	3030195CG	R56T	NS	AGG	ACG	Rv2717c	hypothetical protein	0	0	0	0	0	0	0	0	0	0	0	0	0	0	0	0	0	0	0	0	0	0	0	0	0	0	0	0	0	0	0	0	0	0	0	0	0	0	0	0	0	0
3132050	3132050TC	E222G	NS	GAA	GGA	Rv2824c	CRISPR‑associated endoribonuclease Cas6	0	0	0	0	0	0	0	0	0	0	0	0	0	0	0	0	0	0	0	0	0	0	0	0	0	0	0	0	0	0	0	0	0	0	0	0	0	0	0	0	0	0
3303140	3303140GT	P370Q	NS	CCG	CAG	Rv2951c	phthiodiolone/phenolphthiodiolone dimycocerosates ketoreductase	0	0	0	0	0	0	0	0	0	0	0	0	0	0	0	0	0	0	0	0	0	0	0	0	0	0	0	0	0	0	0	0	0	0	0	0	0	0	0	0	0	0
3359162	3359162TG	L184R	NS	CTC	CGC	Rv3000	transmembrane protein	0	0	0	0	0	0	0	0	0	0	0	0	0	0	0	0	0	0	0	0	0	0	0	0	0	0	0	0	0	0	0	0	0	0	0	0	0	0	0	0	0	0
3364408	3364408CT	G42E	NS	GGG	GAG	Rv3005c	hypothetical protein	0	0	0	0	0	0	0	0	0	0	0	0	0	0	0	0	0	0	0	0	0	0	0	0	0	0	0	0	0	0	0	0	0	0	0	0	0	0	0	0	0	0
3389159	3389159CT	A20V	NS	GCC	GTC	Rv3030	S‑adenosylmethionine‑dependent methyltransferase	0	0	0	0	0	0	0	0	0	0	0	0	0	0	0	0	0	0	0	0	0	0	0	0	0	0	0	0	0	0	0	0	0	0	0	0	0	0	0	0	0	0
3401696	3401696AC	S75A	NS	TCG	GCG	Rv3041c	ABC transporter ATP‑binding protein	0	0	0	0	0	0	0	0	0	0	0	0	0	0	0	0	0	0	0	0	0	0	0	0	0	0	0	0	0	0	0	0	1	0	0	0	0	0	0	0	0	0
3463063	3463063GC	R277G	NS	CGC	GGC	Rv3094c	hypothetical protein	0	0	0	0	0	0	0	0	0	0	0	0	0	0	0	0	0	0	0	0	0	0	0	0	0	0	0	0	0	0	0	0	0	0	0	0	0	0	0	0	0	0
3530411	3530411GA	A243V	NS	GCG	GTG	Rv3161c	dioxygenase	0	0	0	0	0	0	0	0	0	0	0	0	0	0	0	0	0	0	0	0	0	0	0	0	0	0	0	0	0	0	0	0	0	0	0	0	0	0	0	0	0	0
3573636	3573636TC	N12D	NS	AAC	GAC	Rv3200c	transmembrane cation transporter	0	0	0	0	0	0	0	0	0	0	0	0	0	0	0	0	0	0	0	0	0	0	0	0	0	0	0	0	0	0	0	0	0	0	0	0	0	0	0	0	0	0
3844205	3844205CT	G146S	NS	GGC	AGC	Rv3427c	transposase	0	0	0	0	0	0	0	0	0	0	0	0	0	0	0	0	0	0	0	0	0	0	0	0	0	0	0	1	0	0	0	0	0	0	0	0	0	0	0	0	0	0
3857190	3857190AG	N94D	NS	AAC	GAC	Rv3437	transmembrane protein	0	0	0	0	0	0	0	0	0	0	0	0	0	0	0	0	0	0	0	0	0	0	0	0	0	0	0	0	0	0	0	0	0	0	0	0	0	0	0	0	0	0
4019935	4019935CT	T225M	NS	ACG	ATG	Rv3577	hypothetical protein	0	0	0	0	0	0	0	0	0	0	0	0	0	0	0	0	0	0	0	0	0	0	0	0	0	0	0	0	0	0	0	0	0	0	0	0	0	0	0	0	0	0
4077177	4077177GA	G65D	NS	GGC	GAC	Rv3638	transposase	0	0	0	0	0	0	0	0	0	0	0	0	0	0	0	0	0	0	0	0	0	0	0	0	0	0	0	0	0	0	0	0	0	0	0	0	0	0	0	0	0	0
4167834	4167834AC	S99A	NS	TCC	GCC	Rv3722c	hypothetical protein	0	0	0	0	0	0	0	0	0	0	0	0	0	0	0	0	0	0	0	0	0	0	0	0	0	0	0	1	0	0	1	0	1	0	0	0	0	0	0	0	0	0
4180088	4180088GA	A602T	NS	GCC	ACC	Rv3729	transferase	0	0	0	0	0	0	0	0	0	0	0	0	0	0	0	0	0	0	0	0	0	0	0	0	0	0	0	0	0	0	0	0	0	0	0	0	0	0	0	0	0	0
4302615	4302615CA	G59C	NS	GGT	TGT	Rv3827c	transposase	0	0	0	0	0	0	0	0	0	0	0	0	0	0	0	0	0	0	0	0	0	0	0	0	0	0	0	0	0	0	0	0	0	0	0	0	0	0	0	0	0	0
4388574	4388574CT	G620D	NS	GGT	GAT	Rv3903c	alanine/proline‑rich protein	0	0	0	0	0	0	0	0	0	0	0	0	0	0	0	0	0	0	0	0	0	0	0	0	0	0	0	0	0	0	0	0	0	0	0	0	0	0	0	0	0	0
4394210	4394210GC	G7R	NS	GGC	CGC	Rv3909	hypothetical protein	0	0	0	0	0	0	0	0	0	0	0	0	0	0	0	0	0	0	0	0	0	0	0	0	0	0	0	0	0	0	0	0	0	0	0	0	0	0	0	0	0	0
2151474	2151474CG	G308R	NS	GGT	CGT	aao	D‑amino acid oxidase	0	0	0	0	0	0	0	0	0	0	0	0	0	0	0	0	0	0	0	0	0	0	0	0	0	0	0	0	0	0	0	0	0	0	0	0	0	0	0	0	0	0
1462782	1462782GC	G314R	NS	GGT	CGT	atpH	ATP synthase subunit b/delta	0	0	0	0	0	0	0	0	0	0	0	0	0	0	0	0	0	0	0	0	0	0	0	0	0	0	0	0	0	0	0	0	0	0	0	0	1	0	0	0	0	0
1900800	1900800AG	V59A	NS	GTC	GCC	cmr	HTH‑type transcriptional regulator Cmr	0	0	0	0	0	0	0	0	0	0	0	0	0	0	0	0	0	0	0	0	0	0	0	0	0	0	0	0	0	0	0	0	0	0	0	0	0	0	0	0	0	0
1382870	1382870TG	E58A	NS	GAG	GCG	corA	magnesium and cobalt transport transmembrane protein CorA	0	0	0	0	0	0	0	0	0	0	0	0	0	0	0	0	0	0	0	0	0	0	0	0	0	0	0	0	0	0	0	0	0	0	0	0	0	0	0	0	0	0
3784461	3784461CA	A94S	NS	GCC	TCC	dnaE2	error‑prone DNA polymerase	0	0	0	0	0	0	0	0	0	0	0	0	0	0	0	0	0	0	0	0	0	0	0	0	0	0	0	0	0	0	0	0	0	0	0	0	0	0	0	0	0	0
4365694	4365694GA	T382I	NS	ACC	ATC	eccA2	ESX‑2 secretion system protein EccA	0	0	0	0	0	0	0	0	0	0	0	0	0	0	0	0	0	0	0	0	0	0	0	0	0	0	0	0	0	0	0	0	0	0	0	0	0	0	0	0	0	0
3953177	3953177GA	A212T	NS	GCC	ACC	echA19	enoyl‑CoA hydratase EchA19	0	0	0	0	0	0	0	0	0	0	0	0	0	0	0	0	0	0	0	0	0	0	0	0	0	0	0	0	0	0	0	0	0	0	0	0	0	0	0	0	0	0
4144501	4144501CT	C139Y	NS	TGT	TAT	egtD	histidine‑specific methyltransferase EtgD	0	0	0	0	0	0	0	0	0	0	0	0	0	0	0	0	0	0	0	0	0	0	0	0	0	0	0	0	0	0	0	0	0	0	0	0	0	0	0	0	0	0
2645983	2645983GT	L231M	NS	CTG	ATG	era	GTPase Era	0	0	0	0	0	0	0	0	0	0	0	0	0	0	0	0	0	0	0	0	0	0	0	0	0	0	0	0	0	0	0	0	0	0	0	0	0	0	0	0	0	0
1754983	1754983CT	A423V	NS	GCG	GTG	fadD11	fatty‑acid‑‑CoA ligase FadD11	0	0	0	0	0	0	0	0	0	0	0	0	0	0	0	0	0	0	0	0	0	0	0	0	0	0	0	0	0	0	0	0	0	0	0	0	0	0	0	0	0	0
160192	160192CA	K197N	NS	AAG	AAT	fgd2	F420‑dependent glucose‑6‑phosphate dehydrogenase	0	0	0	0	0	0	0	0	0	0	0	0	0	0	0	0	0	0	0	0	0	0	0	0	0	0	0	0	0	0	0	0	0	0	0	0	1	0	0	0	0	0
2688449	2688449AG	E147G	NS	GAG	GGG	ggtB	gamma‑glutamyltranspeptidase precursor GgtB	0	0	0	0	0	0	0	0	0	0	0	0	0	0	0	0	0	0	0	0	0	0	0	0	0	0	0	0	0	0	0	0	0	0	0	0	0	0	0	0	0	0
1245255	1245255GA	D43N	NS	GAC	AAC	gnd2	6‑phosphogluconate dehydrogenase	0	0	0	0	0	0	0	0	0	0	0	0	0	0	0	0	0	0	0	0	0	0	0	0	0	0	0	0	0	0	0	0	0	0	0	0	0	0	0	0	0	0
3343384	3343384TC	K146R	NS	AAG	AGG	hupB	DNA‑binding protein HU	0	0	0	0	0	0	0	0	0	0	0	0	0	0	0	0	0	0	0	0	0	0	0	0	0	0	0	0	0	0	0	0	0	0	0	0	0	0	0	0	0	0
3805526	3805526TG	V221G	NS	GTG	GGG	lpqD	lipoprotein LpqD	0	0	0	0	0	0	0	0	0	0	0	0	0	0	0	0	0	0	0	0	0	0	0	0	0	0	0	0	0	0	0	0	0	0	0	0	0	0	0	0	0	0
2194915	2194915CT	R20Q	NS	CGG	CAG	mazF5	toxin MazF5	0	0	0	0	0	0	0	0	0	0	0	0	0	0	0	0	0	0	0	0	0	0	0	0	0	0	0	0	0	0	0	0	0	0	0	0	0	0	0	0	0	0
1323372	1323372AG	Q618R	NS	CAG	CGG	mmpL10	transmembrane transport protein MmpL10	0	0	0	0	0	0	0	0	0	0	0	0	0	0	0	0	0	0	0	0	0	0	0	0	0	0	0	0	0	0	0	0	0	0	0	0	0	0	0	0	0	0
2426630	2426630CT	R153H	NS	CGT	CAT	pbpB	penicillin‑binding membrane protein PbpB	0	0	0	0	0	0	0	0	0	0	0	0	0	0	0	0	0	0	0	0	0	0	0	0	0	0	0	0	0	0	0	0	0	0	0	0	0	0	0	0	0	0
1056193	1056193CT	V165M	NS	GTG	ATG	pgi	glucose‑6‑phosphate isomerase	0	0	0	0	0	0	0	0	0	0	0	0	0	0	0	0	0	0	0	0	0	0	0	0	0	0	0	0	0	0	0	0	0	0	0	0	0	0	0	0	0	0
1723287	1723287CT	G1708D	NS	GGT	GAT	pks5	polyketide synthase	0	0	0	0	0	0	0	0	0	0	0	0	0	0	1	0	0	0	0	0	0	0	0	0	0	0	0	0	0	0	0	0	0	0	0	0	0	0	0	0	0	0
1725162	1725162AG	V1083A	NS	GTG	GCG	pks5	polyketide synthase	0	0	0	0	0	0	0	0	0	0	0	0	0	0	0	0	0	0	0	0	0	0	0	0	0	0	0	0	0	0	0	0	0	0	0	0	0	0	0	0	0	0
485738	485738AG	D3G	NS	GAC	GGC	pks6	membrane bound polyketide synthase	0	0	0	0	0	0	0	0	0	0	0	0	0	0	0	0	0	0	0	0	0	0	0	0	0	0	0	0	0	0	0	0	1	0	0	0	0	0	0	0	0	0
1752100	1752100CT	G412R	NS	GGA	AGA	PPE21	PPE family protein PPE21	0	0	0	0	0	0	0	0	0	0	0	0	0	0	0	0	0	0	0	0	0	0	0	0	0	0	0	0	0	0	0	0	0	0	0	0	0	0	0	0	0	0
2027481	2027481TC	F231S	NS	TTC	TCC	PPE26	PPE family protein PPE26	0	0	0	0	0	0	0	0	0	0	0	0	0	0	0	0	0	0	0	0	0	0	0	0	0	0	0	0	0	0	0	0	0	0	0	0	0	0	0	0	0	0
2381825	2381825TC	I252T	NS	ATC	ACC	PPE37	PPE family protein PPE37	0	0	0	0	0	0	0	0	0	0	0	0	0	0	0	0	0	0	0	0	0	0	0	0	0	0	0	0	0	0	0	0	0	0	0	0	0	0	0	0	0	0
3247212	3247212CG	P590A	NS	CCC	GCC	ppsA	phthiocerol synthesis polyketide synthase type I PpsA	0	0	0	0	0	0	0	0	0	0	0	0	0	0	0	0	0	0	0	0	0	0	0	0	0	0	0	0	0	0	0	0	0	0	0	0	0	0	0	0	0	0
3271037	3271037AG	N1101D	NS	AAC	GAC	ppsE	phthiocerol synthesis polyketide synthase type I PpsE	0	0	0	0	0	0	0	0	0	0	0	0	0	0	0	0	0	0	0	0	0	0	0	0	0	0	0	0	0	0	0	0	0	0	0	0	0	0	0	0	0	0
1042409	1042409AG	T99A	NS	ACG	GCG	pstS1	phosphate ABC transporter substrate‑binding lipoprotein PstS	0	0	0	0	0	0	0	0	0	0	0	0	0	0	0	0	0	0	0	0	0	0	1	0	0	0	0	0	0	0	0	0	0	0	0	0	0	0	0	0	0	0
3316833	3316833AG	K102R	NS	AAG	AGG	purU	formyltetrahydrofolate deformylase	0	0	0	0	0	0	0	0	0	0	0	0	0	0	0	0	1	0	0	0	0	0	0	0	0	0	0	0	0	0	0	0	0	0	0	0	0	0	0	0	0	0
1129079	1129079TG	L330R	NS	CTC	CGC	rpfB	resuscitation‑promoting factor RpfB	0	0	0	0	0	0	0	0	0	0	0	0	0	0	0	0	0	0	0	0	0	0	0	0	0	0	0	1	0	0	1	0	1	0	0	0	0	0	0	0	0	0
26685	26685CG	G66A	NS	GGC	GCC	Rv0021c	hypothetical protein	0	0	0	0	0	0	0	0	0	0	0	0	0	0	0	0	0	0	0	0	0	0	0	0	0	0	0	0	0	0	0	0	0	0	0	0	0	0	0	0	0	0
87659	87659AG	V48A	NS	GTG	GCG	Rv0078A	hypothetical protein	0	0	0	0	0	0	0	0	0	0	0	0	0	0	0	0	0	0	0	0	0	0	0	0	0	0	0	0	0	0	0	0	0	0	0	0	0	0	0	0	0	0
359804	359804CA	R451L	NS	CGG	CTG	Rv0296c	sulfatase	0	0	0	0	0	0	0	0	0	0	0	0	0	0	0	0	0	0	0	0	0	0	0	0	0	0	0	0	0	0	0	0	0	0	0	0	0	0	0	0	0	0
395993	395993TC	Q32R	NS	CAG	CGG	Rv0330c	hypothetical protein	0	0	0	0	0	0	0	0	0	0	0	0	0	0	0	0	0	0	0	0	0	0	0	0	0	0	0	1	0	0	0	0	0	0	0	0	0	0	0	0	0	0
456387	456387CT	A145T	NS	GCG	ACG	Rv0380c	RNA methyltransferase	0	0	0	0	0	0	0	0	0	0	0	0	0	0	0	0	0	0	0	0	0	0	0	0	0	0	0	0	0	0	0	0	1	0	0	0	0	0	0	0	0	0
537057	537057AC	F38C	NS	TTC	TGC	Rv0448c	hypothetical protein	0	0	0	0	0	0	0	0	0	0	0	0	0	0	0	0	0	0	0	0	0	0	0	0	0	0	0	0	0	0	0	0	0	0	0	0	0	0	0	0	0	0
551173	551173CT	S500L	NS	TCG	TTG	Rv0458	aldehyde dehydrogenase	0	0	0	0	0	0	0	0	0	0	0	0	0	0	0	0	0	0	0	0	0	0	0	0	0	0	0	0	0	0	0	0	0	0	0	0	0	0	0	0	0	0
790320	790320CG	A252P	NS	GCG	CCG	Rv0690c	hypothetical protein	0	0	0	0	0	0	0	0	0	0	0	0	0	0	0	0	0	0	0	0	0	0	0	0	0	0	0	0	0	0	0	0	0	0	0	0	0	0	0	0	0	0
810486	810486CT	R181W	NS	CGG	TGG	Rv0713	transmembrane protein	0	0	0	0	0	0	0	0	0	0	0	0	0	0	0	0	0	0	0	0	0	0	0	0	0	0	0	0	0	0	0	0	0	0	0	0	0	0	0	0	0	0
1440366	1440366AG	N487S	NS	AAC	AGC	Rv1286	bifunctional sulfate adenyltransferase subunit 1 CysN/adenylylsulfate kinase CysC	0	0	0	0	0	0	0	0	0	0	0	0	0	0	0	0	0	0	0	0	0	0	0	0	0	0	0	0	0	0	0	0	0	0	0	0	0	0	0	0	0	0
1858232	1858232AG	T168A	NS	ACT	GCT	Rv1648	transmembrane protein	0	0	0	0	0	0	0	0	0	0	0	0	0	0	0	0	0	0	0	0	0	0	0	0	0	0	0	0	0	0	0	0	0	0	0	0	0	0	0	0	0	0
1936525	1936525GA	A56T	NS	GCG	ACG	Rv1708	initiation inhibitor protein	0	0	0	0	0	0	0	0	0	0	0	0	0	0	0	0	0	0	0	0	0	0	0	0	0	0	0	0	0	0	0	0	0	0	0	0	0	0	0	0	0	0
2198366	2198366CT	R115W	NS	CGG	TGG	Rv1947	hypothetical protein	0	0	0	0	0	0	0	0	0	0	0	0	0	0	0	0	0	0	0	0	0	0	0	0	0	0	0	0	0	0	0	0	0	0	0	0	0	0	0	0	0	0
2446810	2446810GA	A46V	NS	GCG	GTG	Rv2184c	hypothetical protein	0	0	0	0	0	0	0	0	0	0	0	0	0	0	0	0	0	0	0	0	0	0	0	0	0	0	0	0	0	0	0	0	0	0	0	0	0	0	0	0	0	0
2541901	2541901AG	Y304H	NS	TAT	CAT	Rv2267c	hypothetical protein	0	0	0	0	0	0	0	0	0	0	0	0	0	0	0	0	0	0	0	0	0	0	0	0	0	0	0	0	0	0	0	0	0	0	0	0	0	0	0	0	0	0
2547150	2547150GA	G90R	NS	GGG	AGG	Rv2275	cyclo(L‑tyrosyl‑L‑tyrosyl) synthase	0	0	0	0	0	0	0	0	0	0	0	0	0	0	0	0	0	0	0	0	0	0	0	0	0	0	0	0	0	0	0	0	0	0	0	0	0	0	0	0	0	0
2580954	2580954GC	R179P	NS	CGA	CCA	Rv2308	hypothetical protein	0	0	0	0	0	0	0	0	0	0	0	0	0	0	0	0	0	0	0	0	0	0	0	0	0	0	0	0	0	0	0	0	0	0	0	0	0	0	0	0	0	0
2826407	2826407GA	T228I	NS	ACA	ATA	Rv2510c	hypothetical protein	0	0	0	0	0	0	0	0	0	0	0	0	0	0	0	0	1	0	0	0	0	0	0	0	0	0	0	0	0	0	0	0	0	0	0	0	0	0	0	0	0	0
2964814	2964814CG	A137G	NS	GCG	GGG	Rv2638	hypothetical protein	0	0	0	0	0	0	0	0	0	0	0	0	0	0	0	0	0	0	0	0	0	0	0	0	0	0	0	0	0	0	0	0	0	0	0	0	0	0	0	0	0	0
3308446	3308446TC	T34A	NS	ACT	GCT	Rv2955c	hypothetical protein	0	0	0	0	0	0	0	0	0	0	0	0	0	0	0	0	0	0	0	0	0	0	0	0	0	0	0	0	0	0	0	0	0	0	0	0	0	0	0	0	0	0
3485833	3485833GC	E88Q	NS	GAA	CAA	Rv3120	hypothetical protein	0	0	0	0	0	0	0	0	0	0	0	0	0	0	0	0	0	0	0	0	0	0	0	0	0	0	0	0	0	0	0	0	0	0	0	0	0	0	0	0	0	0
3653181	3653181GA	A56V	NS	GCG	GTG	Rv3271c	integral membrane protein	0	0	0	0	0	0	0	0	0	0	0	0	0	0	0	0	0	0	0	0	0	0	0	0	0	0	0	0	0	0	0	0	0	0	0	0	0	0	0	0	0	0
4075159	4075159GA	R509H	NS	CGT	CAT	Rv3635	transmembrane protein	0	0	0	0	0	0	0	0	0	0	0	0	0	0	0	0	0	0	0	0	0	0	0	0	0	0	0	0	0	0	0	0	0	0	0	0	0	0	0	0	0	0
4187947	4187947TG	D83E	NS	GAT	GAG	Rv3737	transmembrane protein	0	0	0	0	0	1	0	0	0	0	0	0	0	0	0	0	0	0	0	0	0	0	0	0	0	0	0	0	0	0	0	0	0	0	0	0	0	0	0	0	0	0
4192588	4192588GA	A89V	NS	GCG	GTG	Rv3741c	oxidoreductase	0	0	0	0	0	0	0	0	0	0	0	0	0	0	0	0	0	0	0	0	0	0	0	0	0	0	0	0	0	0	0	0	0	0	0	0	0	0	0	0	0	0
4304216	4304216TC	N265D	NS	AAT	GAT	Rv3829c	dehydrogenase	0	0	0	0	0	0	0	0	0	0	0	0	0	0	0	0	0	0	0	0	0	0	0	0	0	0	0	0	0	0	0	0	0	0	0	0	0	0	0	0	0	0
4306262	4306262GA	R184W	NS	CGG	TGG	Rv3832c	hypothetical protein	0	0	0	0	0	0	0	0	0	0	0	0	0	0	0	0	0	0	0	0	0	0	0	0	0	0	0	0	0	0	0	0	0	0	0	0	0	0	0	0	0	0
4321580	4321580CA	H15N	NS	CAT	AAT	Rv3847	hypothetical protein	0	0	0	0	0	0	0	0	0	0	0	0	0	0	0	0	0	0	0	0	0	0	0	0	0	0	0	0	0	0	0	0	0	0	0	0	1	0	0	0	0	0
152802	152802AG	Y160C	NS	TAC	TGC	treS	trehalose synthase/amylase TreS	0	0	0	0	0	0	0	0	0	0	0	0	0	0	0	0	0	0	0	0	0	0	0	0	0	0	0	0	0	0	0	0	0	0	0	0	0	0	0	0	0	0
2641840	2641840AG	H64R	NS	CAC	CGC	zur	zinc uptake regulation protein	0	0	0	0	0	0	0	0	0	0	0	0	0	0	0	0	0	0	0	0	0	0	0	0	0	0	0	0	0	0	0	0	0	0	0	0	0	0	0	0	0	0
2151508	2151508AC	Y296*	NS	TAT	TAG	aao	D‑amino acid oxidase	0	0	0	0	0	0	0	0	0	0	0	0	0	0	0	0	0	0	0	0	0	0	0	0	0	0	0	0	0	0	0	0	0	0	0	0	0	0	0	0	0	0
2108182	2108182CA	D149E	NS	GAC	GAA	apa	alanine/proline‑rich secreted protein Apa	0	0	0	0	0	0	0	0	0	0	0	0	0	0	0	0	0	0	0	0	0	0	0	0	0	0	0	0	0	0	0	0	0	0	0	0	0	0	0	0	0	0
2613	2613GA	V188I	NS	GTT	ATT	dnaN	DNA polymerase III subunit beta	0	0	0	0	0	0	0	0	0	0	0	0	0	0	0	0	0	0	0	0	0	0	0	0	0	0	0	0	0	0	0	0	0	0	0	0	0	0	0	0	0	0
4104604	4104604AG	L285P	NS	CTG	CCG	dppB	dipeptide ABC transporter permease DppB	0	0	0	0	0	0	0	0	0	0	0	0	0	0	0	0	0	0	0	0	0	0	0	0	0	0	0	0	0	0	0	0	0	0	0	0	1	0	0	0	0	0
4243097	4243097AG	T1079A	NS	ACG	GCG	embC	arabinosyltransferase C	0	0	0	0	0	0	0	0	0	0	0	0	0	0	0	0	0	0	0	0	0	0	0	0	0	0	0	1	0	0	0	0	0	0	0	0	0	0	0	0	0	0
1704706	1704706GT	G205V	NS	GGC	GTC	epiA	nucleotide‑sugar epimerase EpiA	0	0	0	0	0	0	0	0	0	0	0	0	0	0	0	0	0	0	0	0	0	0	0	0	0	0	0	0	0	0	0	0	0	0	0	0	0	0	0	0	0	0
3036168	3036168AG	I375T	NS	ATC	ACC	fadE20	acyl‑CoA dehydrogenase FadE20	0	0	0	0	0	0	0	0	0	0	0	0	0	0	0	0	0	0	0	0	0	0	1	0	0	0	0	0	0	0	0	0	0	0	0	0	0	0	0	0	0	0
3061474	3061474AG	S345P	NS	TCC	CCC	ftsK	DNA translocase FtsK	0	0	0	0	0	0	0	0	0	0	0	0	0	0	0	0	1	0	0	0	0	0	0	0	0	0	0	0	0	0	0	0	0	0	0	0	0	0	0	0	0	0
145764	145764GA	P670S	NS	CCT	TCT	fusA2	elongation factor G	0	0	0	0	0	0	0	0	0	0	0	0	0	0	0	0	0	0	0	0	0	1	0	0	0	0	0	0	0	0	0	0	0	1	0	0	0	0	0	0	0	1
2689514	2689514GA	R502Q	NS	CGG	CAG	ggtB	gamma‑glutamyltranspeptidase precursor GgtB	0	0	0	0	0	0	0	0	0	0	0	0	0	0	0	0	1	0	0	0	0	0	0	0	0	0	0	0	0	0	0	0	0	0	0	0	0	0	0	0	0	0
4407991	4407991CA	G71V	NS	GGA	GTA	gid	rRNA small subunit methyltransferase G	0	0	0	0	0	0	0	0	0	0	0	0	0	0	0	0	0	0	0	0	0	0	0	0	0	0	0	0	0	0	0	0	0	0	0	0	0	0	0	0	0	0
1136628	1136628GA	S478L	NS	TCA	TTA	glmU	bifunctional UDP‑N‑acetylglucosamine pyrophosphorylase/glucosamine‑1‑phosphate N‑acetyltransferase	0	0	0	0	0	0	0	0	0	0	0	0	0	0	0	0	0	0	0	0	0	0	0	0	0	0	0	0	0	0	0	0	0	0	0	0	1	0	0	0	0	0
1803763	1803763AG	E157G	NS	GAA	GGA	hisA	phosphoribosyl isomerase A	0	0	0	0	0	0	0	0	0	0	0	0	0	0	0	0	0	0	0	0	0	0	0	0	0	0	0	0	0	0	0	0	0	0	0	0	0	0	0	0	0	0
3974142	3974142GA	P120L	NS	CCG	CTG	hsaG	acetaldehyde dehydrogenase	0	0	0	0	0	0	0	0	0	0	0	0	0	0	0	0	0	0	0	0	0	0	0	0	0	0	0	0	0	0	0	0	0	0	0	0	0	0	0	0	0	0
290374	290374TC	H94R	NS	CAC	CGC	htdX	3‑hydroxyacyl‑thioester dehydratase HtdX	0	0	0	0	0	0	0	0	0	0	0	0	0	0	0	0	0	0	0	0	0	0	0	0	0	0	0	0	0	0	0	0	0	0	0	0	0	0	0	0	0	0
3146909	3146909TC	D322G	NS	GAC	GGC	infB	translation initiation factor IF‑2	1	0	0	0	0	0	0	0	0	0	0	0	0	0	0	0	0	0	0	0	0	0	0	0	0	0	0	0	0	0	0	0	0	0	0	0	0	0	0	0	0	0
2155144	2155144TG	N323T	NS	AAC	ACC	katG	catalase‑peroxidase	0	0	0	0	0	0	0	0	0	0	0	0	0	0	0	0	0	0	0	0	0	0	0	0	0	0	0	0	0	0	0	0	0	0	0	0	0	0	0	0	0	0
1153429	1153429CT	T473M	NS	ACG	ATG	kdpA	potassium‑transporting ATPase subunit A	0	0	0	0	0	0	0	0	0	0	0	0	0	0	0	0	0	0	0	0	0	0	0	0	0	0	0	0	0	0	0	0	0	0	0	0	0	0	0	0	0	0
3671532	3671532GC	A88G	NS	GCC	GGC	lat	L‑lysine‑epsilon aminotransferase	0	0	0	0	0	0	0	0	0	0	0	0	0	0	0	0	0	0	0	0	0	0	0	0	0	0	0	0	0	0	0	0	0	0	0	0	0	0	0	0	0	0
1201199	1201199CT	L145F	NS	CTT	TTT	lipU	lipase LipU	0	0	0	0	0	0	0	0	0	0	0	0	0	0	0	0	1	0	0	0	0	0	0	0	0	0	0	0	0	0	0	0	0	0	0	0	0	0	0	0	0	0
770588	770588CG	R3G	NS	CGC	GGC	lpqP	lipoprotein LpqP	0	0	0	0	0	0	0	0	0	0	0	0	0	0	0	0	0	0	0	0	0	0	0	0	0	0	0	0	0	0	0	0	0	0	0	0	0	0	0	0	0	0
2676585	2676585CT	T217I	NS	ACT	ATT	mbtA	bifunctional salicyl‑AMP ligase/salicyl‑S‑ArCP synthetase	0	0	0	0	0	0	0	0	0	0	0	0	0	0	0	0	0	0	0	0	0	0	0	0	0	0	0	0	0	0	0	0	0	0	0	0	0	0	0	0	0	0
2660319	2660319CA	E589D	NS	GAG	GAT	mbtF	peptide synthetase	0	0	0	0	0	0	0	0	0	0	0	0	0	0	0	0	0	0	0	0	0	0	0	0	0	0	0	0	0	0	0	0	0	0	0	0	0	0	0	0	0	0
1270743	1270743GA	E228K	NS	GAA	AAA	mcr	alpha‑methylacyl‑CoA racemase	0	0	0	0	0	0	0	0	0	0	0	0	0	0	0	0	0	0	0	0	0	0	0	0	0	0	0	1	0	0	0	0	0	0	0	0	0	0	0	0	0	0
1906174	1906174GC	V309L	NS	GTA	CTA	moeX	molybdopterin biosynthesis protein MoeX	0	0	0	0	0	0	1	0	0	0	0	0	0	0	0	0	0	0	0	0	0	0	0	0	0	0	0	0	0	0	0	0	0	0	0	0	0	0	0	0	0	0
[truncated: 10,212 more rows]
[truncated: 178 more columns]
