# Supplementary material for: Large-scale genomic analysis shows association between homoplastic genetic variation in Mycobacterium tuberculosis genes and meningeal or pulmonary tuberculosis
Source: BMC Genomics. 2018 Feb 5;19:122. doi: 10.1186/s12864-018-4498-z (PMC5800017; doi:10.1186/s12864-018-4498-z)
Supplement: Supplementary file 14 — De novo genome assembly statistics. File listing different measures used to check the quality of the de novo genome assemblies. (XLS 73 kb) [file 12864_2018_4498_MOESM14_ESM.xls]

## Sheet: Supplementary table assembly st
Strain	GC-content (%)	N50 length	Number of contigs	Number of scaffolds	Scaffolded genome size (bp)	Number of protein CDS	Completeness	Contamination	Strain heterogeneity
Index12_100	65.47	103540	139	131	4334315	4042	99.94	0.33	100
Index12_101	65.58	129411	125	117	4343361	4018	99.94	0	0
Index12_106	65.43	74821	172	157	4327294	4041	99.94	0	0
Index12_109	65.38	81587	179	170	4316571	4032	99.94	0	0
Index12_133	65.58	144600	114	106	4356827	4032	99.94	0	0
Index12_142	65.43	77432	185	173	4413840	4136	99.94	0	0
Index12_19	65.53	101210	143	135	4344445	4053	99.94	0.33	100
Index12_20	65.5	109765	151	141	4335875	4046	99.94	0	0
Index12_21	65.53	126661	155	147	4440880	4145	99.94	0	0
Index12_25	65.53	93955	194	186	4428109	4137	99.61	0.33	100
Index12_34	65.43	71669	208	204	4317728	4043	99.94	0	0
Index12_42	65.39	71842	165	163	4303702	4036	99.94	0.33	100
Index12_66	65.47	76675	148	142	4346553	4054	99.94	0	0
Index12_88	65.4	64119	186	177	4358023	4073	99.94	2.33	100
Index12_90	65.42	82982	170	161	4313096	4032	99.94	0	0
Index15_100	65.42	71012	204	193	4336178	4048	99.94	0	0
Index15_106	65.47	76369	191	179	4328887	4056	99.94	0	0
Index15_109	65.37	67983	174	165	4304137	4024	99.94	0	0
Index15_142	65.45	82083	178	168	4396070	4125	99.94	0	0
Index15_20	65.51	114392	139	134	4328101	4038	99.94	0	0
Index15_21	65.54	104577	143	132	4362071	4061	99.94	0	0
Index15_25	65.53	98743	175	171	4347631	4060	99.94	0	0
Index15_34	65.39	81213	167	163	4316190	4037	99.94	0	0
Index15_42	65.44	79285	180	177	4340122	4058	99.94	0	0
Index15_66	65.52	83040	171	161	4429674	4120	99.94	0	0
Index15_88	65.39	66998	167	158	4315123	4025	99.94	0	0
Index15_90	65.44	82938	193	163	4407514	4130	99.94	0	0
Index18_106	65.46	78332	181	170	4370598	4103	99.94	2.33	100
Index18_109	65.39	80412	162	158	4285948	4022	99.94	0	0
Index18_142	65.45	82586	142	134	4312399	4036	99.94	0	0
Index18_19	65.55	99116	165	158	4353337	4071	99.94	0	0
Index18_20	65.51	98748	170	163	4330157	4047	99.94	0	0
Index18_21	65.52	111771	144	135	4333389	4050	99.94	0	0
Index18_25	65.52	106329	154	149	4356379	4067	99.94	0	0
Index18_34	65.42	74980	192	187	4314021	4044	99.94	0	0
Index18_42	65.48	87336	181	178	4326385	4044	99.94	0	0
Index18_66	65.44	75008	147	138	4339158	4067	99.94	0	0
Index18_88	65.39	71669	171	166	4299860	4029	99.94	0	0
Index18_90	65.46	74738	168	160	4339470	4074	99.94	0	0
Index21_106	65.46	92695	180	168	4326951	4054	99.94	0	0
Index21_109	65.36	57758	209	199	4297349	4031	99.94	0	0
Index21_133	65.58	130691	141	131	4363322	4047	99.94	0	0
Index21_142	65.44	91771	145	137	4309689	4024	99.94	0	0
Index21_19	65.42	64161	206	192	4320232	4039	99.94	0	0
Index21_20	65.49	92895	171	166	4330887	4055	99.94	0	0
Index21_21	65.54	110190	138	127	4332873	4049	99.94	0	0
Index21_34	65.39	80440	193	186	4294400	4031	99.94	0	0
Index21_42	65.43	71009	205	202	4318975	4048	99.94	0	0
Index21_66	65.4	93846	271	254	4438772	4133	99.94	0	0
Index21_88	65.37	64184	181	171	4308849	4024	99.94	0	0
Index21_90	65.45	71417	184	171	4389223	4113	99.94	0.33	100
Index24_100	65.47	76149	197	189	4341960	4058	99.94	0.22	100
Index24_101	65.59	130041	99	93	4368170	4045	99.94	0.33	100
Index24_106	65.45	81498	156	148	4328163	4044	99.94	0	0
Index24_109	65.38	72816	190	180	4300419	4021	99.94	0	0
Index24_142	65.48	82838	182	173	4356988	4083	99.94	0	0
Index24_19	65.53	94085	156	141	4351914	4064	99.94	0	0
Index24_20	65.5	99013	165	155	4339057	4048	99.94	0	0
Index24_21	65.51	107669	129	125	4357524	4068	99.94	0	0
Index24_25	65.48	81668	158	152	4345374	4040	99.94	0	0
Index24_34	65.39	64278	172	164	4374411	4084	99.94	2.33	100
Index24_42	65.4	74969	177	174	4330548	4043	99.94	0.33	100
Index24_66	65.51	92485	184	179	4338316	4066	99.94	0	0
Index24_88	65.39	75176	163	154	4300261	4009	99.94	0	0
Index24_90	65.44	74352	162	151	4333763	4052	99.94	0	0
Index28_106	65.4	59737	191	173	4397164	4102	99.94	2.89	100
Index28_109	65.38	74288	167	159	4313006	4025	99.94	0	0
Index28_142	65.45	82978	167	157	4332821	4048	99.94	0	0
Index28_20	66.23	7760	9910	6106	9106595	9888	100	55.06	0
Index28_21	65.52	116246	146	127	4373890	4078	99.94	0	0
Index28_25	65.5	101641	148	144	4356226	4071	99.94	0	0
Index28_34	65.41	86701	172	168	4268176	4008	99.94	0	0
Index28_42	65.42	81429	173	170	4333045	4054	99.94	0.33	100
Index28_66	65.46	78248	157	146	4409197	4102	99.94	0	0
Index28_88	65.39	70169	161	157	4305596	4041	99.94	0.22	100
Index28_90	65.45	76836	169	161	4394668	4107	99.94	0	0
Index30_100	65.47	83218	179	170	4336555	4061	99.94	0.22	100
Index30_101	65.58	125558	119	108	4376978	4051	99.94	0	0
Index30_106	65.43	69095	182	171	4437102	4146	99.94	0.33	100
Index30_109	65.31	38902	290	263	4320473	4113	99.47	0	0
Index30_142	65.44	82909	150	137	4321595	4045	99.94	0.33	100
Index30_19	65.54	88315	200	192	4354686	4070	99.94	0	0
Index30_20	65.5	97763	154	144	4336420	4051	99.94	0	0
Index30_21	65.53	83283	177	169	4424220	4142	99.94	0.33	100
Index30_25	65.56	92752	207	199	4416463	4119	99.94	2.33	100
Index30_34	65.45	72096	198	195	4338100	4057	99.94	0	0
Index30_42	65.46	71022	211	205	4324568	4031	99.94	0	0
Index30_66	65.5	93851	172	167	4341368	4056	99.94	0	0
Index30_88	65.37	61406	196	185	4306650	4043	99.94	0.33	100
Index30_90	65.44	74945	170	158	4327940	4043	99.94	0.33	100
Index32_100	65.44	78928	171	158	4324491	4032	99.94	0	0
Index32_106	65.44	81586	174	164	4369252	4074	99.94	0.33	100
Index32_109	65.39	79271	149	146	4303387	4040	99.94	0	0
Index32_133	65.59	180991	106	97	4362364	4039	99.94	0	0
Index32_142	65.46	92356	162	152	4309634	4039	99.94	0	0
Index32_19	65.57	111027	161	153	4377504	4076	99.94	0	0
Index32_20	65.5	89025	172	158	4347242	4053	99.94	0	0
Index32_21	65.51	79328	177	165	4411943	4113	99.94	0	0
Index32_25	65.47	79851	171	158	4331167	4042	99.94	0	0
Index32_34	65.38	68689	169	163	4314385	4031	99.94	0.33	100
Index32_42	65.45	71874	199	197	4319168	4054	99.94	0	0
Index32_66	65.48	80335	175	165	4398915	4113	99.94	0	0
Index32_88	65.36	58319	210	197	4293070	4037	99.94	0	0
Index32_90	65.44	90219	172	164	4380419	4090	99.94	0	0
Index34_100	65.43	70910	157	151	4356901	4061	99.94	0	0
Index34_106	65.45	81517	181	167	4346304	4071	99.94	0	0
Index34_109	65.38	72849	161	154	4291150	4017	99.94	0	0
Index34_133	65.56	167210	125	114	4380187	4050	99.94	0	0
Index34_142	65.41	86593	173	159	4406175	4111	99.94	0	0
Index34_19	65.5	82083	158	150	4399069	4111	99.94	2.33	100
Index34_20	65.51	98021	144	132	4418392	4132	99.94	0.33	100
Index34_21	65.52	98742	127	119	4342814	4052	99.94	0	0
Index34_25	65.53	100067	163	158	4408564	4111	99.94	2.33	100
Index34_34	65.41	71877	204	200	4311749	4031	99.94	0	0
Index34_42	65.45	71324	204	200	4322996	4057	99.94	0	0
Index34_66	65.5	88261	174	163	4396194	4107	99.94	0	0
Index34_88	65.39	61386	195	185	4297343	4026	99.94	0	0
Index34_90	65.43	73508	159	145	4325762	4043	99.94	0	0
Index37_101	65.59	150797	121	115	4361504	4041	99.94	0	0
Index37_106	65.46	82797	182	172	4401217	4123	99.94	0	0
Index37_109	65.38	81391	176	168	4364177	4088	99.94	0	0
Index37_133	65.58	104972	128	123	4362357	4040	99.94	0	0
Index37_142	65.44	81957	160	148	4413439	4115	99.94	0	0
Index37_19	65.53	92604	201	190	4346717	4060	99.94	0	0
Index37_21	65.54	93901	163	154	4390225	4096	99.94	2.33	100
Index37_25	65.5	82113	163	154	4340025	4053	99.94	0.33	100
Index37_34	64.89	80433	460	407	4449262	4132	99.94	0.33	0
Index37_42	65.42	69012	198	194	4371362	4093	99.94	0	0
Index37_66	65.48	79878	167	157	4437857	4149	99.94	0	0
Index37_90	65.48	82083	189	182	4333047	4079	99.94	0.22	100
Index4_101	65.58	144866	107	102	4384742	4058	99.94	0	0
Index4_106	65.45	97763	156	145	4389183	4079	99.94	0	0
Index4_133	65.58	111925	130	123	4376215	4071	99.94	0.33	100
Index4_142	65.47	77349	167	156	4414942	4110	99.94	0.33	100
Index4_19	65.52	88485	204	194	4347498	4066	99.94	0	0
Index4_21	59.43	61787	5248	3426	6486132	5252	100	26.59	0
Index4_25	65.5	89131	164	159	4346914	4051	99.94	0	0
Index4_34	65.41	68751	190	185	4309983	4042	99.94	0	0
Index4_42	65.41	73191	174	171	4306219	4029	99.94	0	0
Index4_66	65.47	77212	157	149	4342056	4040	99.94	0	0
Index4_88	65.37	72953	199	191	4358571	4061	99.94	0	0
Index4_90	65.48	97736	153	147	4376860	4090	99.94	0	0
Index40_100	65.46	78029	165	159	4337586	4035	99.94	0	0
Index40_101	65.59	166711	105	100	4365123	4034	99.94	0	0
Index40_106	65.46	92364	177	163	4411254	4123	99.94	0	0
Index40_109	65.39	80438	159	151	4316296	4038	99.94	0	0
Index40_133	65.58	114654	121	117	4364947	4047	99.94	0	0
Index40_142	65.47	72959	179	171	4405459	4128	99.94	0	0
Index40_19	65.53	101284	167	156	4430156	4141	99.94	3	100
Index40_20	65.49	82234	170	157	4358931	4059	99.94	0	0
Index40_21	65.55	114564	152	144	4353460	4060	99.94	0	0
Index40_25	65.57	83200	166	156	4379840	4084	99.94	0	0
Index40_34	65.42	74166	191	190	4316066	4034	99.94	0	0
Index40_42	65.44	81434	200	197	4335901	4063	99.94	0	0
Index40_66	65.46	92498	140	136	4413932	4117	99.94	0	0
Index40_88	65.39	62014	192	185	4303514	4032	99.94	0	0
Index40_90	65.47	82175	158	149	4407320	4119	99.94	0	0
Index42_100	65.34	57179	197	183	4280699	4016	99.61	0	0
Index42_106	65.39	82176	143	136	4293070	4020	99.94	0	0
Index42_109	65.38	80403	172	168	4308103	4031	99.94	0	0
Index42_142	65.41	72752	181	172	4381008	4101	99.94	0	0
Index42_19	65.54	93851	203	198	4352091	4071	99.94	0	0
Index42_20	65.49	98740	167	156	4337914	4058	99.94	0	0
Index42_21	65.54	122948	136	126	4310899	4046	99.94	0	0
Index42_25	56.54	71059	283	269	6984455	6908	100	97.89	0
Index42_34	65.4	81281	171	165	4308395	4056	99.94	0.33	0
Index42_42	65.4	68618	195	190	4318227	4029	99.94	0	0
Index42_66	65.41	82183	159	148	4322365	4049	99.94	0	0
Index42_88	65.38	71011	176	170	4301616	4037	99.94	0	0
Index42_90	65.41	68682	162	151	4324160	4016	99.94	0	0
Index45_100	65.42	73666	169	160	4336141	4044	99.94	0.22	100
Index45_106	65.45	82782	190	179	4453036	4171	99.94	2.33	100
Index45_109	65.39	72860	154	149	4297434	4031	99.94	0	0
Index45_133	65.57	104348	139	131	4359426	4052	99.94	0	0
Index45_142	65.44	83224	159	147	4402545	4108	99.94	0.33	100
Index45_19	65.56	85782	192	185	4342791	4056	99.94	0	0
Index45_20	65.51	89022	175	167	4469085	4174	99.94	2.33	100
Index45_25	65.44	77280	220	212	4441640	4122	99.94	0.33	100
Index45_34	65.41	72889	204	199	4320309	4032	99.94	0	0
Index45_42	65.4	74915	160	156	4304024	4031	99.94	0	0
Index45_66	65.47	89233	140	136	4328248	4037	99.94	0	0
Index45_88	65.37	70662	179	173	4336027	4051	99.94	0.33	100
Index45_90	65.43	79243	197	191	4413550	4117	99.94	0	0
Index55_100	65.43	83217	166	155	4324615	4041	99.94	0	0
Index55_101	65.6	134261	109	102	4366223	4034	99.94	0	0
Index55_106	65.47	82939	169	158	4384344	4096	99.94	2.33	100
Index55_109	65.38	72039	166	159	4299385	4037	99.91	0	0
Index55_133	65.02	70457	5142	3313	6498925	6075	100	37.45	5.26
Index55_142	65.46	82789	176	165	4396251	4116	99.94	0	0
Index55_19	65.54	95783	176	164	4348288	4051	99.94	0	0
Index55_20	65.51	98638	146	139	4402056	4109	99.94	2.33	100
Index55_21	65.46	98477	177	156	4354259	4055	99.94	0	0
Index55_25	65.54	98740	170	163	4350056	4071	99.94	0	0
Index55_34	65.4	72055	171	168	4320734	4046	99.94	0.22	100
Index55_42	65.4	69109	180	176	4314383	4032	99.94	0	0
Index55_66	65.49	83759	177	171	4407874	4121	99.94	0	0
Index55_88	65.38	70953	165	160	4314038	4043	99.94	0	0
Index55_90	65.47	80095	165	156	4397959	4099	99.94	2.33	100
Index6_100	65.43	78073	156	145	4401162	4111	99.94	0	0
Index6_101	65.58	128712	114	101	4363770	4043	99.94	0	0
Index6_106	65.46	81796	174	166	4399656	4108	99.94	0	0
Index6_109	65.39	71504	179	171	4298857	4040	99.61	0	0
Index6_133	65.59	180992	111	107	4350625	4024	99.94	0	0
Index6_142	65.46	92364	168	155	4395879	4108	99.94	0	0
Index6_19	65.57	100677	163	156	4356024	4057	99.94	0.33	100
Index6_20	65.51	104718	150	139	4341474	4050	99.94	0	0
Index6_21	65.53	114558	140	130	4369551	4082	99.94	0	0
Index6_25	65.5	72473	156	147	4350120	4051	99.94	0	0
Index6_34	65.39	73207	180	179	4315445	4034	99.94	0	0
Index6_42	65.45	81591	175	174	4324794	4051	99.94	0	0
Index6_66	65.47	81668	156	148	4389249	4082	99.94	0	0
Index6_88	65.4	68667	154	151	4299824	4018	99.94	0	0
Index6_90	65.43	81165	164	154	4317502	4036	99.94	0	0
Index60_100	65.43	83209	159	150	4315806	4028	99.94	0	0
Index60_106	65.45	70794	183	171	4331058	4053	99.94	0.22	100
Index60_109	65.38	62109	187	180	4316763	4051	99.61	0	0
Index60_142	65.45	82762	175	161	4340688	4061	99.94	0	0
Index60_19	65.51	82970	157	147	4369648	4077	99.94	0	0
Index60_20	65.49	78183	148	141	4335310	4035	99.94	0	0
Index60_21	65.51	71012	184	173	4410446	4126	99.94	0	0
Index60_25	65.46	99046	146	137	4347936	4062	99.94	0	0
Index60_34	65.4	67304	172	167	4423259	4143	99.94	2.33	100
Index60_42	65.35	66324	205	197	4333226	4069	99.61	0	0
Index60_66	65.48	97791	149	143	4402286	4102	99.94	0	0
Index60_88	65.36	64161	189	187	4306886	4036	99.94	0	0
Index60_90	65.45	83275	161	150	4415512	4122	99.94	0.33	100
Index61_100	65.44	74564	167	157	4387639	4080	99.94	0	0
Index61_101	65.58	125329	126	122	4366532	4046	99.94	0	0
Index61_106	65.46	77427	159	148	4337775	4037	99.94	0	0
Index61_109	65.38	65340	169	160	4318480	4052	99.94	0	0
Index61_142	65.46	92487	171	161	4397928	4111	99.94	0	0
Index61_19	65.54	101490	143	134	4329833	4030	99.94	0	0
Index61_20	65.49	71039	177	168	4336117	4054	99.94	0	0
Index61_21	65.53	115131	144	136	4349785	4041	99.94	0	0
Index61_25	65.53	93130	177	170	4406221	4104	99.94	2.33	100
Index61_34	65.4	75204	171	166	4298221	4015	99.94	0	0
Index61_42	65.48	68659	201	197	4343519	4055	99.94	0	0
Index61_66	65.49	95775	152	145	4413849	4109	99.94	0	0
Index61_88	65.38	70965	179	169	4321129	4034	99.94	0	0
Index61_90	65.46	83047	149	141	4354361	4059	99.94	0	0
Index66_100	64.98	68218	403	358	4474844	4104	99.94	0	0
Index66_106	65.46	82767	175	165	4346456	4065	99.94	0	0
Index66_109	65.4	80420	163	156	4356017	4071	99.94	2.33	100
Index66_142	65.44	74809	174	164	4400708	4109	99.94	0	0
Index66_19	65.58	101483	258	251	4394413	4071	99.94	0.67	100
Index66_20	65.51	73965	174	166	4380693	4096	99.94	0.56	100
Index66_21	65.55	101440	160	152	4346725	4059	99.94	0	0
Index66_25	65.53	98726	164	157	4367064	4075	99.94	0	0
Index66_34	65.45	73016	216	211	4306450	4049	99.94	0	0
Index66_42	65.44	71951	199	197	4326105	4057	99.94	0.33	100
Index66_66	65.49	92899	150	143	4469079	4173	99.94	2.33	100
Index66_88	65.39	63763	181	174	4304480	4042	99.94	0	0
Index66_90	65.45	82790	175	163	4387918	4096	99.94	2.33	100
Index69_100	65.44	74272	187	177	4389056	4107	99.94	0	0
Index69_101	65.57	130691	108	98	4421491	4101	99.94	2.33	100
Index69_106	65.45	81852	154	145	4395127	4108	99.94	0	0
Index69_109	65.37	60944	181	173	4305993	4030	99.94	0	0
Index69_133	65.58	123190	122	113	4371479	4043	99.94	0	0
Index69_142	65.44	78102	203	188	4391727	4097	99.94	2.33	100
Index69_19	65.49	83274	176	170	4338785	4051	99.94	0	0
Index69_21	65.51	106074	156	149	4398583	4086	99.94	2.33	100
Index69_25	65.47	100711	164	151	4356467	4054	99.94	0	0
Index69_34	65.38	74177	167	160	4305939	4038	99.94	0	0
Index69_42	65.4	65175	208	203	4377810	4108	99.94	0	0
Index69_66	65.47	82090	160	152	4368778	4099	99.94	0	0
Index69_88	65.38	64946	184	173	4353156	4088	99.94	0	0
Index69_90	65.47	78112	170	159	4461544	4156	99.94	2.33	100
Index73_100	65.43	83214	175	166	4343122	4050	99.94	0	0
Index73_101	65.56	110101	146	138	4355323	4038	99.61	0	0
Index73_106	65.48	77110	156	147	4425800	4118	99.94	3	100
Index73_109	65.38	64459	169	162	4309819	4036	99.94	0	0
Index73_133	65.59	130570	106	97	4350435	4040	99.94	0	0
Index73_142	65.45	74779	184	172	4326450	4045	99.94	0	0
Index73_19	65.55	93757	192	186	4342901	4039	99.94	0	0
Index73_20	65.51	93551	143	133	4355307	4055	99.94	0	0
Index73_21	65.53	114561	142	131	4343475	4057	99.94	0	0
Index73_25	65.49	78293	152	146	4343658	4032	99.94	0	0
Index73_34	65.4	79213	157	154	4306775	4018	99.94	0	0
Index73_42	65.41	74729	169	164	4307485	4018	99.94	0	0
Index73_88	65.37	65156	204	196	4295661	4032	99.94	0	0
Index73_90	65.46	82510	153	144	4339478	4053	99.94	0	0
Index75_100	65.44	74859	166	154	4313556	4044	99.94	0.22	100
Index75_106	65.44	81166	157	150	4339626	4060	99.94	0	0
Index75_109	65.39	82184	152	146	4302460	4038	99.94	0	0
Index75_133	65.57	134158	144	137	4381348	4040	99.94	0	0
Index75_142	65.46	76481	171	159	4348155	4067	99.94	0	0
Index75_19	65.56	106337	167	163	4464666	4170	99.94	0	0
Index75_20	65.5	98743	136	127	4428323	4128	99.94	3	100
Index75_21	65.53	88315	172	162	4352243	4075	99.94	0	0
Index75_25	65.52	93549	150	148	4361064	4057	99.94	0.33	100
Index75_34	65.41	97791	161	157	4301145	4020	99.94	0	0
Index75_42	65.46	70918	178	172	4368136	4067	99.94	1.33	100
Index75_66	65.48	77336	161	153	4347065	4054	99.94	0	0
Index75_88	65.41	80454	168	164	4319763	4035	99.94	0	0
Index75_90	65.44	74769	179	167	4328789	4045	99.94	0.33	100
Index78_100	65.44	82680	175	164	4313323	4032	99.94	0	0
Index78_106	65.44	84214	162	157	4321977	4041	99.94	0	0
Index78_109	65.38	72873	170	161	4309139	4046	99.94	0	0
Index78_133	65.58	115009	158	151	4372806	4062	99.94	0	0
Index78_142	65.46	83277	159	146	4344731	4064	99.94	0.67	100
Index78_19	65.54	82118	199	188	4418663	4128	99.94	0	0
Index78_20	65.51	98815	172	163	4346997	4072	99.94	0	0
Index78_21	65.5	82878	172	159	4349146	4072	99.61	0.33	100
Index78_25	65.52	93840	178	170	4345623	4070	99.94	0	0
Index78_34	65.41	74962	158	153	4306457	4024	99.94	0	0
Index78_42	65.47	69044	234	229	4325921	4042	99.94	0	0
Index78_66	65.49	81437	172	159	4371336	4087	99.94	0	0
Index78_88	65.38	64121	193	181	4295510	4036	99.94	0	0
Index78_90	65.46	82961	167	158	4336001	4029	99.94	0.33	100
Index8_101	65.58	108652	131	121	4363729	4043	99.94	0	0
Index8_106	65.46	71517	170	162	4396519	4123	99.94	0	0
Index8_109	65.38	64459	164	157	4313447	4028	99.94	0	0
Index8_142	65.45	77100	151	137	4408247	4115	99.94	0.33	100
Index8_19	65.55	99257	169	159	4363304	4069	99.94	0	0
Index8_20	65.5	98740	161	156	4332756	4051	99.83	0	0
Index8_21	65.52	110754	137	129	4357415	4056	99.94	0	0
Index8_25	65.53	92124	175	166	4338827	4060	99.94	0	0
Index8_34	65.39	73057	164	161	4309575	4042	99.94	0	0
Index8_42	65.44	74714	191	187	4326264	4038	99.94	0	0
Index8_66	65.47	67561	270	260	4481491	4169	99.94	2.33	100
Index8_88	65.38	61255	178	174	4304740	4040	99.94	0	0
Index8_90	65.45	98743	149	140	4320579	4038	99.94	0	0
Mean	65.4157	85901.1	232.259	200.48	4.38943e+06	4102.2	99.9317	0.921153	21.2002
Median	65.46	81732	169.5	160	4.3465e+06	4054.5	99.94	0	0
